# Supplementary material for: Time-gated Raman spectroscopy and proteomics analyses of hypoxic and normoxic renal carcinoma extracellular vesicles
Source: Sci Rep. 2021 Oct 1;11:19594. doi: 10.1038/s41598-021-99004-6 (PMC8486794; doi:10.1038/s41598-021-99004-6)
Supplement: Supplementary file 2 — Supplementary Table S2. [file 41598_2021_99004_MOESM2_ESM.xlsx]

## Sheet: Proteins
Protein FDR Confidence: Combined	Accession	Description	Exp. q-value: Combined	Species Map	Sum PEP Score	Coverage [%]	# Peptides	# PSMs	# Unique Peptides	# Protein Groups	# AAs	MW [kDa]	calc. pI	Score Sequest HT: Sequest HT	# Peptides (by Search Engine): Sequest HT	Abundance Ratio: (hypoxia) / (normoxia)	Abundance Ratio: (normoxia) / (blank)	Abundance Ratio: (hypoxia) / (blank)	Abundance Ratio Adj. P-Value: (hypoxia) / (normoxia)	Abundance Ratio Adj. P-Value: (normoxia) / (blank)	Abundance Ratio Adj. P-Value: (hypoxia) / (blank)	Abundance Ratio Variability [%]: (hypoxia) / (normoxia)	Abundance Ratio Variability [%]: (normoxia) / (blank)	Abundance Ratio Variability [%]: (hypoxia) / (blank)	Abundances (Grouped): blank	Abundances (Grouped): normoxia	Abundances (Grouped): hypoxia	Abundances (Grouped) CV [%]: blank	Abundances (Grouped) CV [%]: normoxia	Abundances (Grouped) CV [%]: hypoxia	Abundances (Normalized): F270: Control, n/a, n/a, nobody, blank	Abundances (Normalized): F233: Sample, n/a, n/a, 4, normoxia	Abundances (Normalized): F234: Sample, n/a, n/a, 2, normoxia	Abundances (Normalized): F241: Sample, n/a, n/a, 3, normoxia	Abundances (Normalized): F245: Sample, n/a, n/a, 5, normoxia	Abundances (Normalized): F252: Sample, n/a, n/a, 1, normoxia	Abundances (Normalized): F258: Sample, n/a, n/a, 3, normoxia	Abundances (Normalized): F262: Sample, n/a, n/a, 5, normoxia	Abundances (Normalized): F263: Sample, n/a, n/a, 4, normoxia	Abundances (Normalized): F268: Sample, n/a, n/a, 2, normoxia	Abundances (Normalized): F269: Sample, n/a, n/a, 1, normoxia	Abundances (Normalized): F243: Sample, n/a, n/a, 5, hypoxia	Abundances (Normalized): F247: Sample, n/a, n/a, 4, hypoxia	Abundances (Normalized): F248: Sample, n/a, n/a, 3, hypoxia	Abundances (Normalized): F249: Sample, n/a, n/a, 2, hypoxia	Abundances (Normalized): F250: Sample, n/a, n/a, 1, hypoxia	Abundances (Normalized): F260: Sample, n/a, n/a, 5, hypoxia	Abundances (Normalized): F264: Sample, n/a, n/a, 4, hypoxia	Abundances (Normalized): F265: Sample, n/a, n/a, 3, hypoxia
High	Q69ZR2	E3 ubiquitin-protein ligase hectd1 [OS=Mus musculus]	0	Mus musculus	9.795	1	2	2	2	1	2618	289.9	5.41	6.36	2	0.01	100		3.47978e-17							345752			112.5					197626		395533			1.69233e+06	99080.3	925093
Checked	Annotated Sequence	Modifications	Modifications in Master Proteins	Species Map	Qvality PEP	Qvality q-value	# Protein Groups	# Proteins	# PSMs	Master Protein Accessions	Positions in Master Proteins	# Missed Cleavages	Theo. MH+ [Da]	Abundance Ratio: (hypoxia) / (normoxia)	Abundance Ratio: (normoxia) / (blank)	Abundance Ratio: (hypoxia) / (blank)	Abundance Ratio Adj. P-Value: (hypoxia) / (normoxia)	Abundance Ratio Adj. P-Value: (normoxia) / (blank)	Abundance Ratio Adj. P-Value: (hypoxia) / (blank)	Abundance Ratio Variability [%]: (hypoxia) / (normoxia)	Abundance Ratio Variability [%]: (normoxia) / (blank)	Abundance Ratio Variability [%]: (hypoxia) / (blank)	Abundances (Grouped): blank	Abundances (Grouped): normoxia	Abundances (Grouped): hypoxia	Abundances (Grouped) CV [%]: blank	Abundances (Grouped) CV [%]: normoxia	Abundances (Grouped) CV [%]: hypoxia	Quan Info	Found in Sample: [S270] F270: Control, n/a, n/a, nobody, blank	Found in Sample: [S233] F233: Sample, n/a, n/a, 4, normoxia	Found in Sample: [S234] F234: Sample, n/a, n/a, 2, normoxia	Found in Sample: [S241] F241: Sample, n/a, n/a, 3, normoxia	Found in Sample: [S245] F245: Sample, n/a, n/a, 5, normoxia	Found in Sample: [S252] F252: Sample, n/a, n/a, 1, normoxia	Found in Sample: [S258] F258: Sample, n/a, n/a, 3, normoxia	Found in Sample: [S262] F262: Sample, n/a, n/a, 5, normoxia	Found in Sample: [S263] F263: Sample, n/a, n/a, 4, normoxia	Found in Sample: [S268] F268: Sample, n/a, n/a, 2, normoxia	Found in Sample: [S269] F269: Sample, n/a, n/a, 1, normoxia	Found in Sample: [S243] F243: Sample, n/a, n/a, 5, hypoxia	Found in Sample: [S247] F247: Sample, n/a, n/a, 4, hypoxia	Found in Sample: [S248] F248: Sample, n/a, n/a, 3, hypoxia	Found in Sample: [S249] F249: Sample, n/a, n/a, 2, hypoxia	Found in Sample: [S250] F250: Sample, n/a, n/a, 1, hypoxia	Found in Sample: [S260] F260: Sample, n/a, n/a, 5, hypoxia	Found in Sample: [S264] F264: Sample, n/a, n/a, 4, hypoxia	Found in Sample: [S265] F265: Sample, n/a, n/a, 3, hypoxia	Found in Sample: [S266] F266: Sample, n/a, n/a, 2, hypoxia
FALSE	[K].IFLDESAPDNVLEVTAR.[A]			Mus musculus	3.06324e-05	0	1	1	1	Q69ZR2	Q69ZR2 [60-76]	0	1888.97																No Quan Values	Not Found	Not Found	Not Found	Not Found	Not Found	Not Found	Not Found	High	Not Found	Not Found	Not Found	Not Found	Not Found	Not Found	Not Found	Not Found	Not Found	Not Found	Not Found	Not Found
FALSE	[K].LSNQVSTIVSLLSTLCR.[G]	1xCarbamidomethyl [C16]		Mus musculus	6.84776e-05	5.31916e-05	1	1	1	Q69ZR2	Q69ZR2 [272-288]	0	1891.03	0.01	100		2.5595e-17							345752			112.5			Not Found	Not Found	Not Found	Peak Found	Not Found	Peak Found	Not Found	Not Found	High	Peak Found	Peak Found	Not Found	Not Found	Not Found	Not Found	Not Found	Not Found	Not Found	Not Found	Not Found
High	Q9DBG7	signal recognition particle receptor subunit alpha [OS=Mus musculus]	0.002	Mus musculus	4.402	2	2	2	2	1	636	69.6	8.95	3.71	2		100	100								372228	689417		2.22	107.2		372513	338802	388341			356784			378769		1.04268e+06		694004			1.02726e+07		684859
Checked	Annotated Sequence	Modifications	Modifications in Master Proteins	Species Map	Qvality PEP	Qvality q-value	# Protein Groups	# Proteins	# PSMs	Master Protein Accessions	Positions in Master Proteins	# Missed Cleavages	Theo. MH+ [Da]	Abundance Ratio: (hypoxia) / (normoxia)	Abundance Ratio: (normoxia) / (blank)	Abundance Ratio: (hypoxia) / (blank)	Abundance Ratio Adj. P-Value: (hypoxia) / (normoxia)	Abundance Ratio Adj. P-Value: (normoxia) / (blank)	Abundance Ratio Adj. P-Value: (hypoxia) / (blank)	Abundance Ratio Variability [%]: (hypoxia) / (normoxia)	Abundance Ratio Variability [%]: (normoxia) / (blank)	Abundance Ratio Variability [%]: (hypoxia) / (blank)	Abundances (Grouped): blank	Abundances (Grouped): normoxia	Abundances (Grouped): hypoxia	Abundances (Grouped) CV [%]: blank	Abundances (Grouped) CV [%]: normoxia	Abundances (Grouped) CV [%]: hypoxia	Quan Info	Found in Sample: [S270] F270: Control, n/a, n/a, nobody, blank	Found in Sample: [S233] F233: Sample, n/a, n/a, 4, normoxia	Found in Sample: [S234] F234: Sample, n/a, n/a, 2, normoxia	Found in Sample: [S241] F241: Sample, n/a, n/a, 3, normoxia	Found in Sample: [S245] F245: Sample, n/a, n/a, 5, normoxia	Found in Sample: [S252] F252: Sample, n/a, n/a, 1, normoxia	Found in Sample: [S258] F258: Sample, n/a, n/a, 3, normoxia	Found in Sample: [S262] F262: Sample, n/a, n/a, 5, normoxia	Found in Sample: [S263] F263: Sample, n/a, n/a, 4, normoxia	Found in Sample: [S268] F268: Sample, n/a, n/a, 2, normoxia	Found in Sample: [S269] F269: Sample, n/a, n/a, 1, normoxia	Found in Sample: [S243] F243: Sample, n/a, n/a, 5, hypoxia	Found in Sample: [S247] F247: Sample, n/a, n/a, 4, hypoxia	Found in Sample: [S248] F248: Sample, n/a, n/a, 3, hypoxia	Found in Sample: [S249] F249: Sample, n/a, n/a, 2, hypoxia	Found in Sample: [S250] F250: Sample, n/a, n/a, 1, hypoxia	Found in Sample: [S260] F260: Sample, n/a, n/a, 5, hypoxia	Found in Sample: [S264] F264: Sample, n/a, n/a, 4, hypoxia	Found in Sample: [S265] F265: Sample, n/a, n/a, 3, hypoxia	Found in Sample: [S266] F266: Sample, n/a, n/a, 2, hypoxia
FALSE	[R].AGAVEQLR.[T]			Mus musculus	0.00491657	0.000246232	1	1	1	Q9DBG7	Q9DBG7 [457-464]	0	843.468	100		100	2.5595e-17								689417			107.2		Not Found	Not Found	Not Found	Not Found	Not Found	Not Found	Not Found	Not Found	Not Found	High	Not Found	Peak Found	Not Found	Peak Found	Not Found	Not Found	Peak Found	Not Found	Peak Found	Not Found
FALSE	[K].LIDDVHR.[L]			Mus musculus	0.109161	0.00657401	1	1	1	Q9DBG7	Q9DBG7 [82-88]	0	867.468	0.01	100		2.5595e-17							372228			2.22			Not Found	Peak Found	Peak Found	Peak Found	Not Found	Not Found	Peak Found	Not Found	Not Found	High	Not Found	Not Found	Not Found	Not Found	Not Found	Not Found	Not Found	Not Found	Not Found	Not Found
High	O08688	calpain-5 [OS=Mus musculus]	0	Mus musculus	16.217	10	5	9	5	1	640	72.9	7.36	17.35	5	2.666	100	100	0.270996			72.58				402100	3.21093e+06		59.07	25.63			320752	487618	2.28059e+06			357935		192865	331579	2.80301e+06	3.60603e+06	8.01173e+06	7.07478e+06	2.92473e+06	9.30134e+06	2.85912e+06	1.28142e+06
Checked	Annotated Sequence	Modifications	Modifications in Master Proteins	Species Map	Qvality PEP	Qvality q-value	# Protein Groups	# Proteins	# PSMs	Master Protein Accessions	Positions in Master Proteins	# Missed Cleavages	Theo. MH+ [Da]	Abundance Ratio: (hypoxia) / (normoxia)	Abundance Ratio: (normoxia) / (blank)	Abundance Ratio: (hypoxia) / (blank)	Abundance Ratio Adj. P-Value: (hypoxia) / (normoxia)	Abundance Ratio Adj. P-Value: (normoxia) / (blank)	Abundance Ratio Adj. P-Value: (hypoxia) / (blank)	Abundance Ratio Variability [%]: (hypoxia) / (normoxia)	Abundance Ratio Variability [%]: (normoxia) / (blank)	Abundance Ratio Variability [%]: (hypoxia) / (blank)	Abundances (Grouped): blank	Abundances (Grouped): normoxia	Abundances (Grouped): hypoxia	Abundances (Grouped) CV [%]: blank	Abundances (Grouped) CV [%]: normoxia	Abundances (Grouped) CV [%]: hypoxia	Quan Info	Found in Sample: [S270] F270: Control, n/a, n/a, nobody, blank	Found in Sample: [S233] F233: Sample, n/a, n/a, 4, normoxia	Found in Sample: [S234] F234: Sample, n/a, n/a, 2, normoxia	Found in Sample: [S241] F241: Sample, n/a, n/a, 3, normoxia	Found in Sample: [S245] F245: Sample, n/a, n/a, 5, normoxia	Found in Sample: [S252] F252: Sample, n/a, n/a, 1, normoxia	Found in Sample: [S258] F258: Sample, n/a, n/a, 3, normoxia	Found in Sample: [S262] F262: Sample, n/a, n/a, 5, normoxia	Found in Sample: [S263] F263: Sample, n/a, n/a, 4, normoxia	Found in Sample: [S268] F268: Sample, n/a, n/a, 2, normoxia	Found in Sample: [S269] F269: Sample, n/a, n/a, 1, normoxia	Found in Sample: [S243] F243: Sample, n/a, n/a, 5, hypoxia	Found in Sample: [S247] F247: Sample, n/a, n/a, 4, hypoxia	Found in Sample: [S248] F248: Sample, n/a, n/a, 3, hypoxia	Found in Sample: [S249] F249: Sample, n/a, n/a, 2, hypoxia	Found in Sample: [S250] F250: Sample, n/a, n/a, 1, hypoxia	Found in Sample: [S260] F260: Sample, n/a, n/a, 5, hypoxia	Found in Sample: [S264] F264: Sample, n/a, n/a, 4, hypoxia	Found in Sample: [S265] F265: Sample, n/a, n/a, 3, hypoxia	Found in Sample: [S266] F266: Sample, n/a, n/a, 2, hypoxia
FALSE	[R].YVIIPTTFEPGHTGEFLLR.[V]			Mus musculus	0.000716749	9.70196e-05	1	1	2	O08688	O08688 [468-486]	0	2190.16																No Quan Values	Not Found	Not Found	Not Found	Not Found	Not Found	Not Found	Not Found	Not Found	Not Found	Not Found	Not Found	Not Found	Not Found	Not Found	Not Found	Not Found	Not Found	High	High	Not Found
FALSE	[K].AASSIYINSR.[S]			Mus musculus	0.00300507	0.000129464	1	1	1	O08688	O08688 [446-455]	0	1081.56																No Quan Values	Not Found	Not Found	Not Found	Not Found	Not Found	Not Found	Not Found	Not Found	Not Found	Not Found	Not Found	High	Not Found	Not Found	Not Found	Not Found	Not Found	Not Found	Not Found	Not Found
FALSE	[R].VFTDVPSNCR.[E]	1xCarbamidomethyl [C9]		Mus musculus	0.00231058	0.000129464	1	1	2	O08688	O08688 [487-496]	0	1194.56	100		100	2.5595e-17								2.59715e+06			21.4		Not Found	Not Found	Not Found	Not Found	Not Found	Not Found	Not Found	Not Found	Not Found	Not Found	Not Found	Peak Found	Peak Found	High	High	Peak Found	Peak Found	Peak Found	Peak Found	Peak Found
FALSE	[K].AVTAADMEAR.[L]	1xOxidation [M7]		Mus musculus	0.000809838	0.000129464	1	1	3	O08688	O08688 [234-243]	0	1050.49	2.666	100	100	0.18083			72.58				402100	1.56508e+06		59.07	93.98		Not Found	Not Found	Peak Found	Peak Found	Peak Found	Not Found	Not Found	Peak Found	Not Found	Peak Found	Peak Found	Peak Found	High	Peak Found	Peak Found	Not Found	High	High	Not Found	Peak Found
FALSE	[K].VLFEDPLFPATDDSLYYK.[G]			Mus musculus	0.010877	0.000551022	1	1	1	O08688	O08688 [25-42]	0	2133.04																No Quan Values	Not Found	Not Found	Not Found	Not Found	Not Found	Not Found	Not Found	Not Found	Not Found	Not Found	Not Found	Not Found	Not Found	Not Found	Not Found	Not Found	Not Found	Not Found	High	Not Found
High	Q8BGA2	LHFPL tetraspan subfamily member 2 protein [OS=Mus musculus]	0	Mus musculus	10.645	12	3	17	3	1	222	23.9	6.48	38.11	3	10.091	100	100	0.00232807			64.32				429975	8.02551e+06		42.19	65.36		585541			882211			483579		315739	267679	1.05476e+07	9.76783e+06	6.67394e+06	6.87777e+06	9.12691e+06	5.302e+07	6.59398e+06	6.76773e+06
Checked	Annotated Sequence	Modifications	Modifications in Master Proteins	Species Map	Qvality PEP	Qvality q-value	# Protein Groups	# Proteins	# PSMs	Master Protein Accessions	Positions in Master Proteins	# Missed Cleavages	Theo. MH+ [Da]	Abundance Ratio: (hypoxia) / (normoxia)	Abundance Ratio: (normoxia) / (blank)	Abundance Ratio: (hypoxia) / (blank)	Abundance Ratio Adj. P-Value: (hypoxia) / (normoxia)	Abundance Ratio Adj. P-Value: (normoxia) / (blank)	Abundance Ratio Adj. P-Value: (hypoxia) / (blank)	Abundance Ratio Variability [%]: (hypoxia) / (normoxia)	Abundance Ratio Variability [%]: (normoxia) / (blank)	Abundance Ratio Variability [%]: (hypoxia) / (blank)	Abundances (Grouped): blank	Abundances (Grouped): normoxia	Abundances (Grouped): hypoxia	Abundances (Grouped) CV [%]: blank	Abundances (Grouped) CV [%]: normoxia	Abundances (Grouped) CV [%]: hypoxia	Quan Info	Found in Sample: [S270] F270: Control, n/a, n/a, nobody, blank	Found in Sample: [S233] F233: Sample, n/a, n/a, 4, normoxia	Found in Sample: [S234] F234: Sample, n/a, n/a, 2, normoxia	Found in Sample: [S241] F241: Sample, n/a, n/a, 3, normoxia	Found in Sample: [S245] F245: Sample, n/a, n/a, 5, normoxia	Found in Sample: [S252] F252: Sample, n/a, n/a, 1, normoxia	Found in Sample: [S258] F258: Sample, n/a, n/a, 3, normoxia	Found in Sample: [S262] F262: Sample, n/a, n/a, 5, normoxia	Found in Sample: [S263] F263: Sample, n/a, n/a, 4, normoxia	Found in Sample: [S268] F268: Sample, n/a, n/a, 2, normoxia	Found in Sample: [S269] F269: Sample, n/a, n/a, 1, normoxia	Found in Sample: [S243] F243: Sample, n/a, n/a, 5, hypoxia	Found in Sample: [S247] F247: Sample, n/a, n/a, 4, hypoxia	Found in Sample: [S248] F248: Sample, n/a, n/a, 3, hypoxia	Found in Sample: [S249] F249: Sample, n/a, n/a, 2, hypoxia	Found in Sample: [S250] F250: Sample, n/a, n/a, 1, hypoxia	Found in Sample: [S260] F260: Sample, n/a, n/a, 5, hypoxia	Found in Sample: [S264] F264: Sample, n/a, n/a, 4, hypoxia	Found in Sample: [S265] F265: Sample, n/a, n/a, 3, hypoxia	Found in Sample: [S266] F266: Sample, n/a, n/a, 2, hypoxia
FALSE	[R].TPAMQQVSR.[D]	1xOxidation [M4]		Mus musculus	0.000189884	5.31916e-05	1	1	4	Q8BGA2	Q8BGA2 [65-73]	0	1033.51	10.091	100	100	0.00229045			64.32				429975	4.89815e+06		42.19	83.31		Not Found	Peak Found	Not Found	Not Found	Peak Found	Not Found	Not Found	Peak Found	Not Found	Peak Found	Peak Found	High	Peak Found	Peak Found	Peak Found	Peak Found	High	High	Peak Found	Peak Found
FALSE	[K].VQEEIEEGK.[N]			Mus musculus	0.000625708	9.70196e-05	1	1	10	Q8BGA2	Q8BGA2 [208-216]	0	1060.52																No Quan Values	Not Found	Peak Found	Peak Found	Peak Found	Peak Found	Peak Found	Peak Found	Peak Found	Peak Found	Peak Found	Peak Found	High	Peak Found	High	High	High	High	High	High	High
FALSE	[R].DTLCGTYAK.[S]	1xCarbamidomethyl [C4]		Mus musculus	0.00752194	0.000360059	1	1	3	Q8BGA2	Q8BGA2 [74-82]	0	1028.47	100		100	2.5595e-17								3.76518e+06			28.98		Not Found	Not Found	Not Found	Not Found	Not Found	Not Found	Not Found	Not Found	Not Found	Not Found	Not Found	High	High	High	Peak Found	Peak Found	Not Found	Peak Found	Peak Found	Peak Found
High	Q9JJA4	ribosome biogenesis protein WDR12 [OS=Mus musculus]	0	Mus musculus	7.65	8	2	3	2	1	423	47.3	5.6	5.48	2	0.01	100		3.47978e-17							430560			79.17					123757	395878	113337	401720		1.57251e+06	775323	1.63566e+06
Checked	Annotated Sequence	Modifications	Modifications in Master Proteins	Species Map	Qvality PEP	Qvality q-value	# Protein Groups	# Proteins	# PSMs	Master Protein Accessions	Positions in Master Proteins	# Missed Cleavages	Theo. MH+ [Da]	Abundance Ratio: (hypoxia) / (normoxia)	Abundance Ratio: (normoxia) / (blank)	Abundance Ratio: (hypoxia) / (blank)	Abundance Ratio Adj. P-Value: (hypoxia) / (normoxia)	Abundance Ratio Adj. P-Value: (normoxia) / (blank)	Abundance Ratio Adj. P-Value: (hypoxia) / (blank)	Abundance Ratio Variability [%]: (hypoxia) / (normoxia)	Abundance Ratio Variability [%]: (normoxia) / (blank)	Abundance Ratio Variability [%]: (hypoxia) / (blank)	Abundances (Grouped): blank	Abundances (Grouped): normoxia	Abundances (Grouped): hypoxia	Abundances (Grouped) CV [%]: blank	Abundances (Grouped) CV [%]: normoxia	Abundances (Grouped) CV [%]: hypoxia	Quan Info	Found in Sample: [S270] F270: Control, n/a, n/a, nobody, blank	Found in Sample: [S233] F233: Sample, n/a, n/a, 4, normoxia	Found in Sample: [S234] F234: Sample, n/a, n/a, 2, normoxia	Found in Sample: [S241] F241: Sample, n/a, n/a, 3, normoxia	Found in Sample: [S245] F245: Sample, n/a, n/a, 5, normoxia	Found in Sample: [S252] F252: Sample, n/a, n/a, 1, normoxia	Found in Sample: [S258] F258: Sample, n/a, n/a, 3, normoxia	Found in Sample: [S262] F262: Sample, n/a, n/a, 5, normoxia	Found in Sample: [S263] F263: Sample, n/a, n/a, 4, normoxia	Found in Sample: [S268] F268: Sample, n/a, n/a, 2, normoxia	Found in Sample: [S269] F269: Sample, n/a, n/a, 1, normoxia	Found in Sample: [S243] F243: Sample, n/a, n/a, 5, hypoxia	Found in Sample: [S247] F247: Sample, n/a, n/a, 4, hypoxia	Found in Sample: [S248] F248: Sample, n/a, n/a, 3, hypoxia	Found in Sample: [S249] F249: Sample, n/a, n/a, 2, hypoxia	Found in Sample: [S250] F250: Sample, n/a, n/a, 1, hypoxia	Found in Sample: [S260] F260: Sample, n/a, n/a, 5, hypoxia	Found in Sample: [S264] F264: Sample, n/a, n/a, 4, hypoxia	Found in Sample: [S265] F265: Sample, n/a, n/a, 3, hypoxia	Found in Sample: [S266] F266: Sample, n/a, n/a, 2, hypoxia
FALSE	[K].YAVDDVPFSIPAAAEVADLSNIINK.[L]			Mus musculus	2.71304e-06	0	1	1	2	Q9JJA4	Q9JJA4 [15-39]	0	2632.35																No Quan Values	Not Found	Not Found	High	Not Found	Not Found	Not Found	Not Found	High	Not Found	Not Found	Not Found	Not Found	Not Found	Not Found	Not Found	Not Found	Not Found	Not Found	Not Found	Not Found
FALSE	[R].LASGSTDR.[H]			Mus musculus	0.15382	0.00897887	1	1	1	Q9JJA4	Q9JJA4 [312-319]	0	806.4	0.01	100		2.5595e-17							430560			79.17			Not Found	Not Found	Not Found	Peak Found	High	Peak Found	Peak Found	Not Found	Peak Found	Peak Found	Peak Found	Not Found	Not Found	Not Found	Not Found	Not Found	Not Found	Not Found	Not Found	Not Found
High	Q9Z0S1	3'(2'),5'-bisphosphate nucleotidase 1 [OS=Mus musculus]	0	Mus musculus	8.167	6	2	6	2	1	308	33.2	5.82	13.52	2	3.953	100	100	0.0552992			47.85				487764	1.71371e+06		11.36	81.44		444513	738185		392527			445420	593741	290530	542567	2.91781e+06	1.53389e+06	1.5894e+06	1.14989e+06		1.23143e+07	1.91461e+06	2.18637e+06
Checked	Annotated Sequence	Modifications	Modifications in Master Proteins	Species Map	Qvality PEP	Qvality q-value	# Protein Groups	# Proteins	# PSMs	Master Protein Accessions	Positions in Master Proteins	# Missed Cleavages	Theo. MH+ [Da]	Abundance Ratio: (hypoxia) / (normoxia)	Abundance Ratio: (normoxia) / (blank)	Abundance Ratio: (hypoxia) / (blank)	Abundance Ratio Adj. P-Value: (hypoxia) / (normoxia)	Abundance Ratio Adj. P-Value: (normoxia) / (blank)	Abundance Ratio Adj. P-Value: (hypoxia) / (blank)	Abundance Ratio Variability [%]: (hypoxia) / (normoxia)	Abundance Ratio Variability [%]: (normoxia) / (blank)	Abundance Ratio Variability [%]: (hypoxia) / (blank)	Abundances (Grouped): blank	Abundances (Grouped): normoxia	Abundances (Grouped): hypoxia	Abundances (Grouped) CV [%]: blank	Abundances (Grouped) CV [%]: normoxia	Abundances (Grouped) CV [%]: hypoxia	Quan Info	Found in Sample: [S270] F270: Control, n/a, n/a, nobody, blank	Found in Sample: [S233] F233: Sample, n/a, n/a, 4, normoxia	Found in Sample: [S234] F234: Sample, n/a, n/a, 2, normoxia	Found in Sample: [S241] F241: Sample, n/a, n/a, 3, normoxia	Found in Sample: [S245] F245: Sample, n/a, n/a, 5, normoxia	Found in Sample: [S252] F252: Sample, n/a, n/a, 1, normoxia	Found in Sample: [S258] F258: Sample, n/a, n/a, 3, normoxia	Found in Sample: [S262] F262: Sample, n/a, n/a, 5, normoxia	Found in Sample: [S263] F263: Sample, n/a, n/a, 4, normoxia	Found in Sample: [S268] F268: Sample, n/a, n/a, 2, normoxia	Found in Sample: [S269] F269: Sample, n/a, n/a, 1, normoxia	Found in Sample: [S243] F243: Sample, n/a, n/a, 5, hypoxia	Found in Sample: [S247] F247: Sample, n/a, n/a, 4, hypoxia	Found in Sample: [S248] F248: Sample, n/a, n/a, 3, hypoxia	Found in Sample: [S249] F249: Sample, n/a, n/a, 2, hypoxia	Found in Sample: [S250] F250: Sample, n/a, n/a, 1, hypoxia	Found in Sample: [S260] F260: Sample, n/a, n/a, 5, hypoxia	Found in Sample: [S264] F264: Sample, n/a, n/a, 4, hypoxia	Found in Sample: [S265] F265: Sample, n/a, n/a, 3, hypoxia	Found in Sample: [S266] F266: Sample, n/a, n/a, 2, hypoxia
FALSE	[R].LVASAYSIAQK.[A]			Mus musculus	8.73011e-05	5.31916e-05	1	1	1	Q9Z0S1	Q9Z0S1 [11-21]	0	1150.65																No Quan Values	Not Found	Not Found	Not Found	Not Found	Not Found	Not Found	Not Found	Not Found	Not Found	Not Found	Not Found	Not Found	High	Not Found	Not Found	Not Found	Not Found	Not Found	Not Found	Not Found
FALSE	[K].TSATDLQTK.[A]			Mus musculus	0.000856654	0.000129464	1	1	5	Q9Z0S1	Q9Z0S1 [41-49]	0	964.495	3.953	100	100	0.0440334			47.85				487764	1.71371e+06		11.36	81.44		Not Found	Peak Found	Peak Found	Not Found	Peak Found	Not Found	Not Found	Peak Found	Peak Found	Peak Found	Peak Found	Peak Found	High	Peak Found	Peak Found	Not Found	Peak Found	High	High	High
High	Q8K1J6-1	CCA tRNA nucleotidyltransferase 1, mitochondrial [OS=Mus musculus]	0.002	Mus musculus	4.243	3	2	2	2	1	434	49.9	8.56	2.16	2	2.553	100	100	0.279359			35.04				489990	1.18703e+06		39.64	24.06			550509		646337			501315		436124	240237	1.33669e+06	1.26545e+06		920223	1.50029e+06	1.84693e+06	1.11347e+06	977424
Checked	Annotated Sequence	Modifications	Modifications in Master Proteins	Species Map	Qvality PEP	Qvality q-value	# Protein Groups	# Proteins	# PSMs	Master Protein Accessions	Positions in Master Proteins	# Missed Cleavages	Theo. MH+ [Da]	Abundance Ratio: (hypoxia) / (normoxia)	Abundance Ratio: (normoxia) / (blank)	Abundance Ratio: (hypoxia) / (blank)	Abundance Ratio Adj. P-Value: (hypoxia) / (normoxia)	Abundance Ratio Adj. P-Value: (normoxia) / (blank)	Abundance Ratio Adj. P-Value: (hypoxia) / (blank)	Abundance Ratio Variability [%]: (hypoxia) / (normoxia)	Abundance Ratio Variability [%]: (normoxia) / (blank)	Abundance Ratio Variability [%]: (hypoxia) / (blank)	Abundances (Grouped): blank	Abundances (Grouped): normoxia	Abundances (Grouped): hypoxia	Abundances (Grouped) CV [%]: blank	Abundances (Grouped) CV [%]: normoxia	Abundances (Grouped) CV [%]: hypoxia	Quan Info	Found in Sample: [S270] F270: Control, n/a, n/a, nobody, blank	Found in Sample: [S233] F233: Sample, n/a, n/a, 4, normoxia	Found in Sample: [S234] F234: Sample, n/a, n/a, 2, normoxia	Found in Sample: [S241] F241: Sample, n/a, n/a, 3, normoxia	Found in Sample: [S245] F245: Sample, n/a, n/a, 5, normoxia	Found in Sample: [S252] F252: Sample, n/a, n/a, 1, normoxia	Found in Sample: [S258] F258: Sample, n/a, n/a, 3, normoxia	Found in Sample: [S262] F262: Sample, n/a, n/a, 5, normoxia	Found in Sample: [S263] F263: Sample, n/a, n/a, 4, normoxia	Found in Sample: [S268] F268: Sample, n/a, n/a, 2, normoxia	Found in Sample: [S269] F269: Sample, n/a, n/a, 1, normoxia	Found in Sample: [S243] F243: Sample, n/a, n/a, 5, hypoxia	Found in Sample: [S247] F247: Sample, n/a, n/a, 4, hypoxia	Found in Sample: [S248] F248: Sample, n/a, n/a, 3, hypoxia	Found in Sample: [S249] F249: Sample, n/a, n/a, 2, hypoxia	Found in Sample: [S250] F250: Sample, n/a, n/a, 1, hypoxia	Found in Sample: [S260] F260: Sample, n/a, n/a, 5, hypoxia	Found in Sample: [S264] F264: Sample, n/a, n/a, 4, hypoxia	Found in Sample: [S265] F265: Sample, n/a, n/a, 3, hypoxia	Found in Sample: [S266] F266: Sample, n/a, n/a, 2, hypoxia
FALSE	[R].IDVTTDGR.[H]			Mus musculus	0.0118719	0.000626557	1	2	1	Q8K1J6-1	Q8K1J6-1 [127-134]	0	876.442	2.553	100	100	0.199325			35.04				489990	1.18703e+06		39.64	24.06		Not Found	Not Found	Peak Found	Not Found	Peak Found	Not Found	Not Found	Peak Found	Not Found	Peak Found	Peak Found	High	Peak Found	Not Found	Peak Found	Peak Found	Peak Found	Peak Found	Peak Found	Not Found
FALSE	[R].IQEDYLR.[I]			Mus musculus	0.060678	0.00405696	1	2	1	Q8K1J6-1	Q8K1J6-1 [191-197]	0	936.479																No Quan Values	Not Found	Not Found	Not Found	Not Found	Not Found	Not Found	Not Found	Not Found	Not Found	Not Found	Not Found	Not Found	Not Found	Not Found	Not Found	Not Found	Not Found	High	Not Found	Not Found
High	Q9D0R8	Protein LSM12 homolog [OS=Mus musculus]	0	Mus musculus	8.016	11	2	8	2	1	195	21.7	7.74	15.08	2	0.01	100		3.47978e-17							494950			42.99				103694	819218	229127			1.06917e+06		1.20237e+06
Checked	Annotated Sequence	Modifications	Modifications in Master Proteins	Species Map	Qvality PEP	Qvality q-value	# Protein Groups	# Proteins	# PSMs	Master Protein Accessions	Positions in Master Proteins	# Missed Cleavages	Theo. MH+ [Da]	Abundance Ratio: (hypoxia) / (normoxia)	Abundance Ratio: (normoxia) / (blank)	Abundance Ratio: (hypoxia) / (blank)	Abundance Ratio Adj. P-Value: (hypoxia) / (normoxia)	Abundance Ratio Adj. P-Value: (normoxia) / (blank)	Abundance Ratio Adj. P-Value: (hypoxia) / (blank)	Abundance Ratio Variability [%]: (hypoxia) / (normoxia)	Abundance Ratio Variability [%]: (normoxia) / (blank)	Abundance Ratio Variability [%]: (hypoxia) / (blank)	Abundances (Grouped): blank	Abundances (Grouped): normoxia	Abundances (Grouped): hypoxia	Abundances (Grouped) CV [%]: blank	Abundances (Grouped) CV [%]: normoxia	Abundances (Grouped) CV [%]: hypoxia	Quan Info	Found in Sample: [S270] F270: Control, n/a, n/a, nobody, blank	Found in Sample: [S233] F233: Sample, n/a, n/a, 4, normoxia	Found in Sample: [S234] F234: Sample, n/a, n/a, 2, normoxia	Found in Sample: [S241] F241: Sample, n/a, n/a, 3, normoxia	Found in Sample: [S245] F245: Sample, n/a, n/a, 5, normoxia	Found in Sample: [S252] F252: Sample, n/a, n/a, 1, normoxia	Found in Sample: [S258] F258: Sample, n/a, n/a, 3, normoxia	Found in Sample: [S262] F262: Sample, n/a, n/a, 5, normoxia	Found in Sample: [S263] F263: Sample, n/a, n/a, 4, normoxia	Found in Sample: [S268] F268: Sample, n/a, n/a, 2, normoxia	Found in Sample: [S269] F269: Sample, n/a, n/a, 1, normoxia	Found in Sample: [S243] F243: Sample, n/a, n/a, 5, hypoxia	Found in Sample: [S247] F247: Sample, n/a, n/a, 4, hypoxia	Found in Sample: [S248] F248: Sample, n/a, n/a, 3, hypoxia	Found in Sample: [S249] F249: Sample, n/a, n/a, 2, hypoxia	Found in Sample: [S250] F250: Sample, n/a, n/a, 1, hypoxia	Found in Sample: [S260] F260: Sample, n/a, n/a, 5, hypoxia	Found in Sample: [S264] F264: Sample, n/a, n/a, 4, hypoxia	Found in Sample: [S265] F265: Sample, n/a, n/a, 3, hypoxia	Found in Sample: [S266] F266: Sample, n/a, n/a, 2, hypoxia
FALSE	[R].LQGEVVAFDYQSK.[M]			Mus musculus	3.28158e-05	0	1	1	6	Q9D0R8	Q9D0R8 [25-37]	0	1483.74																No Quan Values	Not Found	Not Found	High	Not Found	Not Found	Not Found	Not Found	High	High	High	Not Found	Not Found	Not Found	Not Found	High	Not Found	Not Found	High	Not Found	Not Found
FALSE	[K].EGSALSHVR.[K]			Mus musculus	0.00471116	0.000246232	1	1	2	Q9D0R8	Q9D0R8 [155-163]	0	955.496	0.01	100		2.5595e-17							494950			42.99			Not Found	Not Found	Peak Found	Peak Found	Peak Found	Not Found	Not Found	High	Not Found	Peak Found	Not Found	Not Found	Not Found	Not Found	Not Found	Not Found	High	Not Found	Not Found	Not Found
High	Q61239	protein farnesyltransferase/geranylgeranyltransferase type-1 subunit alpha [OS=Mus musculus]	0	Mus musculus	26.544	14	4	32	4	1	377	44	4.93	86.35	4	1.589	100	100	0.682648			95.43				505747	1.24925e+06		74.19	39.69			348756	1.03223e+06		97103.5	243052	1.2243e+06		747718	285233	1.47724e+06	1.4257e+06	550062	1.32115e+06		901141	2.26693e+06	697409
Checked	Annotated Sequence	Modifications	Modifications in Master Proteins	Species Map	Qvality PEP	Qvality q-value	# Protein Groups	# Proteins	# PSMs	Master Protein Accessions	Positions in Master Proteins	# Missed Cleavages	Theo. MH+ [Da]	Abundance Ratio: (hypoxia) / (normoxia)	Abundance Ratio: (normoxia) / (blank)	Abundance Ratio: (hypoxia) / (blank)	Abundance Ratio Adj. P-Value: (hypoxia) / (normoxia)	Abundance Ratio Adj. P-Value: (normoxia) / (blank)	Abundance Ratio Adj. P-Value: (hypoxia) / (blank)	Abundance Ratio Variability [%]: (hypoxia) / (normoxia)	Abundance Ratio Variability [%]: (normoxia) / (blank)	Abundance Ratio Variability [%]: (hypoxia) / (blank)	Abundances (Grouped): blank	Abundances (Grouped): normoxia	Abundances (Grouped): hypoxia	Abundances (Grouped) CV [%]: blank	Abundances (Grouped) CV [%]: normoxia	Abundances (Grouped) CV [%]: hypoxia	Quan Info	Found in Sample: [S270] F270: Control, n/a, n/a, nobody, blank	Found in Sample: [S233] F233: Sample, n/a, n/a, 4, normoxia	Found in Sample: [S234] F234: Sample, n/a, n/a, 2, normoxia	Found in Sample: [S241] F241: Sample, n/a, n/a, 3, normoxia	Found in Sample: [S245] F245: Sample, n/a, n/a, 5, normoxia	Found in Sample: [S252] F252: Sample, n/a, n/a, 1, normoxia	Found in Sample: [S258] F258: Sample, n/a, n/a, 3, normoxia	Found in Sample: [S262] F262: Sample, n/a, n/a, 5, normoxia	Found in Sample: [S263] F263: Sample, n/a, n/a, 4, normoxia	Found in Sample: [S268] F268: Sample, n/a, n/a, 2, normoxia	Found in Sample: [S269] F269: Sample, n/a, n/a, 1, normoxia	Found in Sample: [S243] F243: Sample, n/a, n/a, 5, hypoxia	Found in Sample: [S247] F247: Sample, n/a, n/a, 4, hypoxia	Found in Sample: [S248] F248: Sample, n/a, n/a, 3, hypoxia	Found in Sample: [S249] F249: Sample, n/a, n/a, 2, hypoxia	Found in Sample: [S250] F250: Sample, n/a, n/a, 1, hypoxia	Found in Sample: [S260] F260: Sample, n/a, n/a, 5, hypoxia	Found in Sample: [S264] F264: Sample, n/a, n/a, 4, hypoxia	Found in Sample: [S265] F265: Sample, n/a, n/a, 3, hypoxia	Found in Sample: [S266] F266: Sample, n/a, n/a, 2, hypoxia
FALSE	[K].DPSQELEFIADILSQDAK.[N]			Mus musculus	6.89912e-08	0	1	1	21	Q61239	Q61239 [181-198]	0	2018.99	1.589	100	100	0.53511			95.43				505747	774782		74.19	55.12		Not Found	Not Found	Peak Found	High	High	Peak Found	Peak Found	High	Not Found	High	High	High	High	High	High	High	Peak Found	High	High	High
FALSE	[K].DLQEEMNYITAIIEEQPK.[N]			Mus musculus	0.000179623	5.31916e-05	1	1	7	Q61239	Q61239 [147-164]	0	2164.05	100		100	2.5595e-17								473554			33.29		Not Found	Not Found	Not Found	Not Found	Not Found	Not Found	Not Found	High	Not Found	High	Not Found	High	High	Peak Found	Peak Found	Not Found	Peak Found	High	High	Not Found
FALSE	[K].DPSQELEFIADILSQDAK.[N]	1xDeamidated [Q4]		Mus musculus	0.000561276	9.70196e-05	1	1	2	Q61239	Q61239 [181-198]	0	2019.98																No Quan Values	Not Found	Not Found	Not Found	Not Found	Not Found	High	High	Not Found	Not Found	Not Found	Not Found	Not Found	Not Found	Not Found	Not Found	Not Found	Not Found	Not Found	Not Found	Not Found
FALSE	[K].ALELCEILAK.[E]	1xCarbamidomethyl [C5]		Mus musculus	0.0663943	0.00447363	1	1	1	Q61239	Q61239 [337-346]	0	1159.64																No Quan Values	Not Found	Not Found	Not Found	Not Found	Not Found	Not Found	Not Found	Not Found	Not Found	Not Found	Not Found	Not Found	Not Found	Not Found	Not Found	Not Found	Not Found	High	Not Found	Not Found
FALSE	[R].VLVEWLK.[D]			Mus musculus	0.100721	0.00630402	1	1	1	Q61239	Q61239 [174-180]	0	886.54																No Quan Values	Not Found	Not Found	Not Found	Not Found	Not Found	Not Found	Not Found	Not Found	Not Found	High	Not Found	Not Found	Not Found	Not Found	Not Found	Not Found	Not Found	Not Found	Not Found	Not Found
High	P61458	Pterin-4-alpha-carbinolamine dehydratase [OS=Mus musculus]	0	Mus musculus	17.364	45	4	25	4	1	104	12	6.8	59.79	4	2.395	100	100	0.458055			108.14				518489	9.20099e+06		72.47	42.99			270982	918239	2.4811e+06	318187	602811	833663		481816		2.03387e+07	1.14286e+07	8.49222e+06	3.17173e+06	5.53972e+06	4.16242e+06	1.96044e+07	1.25742e+07
Checked	Annotated Sequence	Modifications	Modifications in Master Proteins	Species Map	Qvality PEP	Qvality q-value	# Protein Groups	# Proteins	# PSMs	Master Protein Accessions	Positions in Master Proteins	# Missed Cleavages	Theo. MH+ [Da]	Abundance Ratio: (hypoxia) / (normoxia)	Abundance Ratio: (normoxia) / (blank)	Abundance Ratio: (hypoxia) / (blank)	Abundance Ratio Adj. P-Value: (hypoxia) / (normoxia)	Abundance Ratio Adj. P-Value: (normoxia) / (blank)	Abundance Ratio Adj. P-Value: (hypoxia) / (blank)	Abundance Ratio Variability [%]: (hypoxia) / (normoxia)	Abundance Ratio Variability [%]: (normoxia) / (blank)	Abundance Ratio Variability [%]: (hypoxia) / (blank)	Abundances (Grouped): blank	Abundances (Grouped): normoxia	Abundances (Grouped): hypoxia	Abundances (Grouped) CV [%]: blank	Abundances (Grouped) CV [%]: normoxia	Abundances (Grouped) CV [%]: hypoxia	Quan Info	Found in Sample: [S270] F270: Control, n/a, n/a, nobody, blank	Found in Sample: [S233] F233: Sample, n/a, n/a, 4, normoxia	Found in Sample: [S234] F234: Sample, n/a, n/a, 2, normoxia	Found in Sample: [S241] F241: Sample, n/a, n/a, 3, normoxia	Found in Sample: [S245] F245: Sample, n/a, n/a, 5, normoxia	Found in Sample: [S252] F252: Sample, n/a, n/a, 1, normoxia	Found in Sample: [S258] F258: Sample, n/a, n/a, 3, normoxia	Found in Sample: [S262] F262: Sample, n/a, n/a, 5, normoxia	Found in Sample: [S263] F263: Sample, n/a, n/a, 4, normoxia	Found in Sample: [S268] F268: Sample, n/a, n/a, 2, normoxia	Found in Sample: [S269] F269: Sample, n/a, n/a, 1, normoxia	Found in Sample: [S243] F243: Sample, n/a, n/a, 5, hypoxia	Found in Sample: [S247] F247: Sample, n/a, n/a, 4, hypoxia	Found in Sample: [S248] F248: Sample, n/a, n/a, 3, hypoxia	Found in Sample: [S249] F249: Sample, n/a, n/a, 2, hypoxia	Found in Sample: [S250] F250: Sample, n/a, n/a, 1, hypoxia	Found in Sample: [S260] F260: Sample, n/a, n/a, 5, hypoxia	Found in Sample: [S264] F264: Sample, n/a, n/a, 4, hypoxia	Found in Sample: [S265] F265: Sample, n/a, n/a, 3, hypoxia	Found in Sample: [S266] F266: Sample, n/a, n/a, 2, hypoxia
FALSE	[R].LSAEERDQLLPNLR.[A]			Mus musculus	1.82979e-06	0	1	1	7	P61458	P61458 [8-21]	1	1653.89	100		100	2.5595e-17								5.99923e+06			62.74		Not Found	Not Found	High	Not Found	Not Found	Not Found	Not Found	Not Found	Not Found	High	Not Found	High	High	Peak Found	Not Found	Peak Found	Peak Found	Peak Found	High	Not Found
FALSE	[R].DINLASFIEQVAVSMT.[-]	1xOxidation [M15]		Mus musculus	2.73048e-05	0	1	1	7	P61458	P61458 [89-104]	0	1753.87	2.395	100	100	0.250657			108.14				518489	1.42479e+06		72.47	74.42		Not Found	Not Found	High	Peak Found	High	Peak Found	Peak Found	Peak Found	Not Found	Peak Found	Not Found	High	High	Peak Found	High	Peak Found	Peak Found	High	Peak Found	Peak Found
FALSE	[R].AVGWNEVEGR.[D]			Mus musculus	0.000228307	5.31916e-05	1	1	10	P61458	P61458 [22-31]	0	1116.54																No Quan Values	Not Found	Peak Found	Peak Found	Not Found	High	Not Found	Not Found	Not Found	Not Found	High	Peak Found	High	High	Peak Found	High	High	Not Found	High	High	High
FALSE	[R].AFGFMTR.[V]			Mus musculus	0.0877261	0.00563712	1	1	1	P61458	P61458 [46-52]	0	829.403	100		100	2.5595e-17								1.88214e+06			31.04		Not Found	Not Found	Not Found	Not Found	Not Found	Not Found	Not Found	Not Found	Not Found	Not Found	Not Found	Peak Found	Peak Found	Peak Found	Peak Found	Peak Found	Not Found	Peak Found	High	Peak Found
High	Q64695	Endothelial protein C receptor [OS=Mus musculus]	0	Mus musculus	16.596	12	2	16	2	1	242	27.2	5.97	43.32	2	3.066	100	100	0.169261			56.28				555348	3.22657e+06		42.92	39.83			624849	503032				545161		512195	1.12299e+06	974330	2.64362e+06	3.0334e+06	2.91488e+06	1.95249e+06		5.26645e+06	3.43205e+06
Checked	Annotated Sequence	Modifications	Modifications in Master Proteins	Species Map	Qvality PEP	Qvality q-value	# Protein Groups	# Proteins	# PSMs	Master Protein Accessions	Positions in Master Proteins	# Missed Cleavages	Theo. MH+ [Da]	Abundance Ratio: (hypoxia) / (normoxia)	Abundance Ratio: (normoxia) / (blank)	Abundance Ratio: (hypoxia) / (blank)	Abundance Ratio Adj. P-Value: (hypoxia) / (normoxia)	Abundance Ratio Adj. P-Value: (normoxia) / (blank)	Abundance Ratio Adj. P-Value: (hypoxia) / (blank)	Abundance Ratio Variability [%]: (hypoxia) / (normoxia)	Abundance Ratio Variability [%]: (normoxia) / (blank)	Abundance Ratio Variability [%]: (hypoxia) / (blank)	Abundances (Grouped): blank	Abundances (Grouped): normoxia	Abundances (Grouped): hypoxia	Abundances (Grouped) CV [%]: blank	Abundances (Grouped) CV [%]: normoxia	Abundances (Grouped) CV [%]: hypoxia	Quan Info	Found in Sample: [S270] F270: Control, n/a, n/a, nobody, blank	Found in Sample: [S233] F233: Sample, n/a, n/a, 4, normoxia	Found in Sample: [S234] F234: Sample, n/a, n/a, 2, normoxia	Found in Sample: [S241] F241: Sample, n/a, n/a, 3, normoxia	Found in Sample: [S245] F245: Sample, n/a, n/a, 5, normoxia	Found in Sample: [S252] F252: Sample, n/a, n/a, 1, normoxia	Found in Sample: [S258] F258: Sample, n/a, n/a, 3, normoxia	Found in Sample: [S262] F262: Sample, n/a, n/a, 5, normoxia	Found in Sample: [S263] F263: Sample, n/a, n/a, 4, normoxia	Found in Sample: [S268] F268: Sample, n/a, n/a, 2, normoxia	Found in Sample: [S269] F269: Sample, n/a, n/a, 1, normoxia	Found in Sample: [S243] F243: Sample, n/a, n/a, 5, hypoxia	Found in Sample: [S247] F247: Sample, n/a, n/a, 4, hypoxia	Found in Sample: [S248] F248: Sample, n/a, n/a, 3, hypoxia	Found in Sample: [S249] F249: Sample, n/a, n/a, 2, hypoxia	Found in Sample: [S250] F250: Sample, n/a, n/a, 1, hypoxia	Found in Sample: [S260] F260: Sample, n/a, n/a, 5, hypoxia	Found in Sample: [S264] F264: Sample, n/a, n/a, 4, hypoxia	Found in Sample: [S265] F265: Sample, n/a, n/a, 3, hypoxia	Found in Sample: [S266] F266: Sample, n/a, n/a, 2, hypoxia
FALSE	[R].TESGLQIYLTQFESLVK.[L]			Mus musculus	1.18209e-06	0	1	1	7	Q64695	Q64695 [81-97]	0	1956.03	100		100	2.5595e-17								1.23184e+06			43.44		Not Found	Not Found	Not Found	Not Found	Not Found	Not Found	Not Found	Not Found	Not Found	Not Found	Not Found	Peak Found	High	Not Found	Peak Found	High	Not Found	High	High	High
FALSE	[K].TAVWVSGSQEPSK.[A]			Mus musculus	1.55524e-05	0	1	1	9	Q64695	Q64695 [151-163]	0	1375.69	3.066	100	100	0.20202			56.28				555348	2.08684e+06		42.92	32.07		Not Found	Not Found	High	Peak Found	Not Found	Not Found	Not Found	Peak Found	High	Peak Found	Peak Found	High	High	High	Peak Found	Peak Found	Not Found	High	High	High
High	Q9CW03	Structural maintenance of chromosomes protein 3 [OS=Mus musculus]	0	Mus musculus	21.398	5	6	8	6	1	1217	141.5	7.18	13.59	6	0.01	100		3.47978e-17							568916			91.6			775827	999972		790085		590304	380510	376716	6005791
Checked	Annotated Sequence	Modifications	Modifications in Master Proteins	Species Map	Qvality PEP	Qvality q-value	# Protein Groups	# Proteins	# PSMs	Master Protein Accessions	Positions in Master Proteins	# Missed Cleavages	Theo. MH+ [Da]	Abundance Ratio: (hypoxia) / (normoxia)	Abundance Ratio: (normoxia) / (blank)	Abundance Ratio: (hypoxia) / (blank)	Abundance Ratio Adj. P-Value: (hypoxia) / (normoxia)	Abundance Ratio Adj. P-Value: (normoxia) / (blank)	Abundance Ratio Adj. P-Value: (hypoxia) / (blank)	Abundance Ratio Variability [%]: (hypoxia) / (normoxia)	Abundance Ratio Variability [%]: (normoxia) / (blank)	Abundance Ratio Variability [%]: (hypoxia) / (blank)	Abundances (Grouped): blank	Abundances (Grouped): normoxia	Abundances (Grouped): hypoxia	Abundances (Grouped) CV [%]: blank	Abundances (Grouped) CV [%]: normoxia	Abundances (Grouped) CV [%]: hypoxia	Quan Info	Found in Sample: [S270] F270: Control, n/a, n/a, nobody, blank	Found in Sample: [S233] F233: Sample, n/a, n/a, 4, normoxia	Found in Sample: [S234] F234: Sample, n/a, n/a, 2, normoxia	Found in Sample: [S241] F241: Sample, n/a, n/a, 3, normoxia	Found in Sample: [S245] F245: Sample, n/a, n/a, 5, normoxia	Found in Sample: [S252] F252: Sample, n/a, n/a, 1, normoxia	Found in Sample: [S258] F258: Sample, n/a, n/a, 3, normoxia	Found in Sample: [S262] F262: Sample, n/a, n/a, 5, normoxia	Found in Sample: [S263] F263: Sample, n/a, n/a, 4, normoxia	Found in Sample: [S268] F268: Sample, n/a, n/a, 2, normoxia	Found in Sample: [S269] F269: Sample, n/a, n/a, 1, normoxia	Found in Sample: [S243] F243: Sample, n/a, n/a, 5, hypoxia	Found in Sample: [S247] F247: Sample, n/a, n/a, 4, hypoxia	Found in Sample: [S248] F248: Sample, n/a, n/a, 3, hypoxia	Found in Sample: [S249] F249: Sample, n/a, n/a, 2, hypoxia	Found in Sample: [S250] F250: Sample, n/a, n/a, 1, hypoxia	Found in Sample: [S260] F260: Sample, n/a, n/a, 5, hypoxia	Found in Sample: [S264] F264: Sample, n/a, n/a, 4, hypoxia	Found in Sample: [S265] F265: Sample, n/a, n/a, 3, hypoxia	Found in Sample: [S266] F266: Sample, n/a, n/a, 2, hypoxia
FALSE	[R].KAEEELGELEAK.[L]			Mus musculus	8.45127e-07	0	1	1	1	Q9CW03	Q9CW03 [684-695]	1	1345.68																No Quan Values	Not Found	Not Found	Not Found	Not Found	High	Not Found	Not Found	Not Found	Not Found	Not Found	Not Found	Not Found	Not Found	Not Found	Not Found	Not Found	Not Found	Not Found	Not Found	Not Found
FALSE	[R].EENAEQQALAAK.[R]			Mus musculus	6.74653e-05	5.31916e-05	1	1	2	Q9CW03	Q9CW03 [475-486]	0	1301.63																No Quan Values	Not Found	Not Found	Not Found	Not Found	High	Not Found	Not Found	High	Not Found	Not Found	Not Found	Not Found	Not Found	Not Found	Not Found	Not Found	Not Found	Not Found	Not Found	Not Found
FALSE	[K].AKDLQDELAGNSEQR.[K]	1xDeamidated [Q5]		Mus musculus	0.00201101	0.000129464	1	1	1	Q9CW03	Q9CW03 [309-323]	1	1674.79																No Quan Values	Not Found	Not Found	Not Found	Not Found	Not Found	Not Found	Not Found	Not Found	Not Found	High	Not Found	Not Found	Not Found	Not Found	Not Found	Not Found	Not Found	Not Found	Not Found	Not Found
FALSE	[K].INQMATAPDSQR.[L]	1xOxidation [M4]		Mus musculus	0.00564175	0.000246232	1	1	1	Q9CW03	Q9CW03 [144-155]	0	1347.63																No Quan Values	Not Found	Not Found	Not Found	Not Found	High	Not Found	Not Found	Not Found	Not Found	Not Found	Not Found	Not Found	Not Found	Not Found	Not Found	Not Found	Not Found	Not Found	Not Found	Not Found
FALSE	[R].EMQQLSGGQK.[S]	1xOxidation [M2]		Mus musculus	0.0207092	0.0012089	1	1	2	Q9CW03	Q9CW03 [1111-1120]	0	1121.53	0.01	100		2.5595e-17							568916			91.6			Not Found	Peak Found	Peak Found	Not Found	Peak Found	Not Found	High	Peak Found	High	Peak Found	Not Found	Not Found	Not Found	Not Found	Not Found	Not Found	Not Found	Not Found	Not Found	Not Found
FALSE	[K].DLQDELAGNSEQR.[K]			Mus musculus	0.137182	0.00821045	1	1	1	Q9CW03	Q9CW03 [311-323]	0	1474.68																No Quan Values	Not Found	Peak Found	Peak Found	Peak Found	High	Not Found	Peak Found	Not Found	Peak Found	Peak Found	Not Found	Peak Found	Peak Found	Not Found	Peak Found	Not Found	Not Found	Peak Found	Not Found	Peak Found
High	P51912	Neutral amino acid transporter B(0) [OS=Mus musculus]	0	Mus musculus	49.464	19	8	44	8	1	553	58.4	7.84	117.77	8	18.985	100	100	0.0055734			55.59				579898	4.09498e+07		27.14	36.79		911870	651973	734091	452987			742364	414697	387579	329460	6.40649e+07	4.46106e+07	2.2979e+07	2.76791e+07	3.85659e+07	5.67464e+07	3.82979e+07	2.7879e+07
Checked	Annotated Sequence	Modifications	Modifications in Master Proteins	Species Map	Qvality PEP	Qvality q-value	# Protein Groups	# Proteins	# PSMs	Master Protein Accessions	Positions in Master Proteins	# Missed Cleavages	Theo. MH+ [Da]	Abundance Ratio: (hypoxia) / (normoxia)	Abundance Ratio: (normoxia) / (blank)	Abundance Ratio: (hypoxia) / (blank)	Abundance Ratio Adj. P-Value: (hypoxia) / (normoxia)	Abundance Ratio Adj. P-Value: (normoxia) / (blank)	Abundance Ratio Adj. P-Value: (hypoxia) / (blank)	Abundance Ratio Variability [%]: (hypoxia) / (normoxia)	Abundance Ratio Variability [%]: (normoxia) / (blank)	Abundance Ratio Variability [%]: (hypoxia) / (blank)	Abundances (Grouped): blank	Abundances (Grouped): normoxia	Abundances (Grouped): hypoxia	Abundances (Grouped) CV [%]: blank	Abundances (Grouped) CV [%]: normoxia	Abundances (Grouped) CV [%]: hypoxia	Quan Info	Found in Sample: [S270] F270: Control, n/a, n/a, nobody, blank	Found in Sample: [S233] F233: Sample, n/a, n/a, 4, normoxia	Found in Sample: [S234] F234: Sample, n/a, n/a, 2, normoxia	Found in Sample: [S241] F241: Sample, n/a, n/a, 3, normoxia	Found in Sample: [S245] F245: Sample, n/a, n/a, 5, normoxia	Found in Sample: [S252] F252: Sample, n/a, n/a, 1, normoxia	Found in Sample: [S258] F258: Sample, n/a, n/a, 3, normoxia	Found in Sample: [S262] F262: Sample, n/a, n/a, 5, normoxia	Found in Sample: [S263] F263: Sample, n/a, n/a, 4, normoxia	Found in Sample: [S268] F268: Sample, n/a, n/a, 2, normoxia	Found in Sample: [S269] F269: Sample, n/a, n/a, 1, normoxia	Found in Sample: [S243] F243: Sample, n/a, n/a, 5, hypoxia	Found in Sample: [S247] F247: Sample, n/a, n/a, 4, hypoxia	Found in Sample: [S248] F248: Sample, n/a, n/a, 3, hypoxia	Found in Sample: [S249] F249: Sample, n/a, n/a, 2, hypoxia	Found in Sample: [S250] F250: Sample, n/a, n/a, 1, hypoxia	Found in Sample: [S260] F260: Sample, n/a, n/a, 5, hypoxia	Found in Sample: [S264] F264: Sample, n/a, n/a, 4, hypoxia	Found in Sample: [S265] F265: Sample, n/a, n/a, 3, hypoxia	Found in Sample: [S266] F266: Sample, n/a, n/a, 2, hypoxia
FALSE	[K].QYQGPTGDSSATFEK.[E]			Mus musculus	4.0533e-06	0	1	1	5	P51912	P51912 [535-549]	0	1615.72																No Quan Values	Not Found	Not Found	Not Found	Not Found	Not Found	Not Found	Not Found	Not Found	Not Found	Not Found	Not Found	High	Not Found	High	Not Found	High	Not Found	High	High	Not Found
FALSE	[R].SCTVLNVEGDAFGAGLLQSYVDR.[T]	1xCarbamidomethyl [C2]; 1xDeamidated [N6]		Mus musculus	1.68612e-08	0	1	1	1	P51912	P51912 [478-500]	0	2472.17																No Quan Values	Not Found	Not Found	Not Found	Not Found	Not Found	Not Found	Not Found	Not Found	Not Found	Not Found	Not Found	High	Not Found	Not Found	Not Found	Not Found	Not Found	Not Found	Not Found	Not Found
FALSE	[K].LGPEGELLIR.[F]			Mus musculus	3.20717e-05	0	1	1	7	P51912	P51912 [260-269]	0	1096.64	100		100	2.5595e-17								7.9856e+06			35.59		Not Found	Not Found	Not Found	Not Found	Not Found	Not Found	Not Found	Not Found	Not Found	Not Found	Not Found	High	High	High	Peak Found	Peak Found	Not Found	High	High	High
FALSE	[K].NEVSLNPLPLATEEGNPLLK.[Q]			Mus musculus	1.37124e-07	0	1	1	9	P51912	P51912 [515-534]	0	2148.15	100		100	2.5595e-17								3.47483e+06			48.36		Not Found	Not Found	Not Found	Not Found	Not Found	Not Found	Not Found	Not Found	Not Found	Not Found	Not Found	High	High	High	High	High	Peak Found	Not Found	High	High
FALSE	[R].NIFPSNLVSAAFR.[S]			Mus musculus	2.81558e-05	0	1	1	9	P51912	P51912 [191-203]	0	1435.77	100		100	2.5595e-17								4.53192e+06			67.58		Not Found	Not Found	Not Found	Not Found	Not Found	Not Found	Not Found	Not Found	Not Found	Not Found	Not Found	High	Peak Found	High	Peak Found	High	High	High	High	High
FALSE	[R].SCTVLNVEGDAFGAGLLQSYVDR.[T]	1xCarbamidomethyl [C2]		Mus musculus	0.000305706	5.31916e-05	1	1	2	P51912	P51912 [478-500]	0	2471.19																No Quan Values	Not Found	Not Found	Not Found	Not Found	Not Found	Not Found	Not Found	Not Found	Not Found	Not Found	Not Found	High	Not Found	Not Found	High	Not Found	Not Found	Not Found	Not Found	Not Found
FALSE	[R].SFATSYEPK.[D]			Mus musculus	0.000752285	0.000129464	1	1	4	P51912	P51912 [204-212]	0	1029.49	100		100	2.5595e-17								8.55954e+06			25.13		Not Found	Peak Found	Peak Found	Peak Found	Not Found	Peak Found	Peak Found	Peak Found	Not Found	Peak Found	Peak Found	Peak Found	High	High	Peak Found	High	Not Found	Peak Found	Peak Found	Peak Found
FALSE	[K].IPQSCIQR.[E]	1xCarbamidomethyl [C5]		Mus musculus	0.00307923	0.000129464	1	1	6	P51912	P51912 [218-225]	0	1001.52	18.985	100	100	0.00427989			55.59				579898	9.52925e+06		27.14	55.59		Not Found	Peak Found	Peak Found	Peak Found	Peak Found	Not Found	Not Found	Peak Found	Peak Found	Peak Found	Peak Found	High	Peak Found	High	Peak Found	High	High	Peak Found	High	Peak Found
FALSE	[K].AGGCCGSR.[D]	2xCarbamidomethyl [C4; C5]		Mus musculus	0.0732618	0.00468277	1	1	1	P51912	P51912 [34-41]	0	824.314																No Quan Values	Not Found	Not Found	Not Found	Not Found	Not Found	Not Found	Not Found	Not Found	Not Found	Not Found	Not Found	Not Found	Not Found	Not Found	Not Found	Not Found	Not Found	Not Found	High	Not Found
High	Q8VC12	urocanate hydratase [OS=Mus musculus]	0	Mus musculus	8.365	5	3	5	3	1	676	74.5	7.53	8.49	3	0.01	100		3.47978e-17							592175			15.27			470267	601051		553303			734630		583431
Checked	Annotated Sequence	Modifications	Modifications in Master Proteins	Species Map	Qvality PEP	Qvality q-value	# Protein Groups	# Proteins	# PSMs	Master Protein Accessions	Positions in Master Proteins	# Missed Cleavages	Theo. MH+ [Da]	Abundance Ratio: (hypoxia) / (normoxia)	Abundance Ratio: (normoxia) / (blank)	Abundance Ratio: (hypoxia) / (blank)	Abundance Ratio Adj. P-Value: (hypoxia) / (normoxia)	Abundance Ratio Adj. P-Value: (normoxia) / (blank)	Abundance Ratio Adj. P-Value: (hypoxia) / (blank)	Abundance Ratio Variability [%]: (hypoxia) / (normoxia)	Abundance Ratio Variability [%]: (normoxia) / (blank)	Abundance Ratio Variability [%]: (hypoxia) / (blank)	Abundances (Grouped): blank	Abundances (Grouped): normoxia	Abundances (Grouped): hypoxia	Abundances (Grouped) CV [%]: blank	Abundances (Grouped) CV [%]: normoxia	Abundances (Grouped) CV [%]: hypoxia	Quan Info	Found in Sample: [S270] F270: Control, n/a, n/a, nobody, blank	Found in Sample: [S233] F233: Sample, n/a, n/a, 4, normoxia	Found in Sample: [S234] F234: Sample, n/a, n/a, 2, normoxia	Found in Sample: [S241] F241: Sample, n/a, n/a, 3, normoxia	Found in Sample: [S245] F245: Sample, n/a, n/a, 5, normoxia	Found in Sample: [S252] F252: Sample, n/a, n/a, 1, normoxia	Found in Sample: [S258] F258: Sample, n/a, n/a, 3, normoxia	Found in Sample: [S262] F262: Sample, n/a, n/a, 5, normoxia	Found in Sample: [S263] F263: Sample, n/a, n/a, 4, normoxia	Found in Sample: [S268] F268: Sample, n/a, n/a, 2, normoxia	Found in Sample: [S269] F269: Sample, n/a, n/a, 1, normoxia	Found in Sample: [S243] F243: Sample, n/a, n/a, 5, hypoxia	Found in Sample: [S247] F247: Sample, n/a, n/a, 4, hypoxia	Found in Sample: [S248] F248: Sample, n/a, n/a, 3, hypoxia	Found in Sample: [S249] F249: Sample, n/a, n/a, 2, hypoxia	Found in Sample: [S250] F250: Sample, n/a, n/a, 1, hypoxia	Found in Sample: [S260] F260: Sample, n/a, n/a, 5, hypoxia	Found in Sample: [S264] F264: Sample, n/a, n/a, 4, hypoxia	Found in Sample: [S265] F265: Sample, n/a, n/a, 3, hypoxia	Found in Sample: [S266] F266: Sample, n/a, n/a, 2, hypoxia
FALSE	[K].LLALEFAQELR.[Q]			Mus musculus	9.20339e-05	5.31916e-05	1	1	2	Q8VC12	Q8VC12 [59-69]	0	1302.74																No Quan Values	Not Found	Not Found	Not Found	Not Found	Not Found	Not Found	Not Found	High	Not Found	High	Not Found	Not Found	Not Found	Not Found	Not Found	Not Found	Not Found	Not Found	Not Found	Not Found
FALSE	[K].HQLVVGSQAR.[I]			Mus musculus	0.0119761	0.000626557	1	1	2	Q8VC12	Q8VC12 [501-510]	0	1094.61	0.01	100		2.5595e-17							592175			15.27			Not Found	Peak Found	High	Not Found	High	Not Found	Not Found	Peak Found	Not Found	Peak Found	Not Found	Not Found	Not Found	Not Found	Not Found	Not Found	Not Found	Not Found	Not Found	Not Found
FALSE	[R].YLGIENLAGK.[V]			Mus musculus	0.158514	0.0093238	1	1	1	Q8VC12	Q8VC12 [233-242]	0	1077.59																No Quan Values	Not Found	Not Found	Not Found	Not Found	Not Found	Not Found	Not Found	Not Found	Not Found	Not Found	Not Found	Not Found	Not Found	Not Found	Not Found	Not Found	Not Found	Not Found	High	Not Found
High	Q8BFS6-1	Serine/threonine-protein phosphatase CPPED1 [OS=Mus musculus]	0.003	Mus musculus	4	10	2	2	2	1	312	35.2	5.34	0	2	2.098	100	100	0.454713			59.34				592653	1.85613e+06		70.37	8.95		394690		839056	329734	1.49804e+06	943842				1.54508e+06		1.87655e+06	1.95332e+06	2.17593e+06	1.98367e+06		1.81825e+06	1.42242e+06
Checked	Annotated Sequence	Modifications	Modifications in Master Proteins	Species Map	Qvality PEP	Qvality q-value	# Protein Groups	# Proteins	# PSMs	Master Protein Accessions	Positions in Master Proteins	# Missed Cleavages	Theo. MH+ [Da]	Abundance Ratio: (hypoxia) / (normoxia)	Abundance Ratio: (normoxia) / (blank)	Abundance Ratio: (hypoxia) / (blank)	Abundance Ratio Adj. P-Value: (hypoxia) / (normoxia)	Abundance Ratio Adj. P-Value: (normoxia) / (blank)	Abundance Ratio Adj. P-Value: (hypoxia) / (blank)	Abundance Ratio Variability [%]: (hypoxia) / (normoxia)	Abundance Ratio Variability [%]: (normoxia) / (blank)	Abundance Ratio Variability [%]: (hypoxia) / (blank)	Abundances (Grouped): blank	Abundances (Grouped): normoxia	Abundances (Grouped): hypoxia	Abundances (Grouped) CV [%]: blank	Abundances (Grouped) CV [%]: normoxia	Abundances (Grouped) CV [%]: hypoxia	Quan Info	Found in Sample: [S270] F270: Control, n/a, n/a, nobody, blank	Found in Sample: [S233] F233: Sample, n/a, n/a, 4, normoxia	Found in Sample: [S234] F234: Sample, n/a, n/a, 2, normoxia	Found in Sample: [S241] F241: Sample, n/a, n/a, 3, normoxia	Found in Sample: [S245] F245: Sample, n/a, n/a, 5, normoxia	Found in Sample: [S252] F252: Sample, n/a, n/a, 1, normoxia	Found in Sample: [S258] F258: Sample, n/a, n/a, 3, normoxia	Found in Sample: [S262] F262: Sample, n/a, n/a, 5, normoxia	Found in Sample: [S263] F263: Sample, n/a, n/a, 4, normoxia	Found in Sample: [S268] F268: Sample, n/a, n/a, 2, normoxia	Found in Sample: [S269] F269: Sample, n/a, n/a, 1, normoxia	Found in Sample: [S243] F243: Sample, n/a, n/a, 5, hypoxia	Found in Sample: [S247] F247: Sample, n/a, n/a, 4, hypoxia	Found in Sample: [S248] F248: Sample, n/a, n/a, 3, hypoxia	Found in Sample: [S249] F249: Sample, n/a, n/a, 2, hypoxia	Found in Sample: [S250] F250: Sample, n/a, n/a, 1, hypoxia	Found in Sample: [S260] F260: Sample, n/a, n/a, 5, hypoxia	Found in Sample: [S264] F264: Sample, n/a, n/a, 4, hypoxia	Found in Sample: [S265] F265: Sample, n/a, n/a, 3, hypoxia	Found in Sample: [S266] F266: Sample, n/a, n/a, 2, hypoxia
FALSE	[R].VVAITAEK.[I]			Mus musculus	0.00850571	0.000360059	1	3	1	Q8BFS6-1	Q8BFS6-1 [279-286]	0	830.498	2.098	100	100	0.45113			59.34				592653	1.85613e+06		70.37	8.95		Not Found	Peak Found	Not Found	Peak Found	Peak Found	Peak Found	Peak Found	Not Found	Not Found	Not Found	Peak Found	Not Found	Peak Found	Peak Found	Peak Found	Peak Found	Not Found	Peak Found	Peak Found	High
FALSE	[R].YYSLDELSQGGVEEDLKELLKE.[-]	1xDeamidated [Q9]		Mus musculus	0.15382	0.00897887	1	3	1	Q8BFS6-1	Q8BFS6-1 [291-312]	2	2558.24																No Quan Values	Not Found	Not Found	Not Found	Not Found	Not Found	Not Found	Not Found	Not Found	Not Found	Not Found	Not Found	Not Found	Not Found	Not Found	Not Found	Not Found	Not Found	High	Not Found	Not Found
High	P97429	annexin A4 [OS=Mus musculus]	0	Mus musculus	56.143	39	10	48	10	1	319	35.9	5.57	150.88	10	6.919	100	100	0.0535432			53.51				597100	2.01723e+07		25.03	62.9		420734	492721		536919	588464		1.27547e+06	743381	430212	690634	4.32956e+07	4.93016e+07	1.77662e+07	2.98331e+07	1.56765e+07	650751	3.95523e+07	2.27748e+07
Checked	Annotated Sequence	Modifications	Modifications in Master Proteins	Species Map	Qvality PEP	Qvality q-value	# Protein Groups	# Proteins	# PSMs	Master Protein Accessions	Positions in Master Proteins	# Missed Cleavages	Theo. MH+ [Da]	Abundance Ratio: (hypoxia) / (normoxia)	Abundance Ratio: (normoxia) / (blank)	Abundance Ratio: (hypoxia) / (blank)	Abundance Ratio Adj. P-Value: (hypoxia) / (normoxia)	Abundance Ratio Adj. P-Value: (normoxia) / (blank)	Abundance Ratio Adj. P-Value: (hypoxia) / (blank)	Abundance Ratio Variability [%]: (hypoxia) / (normoxia)	Abundance Ratio Variability [%]: (normoxia) / (blank)	Abundance Ratio Variability [%]: (hypoxia) / (blank)	Abundances (Grouped): blank	Abundances (Grouped): normoxia	Abundances (Grouped): hypoxia	Abundances (Grouped) CV [%]: blank	Abundances (Grouped) CV [%]: normoxia	Abundances (Grouped) CV [%]: hypoxia	Quan Info	Found in Sample: [S270] F270: Control, n/a, n/a, nobody, blank	Found in Sample: [S233] F233: Sample, n/a, n/a, 4, normoxia	Found in Sample: [S234] F234: Sample, n/a, n/a, 2, normoxia	Found in Sample: [S241] F241: Sample, n/a, n/a, 3, normoxia	Found in Sample: [S245] F245: Sample, n/a, n/a, 5, normoxia	Found in Sample: [S252] F252: Sample, n/a, n/a, 1, normoxia	Found in Sample: [S258] F258: Sample, n/a, n/a, 3, normoxia	Found in Sample: [S262] F262: Sample, n/a, n/a, 5, normoxia	Found in Sample: [S263] F263: Sample, n/a, n/a, 4, normoxia	Found in Sample: [S268] F268: Sample, n/a, n/a, 2, normoxia	Found in Sample: [S269] F269: Sample, n/a, n/a, 1, normoxia	Found in Sample: [S243] F243: Sample, n/a, n/a, 5, hypoxia	Found in Sample: [S247] F247: Sample, n/a, n/a, 4, hypoxia	Found in Sample: [S248] F248: Sample, n/a, n/a, 3, hypoxia	Found in Sample: [S249] F249: Sample, n/a, n/a, 2, hypoxia	Found in Sample: [S250] F250: Sample, n/a, n/a, 1, hypoxia	Found in Sample: [S260] F260: Sample, n/a, n/a, 5, hypoxia	Found in Sample: [S264] F264: Sample, n/a, n/a, 4, hypoxia	Found in Sample: [S265] F265: Sample, n/a, n/a, 3, hypoxia	Found in Sample: [S266] F266: Sample, n/a, n/a, 2, hypoxia
FALSE	[K].GLGTDEDAIIGILAYR.[N]			Mus musculus	9.61323e-08	0	1	1	10	P97429	P97429 [29-44]	0	1676.89	100		100	2.5595e-17								2.76732e+06			66.79		Not Found	Not Found	Not Found	Not Found	Not Found	Not Found	Not Found	Not Found	Not Found	Not Found	Not Found	High	High	Not Found	High	High	Not Found	High	High	High
FALSE	[K].GAGTDEGCLIEILASR.[T]	1xCarbamidomethyl [C8]		Mus musculus	3.56418e-06	0	1	1	4	P97429	P97429 [101-116]	0	1661.82	6.919	100	100	0.00946774			53.51				597100	3.90991e+06		25.03	73.63		Not Found	Peak Found	Peak Found	Not Found	Peak Found	Peak Found	Not Found	Peak Found	Peak Found	Peak Found	Peak Found	Peak Found	High	Peak Found	High	High	High	Peak Found	Peak Found	Peak Found
FALSE	[K].SETSGSFEDALLAIVK.[C]			Mus musculus	5.43778e-07	0	1	1	9	P97429	P97429 [226-241]	0	1666.85	100		100	2.5595e-17								3.78513e+06			104.3		Not Found	Not Found	Not Found	Not Found	Not Found	Not Found	Not Found	Not Found	Not Found	Not Found	Not Found	High	High	Peak Found	High	High	Not Found	High	High	High
FALSE	[R].INQTYQQQYGR.[S]			Mus musculus	3.18273e-05	0	1	1	4	P97429	P97429 [124-134]	0	1398.68	100		100	2.5595e-17								2.31356e+06			22.71		Not Found	Not Found	Not Found	Not Found	Not Found	Not Found	Not Found	Not Found	Not Found	Not Found	Not Found	Not Found	High	High	Not Found	High	Not Found	Peak Found	High	Peak Found
FALSE	[K].AASGFNATEDAQTLR.[K]			Mus musculus	3.26134e-07	0	1	1	9	P97429	P97429 [10-24]	0	1551.74	100		100	2.5595e-17								4.71465e+06			18.87		Not Found	Not Found	Not Found	Not Found	Not Found	Not Found	High	Not Found	Not Found	Not Found	Not Found	High	High	High	Peak Found	High	Not Found	High	High	High
FALSE	[K].QDAQELYEAGEK.[R]			Mus musculus	0.000131418	5.31916e-05	1	1	1	P97429	P97429 [173-184]	0	1380.63																No Quan Values	Not Found	Not Found	Not Found	Not Found	Not Found	Not Found	Not Found	Not Found	Not Found	Not Found	Not Found	Not Found	Not Found	Not Found	Not Found	Not Found	Not Found	Not Found	Not Found	High
FALSE	[K].GLGTDDNTLIR.[V]			Mus musculus	0.000183488	5.31916e-05	1	1	2	P97429	P97429 [260-270]	0	1174.61	100		100	2.5595e-17								6.53966e+06			26.34		Not Found	Not Found	Not Found	Not Found	Not Found	Not Found	Not Found	Not Found	Not Found	Not Found	Not Found	Peak Found	Peak Found	Not Found	Peak Found	Not Found	Not Found	High	Peak Found	Not Found
FALSE	[R].AEIDMLDIR.[A]			Mus musculus	0.000699772	9.70196e-05	1	1	5	P97429	P97429 [276-284]	0	1075.55	100		100	2.5595e-17								1.75533e+06			52.94		Not Found	Not Found	Not Found	Not Found	Not Found	Not Found	Not Found	Not Found	Not Found	Not Found	Not Found	Not Found	High	High	Peak Found	Peak Found	Peak Found	High	High	Not Found
FALSE	[R].VLVSLSAAGR.[D]			Mus musculus	0.00264221	0.000129464	1	1	2	P97429	P97429 [151-160]	0	972.584																No Quan Values	Not Found	Not Found	Not Found	Not Found	Not Found	Not Found	Not Found	Not Found	Not Found	Not Found	Not Found	Not Found	High	Not Found	Not Found	Not Found	Not Found	High	Not Found	Not Found
FALSE	[K].FLSILCSR.[N]	1xCarbamidomethyl [C6]		Mus musculus	0.00475148	0.000246232	1	1	2	P97429	P97429 [193-200]	0	995.534																No Quan Values	Not Found	Not Found	Not Found	Not Found	Not Found	Not Found	Not Found	Not Found	Not Found	Not Found	Not Found	Not Found	High	Not Found	Not Found	Not Found	Not Found	High	Not Found	Not Found
High	Q64735-1	Complement component receptor 1-like protein [OS=Mus musculus]	0	Mus musculus	35.027	21	7	32	7	1	483	53.7	6.65	70.66	7	7.795	100	100	0.0301566			80.16				604298	1.7724e+07		78.05	42.61			854058	1.41475e+06	1.17538e+06		2.45113e+06	310687		266096		2.41243e+07	1.98108e+07	1.97154e+07	1.74451e+07	2.29934e+07	931601	2.34659e+07	1.59337e+07
Checked	Annotated Sequence	Modifications	Modifications in Master Proteins	Species Map	Qvality PEP	Qvality q-value	# Protein Groups	# Proteins	# PSMs	Master Protein Accessions	Positions in Master Proteins	# Missed Cleavages	Theo. MH+ [Da]	Abundance Ratio: (hypoxia) / (normoxia)	Abundance Ratio: (normoxia) / (blank)	Abundance Ratio: (hypoxia) / (blank)	Abundance Ratio Adj. P-Value: (hypoxia) / (normoxia)	Abundance Ratio Adj. P-Value: (normoxia) / (blank)	Abundance Ratio Adj. P-Value: (hypoxia) / (blank)	Abundance Ratio Variability [%]: (hypoxia) / (normoxia)	Abundance Ratio Variability [%]: (normoxia) / (blank)	Abundance Ratio Variability [%]: (hypoxia) / (blank)	Abundances (Grouped): blank	Abundances (Grouped): normoxia	Abundances (Grouped): hypoxia	Abundances (Grouped) CV [%]: blank	Abundances (Grouped) CV [%]: normoxia	Abundances (Grouped) CV [%]: hypoxia	Quan Info	Found in Sample: [S270] F270: Control, n/a, n/a, nobody, blank	Found in Sample: [S233] F233: Sample, n/a, n/a, 4, normoxia	Found in Sample: [S234] F234: Sample, n/a, n/a, 2, normoxia	Found in Sample: [S241] F241: Sample, n/a, n/a, 3, normoxia	Found in Sample: [S245] F245: Sample, n/a, n/a, 5, normoxia	Found in Sample: [S252] F252: Sample, n/a, n/a, 1, normoxia	Found in Sample: [S258] F258: Sample, n/a, n/a, 3, normoxia	Found in Sample: [S262] F262: Sample, n/a, n/a, 5, normoxia	Found in Sample: [S263] F263: Sample, n/a, n/a, 4, normoxia	Found in Sample: [S268] F268: Sample, n/a, n/a, 2, normoxia	Found in Sample: [S269] F269: Sample, n/a, n/a, 1, normoxia	Found in Sample: [S243] F243: Sample, n/a, n/a, 5, hypoxia	Found in Sample: [S247] F247: Sample, n/a, n/a, 4, hypoxia	Found in Sample: [S248] F248: Sample, n/a, n/a, 3, hypoxia	Found in Sample: [S249] F249: Sample, n/a, n/a, 2, hypoxia	Found in Sample: [S250] F250: Sample, n/a, n/a, 1, hypoxia	Found in Sample: [S260] F260: Sample, n/a, n/a, 5, hypoxia	Found in Sample: [S264] F264: Sample, n/a, n/a, 4, hypoxia	Found in Sample: [S265] F265: Sample, n/a, n/a, 3, hypoxia	Found in Sample: [S266] F266: Sample, n/a, n/a, 2, hypoxia
FALSE	[R].LPQEMSGFQK.[G]			Mus musculus	3.46182e-05	0	1	2	8	Q64735-1	Q64735-1 [344-353]	0	1164.57	100		100	2.5595e-17								5.07628e+06			37.19		Not Found	Not Found	Not Found	Not Found	Not Found	Not Found	Not Found	Not Found	Not Found	Not Found	Not Found	High	High	High	High	Peak Found	Not Found	High	High	High
FALSE	[R].LQSLLTSQENSSTTSPAR.[N]			Mus musculus	4.01074e-07	0	1	2	5	Q64735-1	Q64735-1 [458-475]	0	1919.97																No Quan Values	Not Found	Not Found	Not Found	Not Found	Not Found	Not Found	Not Found	Not Found	Not Found	Not Found	Not Found	Not Found	High	High	Not Found	High	Not Found	High	High	Not Found
FALSE	[K].QDSTWTSAEDK.[C]			Mus musculus	0.000114943	5.31916e-05	1	2	1	Q64735-1	Q64735-1 [130-140]	0	1267.54																No Quan Values	Not Found	Not Found	Not Found	Not Found	Not Found	Not Found	Not Found	Not Found	Not Found	Not Found	Not Found	Not Found	Not Found	Not Found	Not Found	Not Found	Not Found	Not Found	High	Not Found
FALSE	[R].LPQEMSGFQK.[G]	1xOxidation [M5]		Mus musculus	7.10754e-05	5.31916e-05	1	2	9	Q64735-1	Q64735-1 [344-353]	0	1180.57	7.795	100	100	0.027566			80.16				604298	7.46948e+06		78.05	38.87		Not Found	Peak Found	Peak Found	Peak Found	Peak Found	Not Found	Peak Found	Peak Found	Not Found	Peak Found	Peak Found	High	High	High	High	High	Not Found	High	High	High
FALSE	[K].WEPELPSCFK.[G]	1xCarbamidomethyl [C8]		Mus musculus	0.00014652	5.31916e-05	1	2	2	Q64735-1	Q64735-1 [329-338]	0	1292.6	100		100	2.5595e-17								2.87799e+06			42.35		Not Found	Not Found	Not Found	Not Found	Not Found	Not Found	Not Found	Not Found	Not Found	Not Found	Not Found	Peak Found	High	Peak Found	High	Not Found	Peak Found	Peak Found	Peak Found	Peak Found
FALSE	[K].GASSVHCQSLNK.[W]	1xCarbamidomethyl [C7]		Mus musculus	0.000115842	5.31916e-05	1	2	3	Q64735-1	Q64735-1 [317-328]	0	1287.61	100		100	2.5595e-17								758079			39.76		Not Found	Not Found	Not Found	Not Found	Not Found	Not Found	Not Found	Not Found	Not Found	Not Found	Not Found	Peak Found	Not Found	Peak Found	Not Found	High	Not Found	Peak Found	High	High
FALSE	[K].ALFNLVGEPSLYCTSNDGEIGVWSGPPPQCIELNK.[C]	2xCarbamidomethyl [C13; C30]; 1xDeamidated [N]		Mus musculus	0.0726632	0.00468277	1	2	2	Q64735-1	Q64735-1 [245-279]	0	3862.83																No Quan Values	Not Found	Not Found	Not Found	Not Found	Not Found	Not Found	Not Found	Not Found	Not Found	Not Found	Not Found	High	Not Found	Not Found	Not Found	Not Found	Not Found	Not Found	Not Found	Not Found
FALSE	[R].QFSITCK.[Q]	1xCarbamidomethyl [C6]		Mus musculus	0.0815019	0.00523404	1	2	1	Q64735-1	Q64735-1 [123-129]	0	883.434	100		100	2.5595e-17								3.82845e+06			38.74		Not Found	Not Found	Not Found	Not Found	Not Found	Not Found	Not Found	Not Found	Not Found	Not Found	Not Found	Peak Found	Peak Found	Not Found	Peak Found	Peak Found	Not Found	Peak Found	Not Found	Peak Found
FALSE	[K].ALFNLVGEPSLYCTSNDGEIGVWSGPPPQCIELNK.[C]	2xCarbamidomethyl [C13; C30]; 2xDeamidated [N4; N16]		Mus musculus	0.0828474	0.00532898	1	2	1	Q64735-1	Q64735-1 [245-279]	0	3863.81																No Quan Values	Not Found	Not Found	Not Found	Not Found	Not Found	Not Found	Not Found	Not Found	Not Found	Not Found	Not Found	Not Found	Not Found	Not Found	Not Found	Not Found	Not Found	Not Found	High	Not Found
High	Q9DAS9	guanine nucleotide-binding protein g(i)/g(s)/g(o) subunit gamma-12 [OS=Mus musculus]	0	Mus musculus	6.442	25	2	3	2	1	72	8	8.97	6.57	2	6.843	100	100	0.00803187			43.73				606928	5.19104e+06		42.68	21.53			182745				713501	859057	588402		606928	5.24008e+06	6.85311e+06	5.16506e+06	4.76003e+06	5.70864e+06	8.2562e+06	5.35522e+06	5.21714e+06
Checked	Annotated Sequence	Modifications	Modifications in Master Proteins	Species Map	Qvality PEP	Qvality q-value	# Protein Groups	# Proteins	# PSMs	Master Protein Accessions	Positions in Master Proteins	# Missed Cleavages	Theo. MH+ [Da]	Abundance Ratio: (hypoxia) / (normoxia)	Abundance Ratio: (normoxia) / (blank)	Abundance Ratio: (hypoxia) / (blank)	Abundance Ratio Adj. P-Value: (hypoxia) / (normoxia)	Abundance Ratio Adj. P-Value: (normoxia) / (blank)	Abundance Ratio Adj. P-Value: (hypoxia) / (blank)	Abundance Ratio Variability [%]: (hypoxia) / (normoxia)	Abundance Ratio Variability [%]: (normoxia) / (blank)	Abundance Ratio Variability [%]: (hypoxia) / (blank)	Abundances (Grouped): blank	Abundances (Grouped): normoxia	Abundances (Grouped): hypoxia	Abundances (Grouped) CV [%]: blank	Abundances (Grouped) CV [%]: normoxia	Abundances (Grouped) CV [%]: hypoxia	Quan Info	Found in Sample: [S270] F270: Control, n/a, n/a, nobody, blank	Found in Sample: [S233] F233: Sample, n/a, n/a, 4, normoxia	Found in Sample: [S234] F234: Sample, n/a, n/a, 2, normoxia	Found in Sample: [S241] F241: Sample, n/a, n/a, 3, normoxia	Found in Sample: [S245] F245: Sample, n/a, n/a, 5, normoxia	Found in Sample: [S252] F252: Sample, n/a, n/a, 1, normoxia	Found in Sample: [S258] F258: Sample, n/a, n/a, 3, normoxia	Found in Sample: [S262] F262: Sample, n/a, n/a, 5, normoxia	Found in Sample: [S263] F263: Sample, n/a, n/a, 4, normoxia	Found in Sample: [S268] F268: Sample, n/a, n/a, 2, normoxia	Found in Sample: [S269] F269: Sample, n/a, n/a, 1, normoxia	Found in Sample: [S243] F243: Sample, n/a, n/a, 5, hypoxia	Found in Sample: [S247] F247: Sample, n/a, n/a, 4, hypoxia	Found in Sample: [S248] F248: Sample, n/a, n/a, 3, hypoxia	Found in Sample: [S249] F249: Sample, n/a, n/a, 2, hypoxia	Found in Sample: [S250] F250: Sample, n/a, n/a, 1, hypoxia	Found in Sample: [S260] F260: Sample, n/a, n/a, 5, hypoxia	Found in Sample: [S264] F264: Sample, n/a, n/a, 4, hypoxia	Found in Sample: [S265] F265: Sample, n/a, n/a, 3, hypoxia	Found in Sample: [S266] F266: Sample, n/a, n/a, 2, hypoxia
FALSE	[K].TASTNSIAQAR.[R]			Mus musculus	5.27187e-05	5.31916e-05	1	1	2	Q9DAS9	Q9DAS9 [5-15]	0	1119.58	100		100	2.5595e-17								1.41111e+06			117.91		Not Found	Not Found	Not Found	Not Found	Not Found	Not Found	Not Found	Not Found	Not Found	Not Found	Not Found	Not Found	Peak Found	Not Found	Not Found	Peak Found	Peak Found	High	Peak Found	High
FALSE	[R].LEASIER.[I]			Mus musculus	0.0769579	0.00491019	1	1	1	Q9DAS9	Q9DAS9 [23-29]	0	817.441	6.843	100	100	0.0101424			43.73				606928	4.63171e+06		42.68	30.06		Not Found	Not Found	Peak Found	Not Found	Not Found	Not Found	Peak Found	Peak Found	Peak Found	Not Found	Peak Found	Peak Found	Peak Found	High	Peak Found	Peak Found	Not Found	Peak Found	Peak Found	Peak Found
High	Q3U9N9-1	Monocarboxylate transporter 10 [OS=Mus musculus]	0	Mus musculus	20.104	11	3	9	3	1	512	55.3	8.06	17.93	3	9.483	100	100	0.00210519			75.07				608969	4.89977e+06		53.87	57.08		787955		1.06547e+06			348057		561538	185672		3.98355e+06	5.32489e+06		7.7195e+06	6.49307e+06	3.08932e+07	3.71388e+06	2.62873e+06
Checked	Annotated Sequence	Modifications	Modifications in Master Proteins	Species Map	Qvality PEP	Qvality q-value	# Protein Groups	# Proteins	# PSMs	Master Protein Accessions	Positions in Master Proteins	# Missed Cleavages	Theo. MH+ [Da]	Abundance Ratio: (hypoxia) / (normoxia)	Abundance Ratio: (normoxia) / (blank)	Abundance Ratio: (hypoxia) / (blank)	Abundance Ratio Adj. P-Value: (hypoxia) / (normoxia)	Abundance Ratio Adj. P-Value: (normoxia) / (blank)	Abundance Ratio Adj. P-Value: (hypoxia) / (blank)	Abundance Ratio Variability [%]: (hypoxia) / (normoxia)	Abundance Ratio Variability [%]: (normoxia) / (blank)	Abundance Ratio Variability [%]: (hypoxia) / (blank)	Abundances (Grouped): blank	Abundances (Grouped): normoxia	Abundances (Grouped): hypoxia	Abundances (Grouped) CV [%]: blank	Abundances (Grouped) CV [%]: normoxia	Abundances (Grouped) CV [%]: hypoxia	Quan Info	Found in Sample: [S270] F270: Control, n/a, n/a, nobody, blank	Found in Sample: [S233] F233: Sample, n/a, n/a, 4, normoxia	Found in Sample: [S234] F234: Sample, n/a, n/a, 2, normoxia	Found in Sample: [S241] F241: Sample, n/a, n/a, 3, normoxia	Found in Sample: [S245] F245: Sample, n/a, n/a, 5, normoxia	Found in Sample: [S252] F252: Sample, n/a, n/a, 1, normoxia	Found in Sample: [S258] F258: Sample, n/a, n/a, 3, normoxia	Found in Sample: [S262] F262: Sample, n/a, n/a, 5, normoxia	Found in Sample: [S263] F263: Sample, n/a, n/a, 4, normoxia	Found in Sample: [S268] F268: Sample, n/a, n/a, 2, normoxia	Found in Sample: [S269] F269: Sample, n/a, n/a, 1, normoxia	Found in Sample: [S243] F243: Sample, n/a, n/a, 5, hypoxia	Found in Sample: [S247] F247: Sample, n/a, n/a, 4, hypoxia	Found in Sample: [S248] F248: Sample, n/a, n/a, 3, hypoxia	Found in Sample: [S249] F249: Sample, n/a, n/a, 2, hypoxia	Found in Sample: [S250] F250: Sample, n/a, n/a, 1, hypoxia	Found in Sample: [S260] F260: Sample, n/a, n/a, 5, hypoxia	Found in Sample: [S264] F264: Sample, n/a, n/a, 4, hypoxia	Found in Sample: [S265] F265: Sample, n/a, n/a, 3, hypoxia	Found in Sample: [S266] F266: Sample, n/a, n/a, 2, hypoxia
FALSE	[K].MLENQSSLLSGSSGIFK.[K]	1xOxidation [M1]		Mus musculus	3.51236e-07	0	1	1	1	Q3U9N9-1	Q3U9N9-1 [489-505]	0	1813.9																No Quan Values	Not Found	Not Found	Not Found	Not Found	Not Found	Not Found	Not Found	Not Found	Not Found	Not Found	Not Found	Not Found	High	Not Found	Not Found	Not Found	Not Found	Not Found	Not Found	Not Found
FALSE	[R].ETNEAQPPGPAPSDDAPLPGPGPSDVSDVAAEK.[V]			Mus musculus	3.21945e-05	0	1	2	1	Q3U9N9-1	Q3U9N9-1 [13-45]	0	3212.49																No Quan Values	Not Found	Not Found	Not Found	Not Found	Not Found	Not Found	Not Found	Not Found	Not Found	Not Found	Not Found	Not Found	Not Found	Not Found	Not Found	Not Found	Not Found	Not Found	Not Found	High
FALSE	[R].ETNEAQPPGPAPSDDAPLPGPGPSDVSDVAAEK.[V]	1xDeamidated [Q/N]		Mus musculus	9.54115e-06	0	1	2	3	Q3U9N9-1	Q3U9N9-1 [13-45]	0	3213.47																No Quan Values	Not Found	Not Found	Not Found	Not Found	Not Found	Not Found	Not Found	Not Found	Not Found	Not Found	Not Found	Not Found	Not Found	Not Found	High	Not Found	Not Found	Not Found	Not Found	High
FALSE	[R].FQDVNNK.[E]			Mus musculus	0.0356646	0.00240657	1	1	4	Q3U9N9-1	Q3U9N9-1 [319-325]	0	864.421	9.483	100	100	0.00609545			75.07				608969	4.89977e+06		53.87	57.08		Not Found	Peak Found	Peak Found	Peak Found	Peak Found	Peak Found	Peak Found	Peak Found	Peak Found	Peak Found	Peak Found	High	Peak Found	Peak Found	Peak Found	High	High	Peak Found	Peak Found	Peak Found
High	Q8R1A4	Dedicator of cytokinesis protein 7 [OS=Mus musculus]	0	Mus musculus	24.121	4	7	9	7	1	2130	241.3	6.71	11.14	7	0.01	100		3.47978e-17							611802			13.49			587839			444050			542596	585915	637787	677823
Checked	Annotated Sequence	Modifications	Modifications in Master Proteins	Species Map	Qvality PEP	Qvality q-value	# Protein Groups	# Proteins	# PSMs	Master Protein Accessions	Positions in Master Proteins	# Missed Cleavages	Theo. MH+ [Da]	Abundance Ratio: (hypoxia) / (normoxia)	Abundance Ratio: (normoxia) / (blank)	Abundance Ratio: (hypoxia) / (blank)	Abundance Ratio Adj. P-Value: (hypoxia) / (normoxia)	Abundance Ratio Adj. P-Value: (normoxia) / (blank)	Abundance Ratio Adj. P-Value: (hypoxia) / (blank)	Abundance Ratio Variability [%]: (hypoxia) / (normoxia)	Abundance Ratio Variability [%]: (normoxia) / (blank)	Abundance Ratio Variability [%]: (hypoxia) / (blank)	Abundances (Grouped): blank	Abundances (Grouped): normoxia	Abundances (Grouped): hypoxia	Abundances (Grouped) CV [%]: blank	Abundances (Grouped) CV [%]: normoxia	Abundances (Grouped) CV [%]: hypoxia	Quan Info	Found in Sample: [S270] F270: Control, n/a, n/a, nobody, blank	Found in Sample: [S233] F233: Sample, n/a, n/a, 4, normoxia	Found in Sample: [S234] F234: Sample, n/a, n/a, 2, normoxia	Found in Sample: [S241] F241: Sample, n/a, n/a, 3, normoxia	Found in Sample: [S245] F245: Sample, n/a, n/a, 5, normoxia	Found in Sample: [S252] F252: Sample, n/a, n/a, 1, normoxia	Found in Sample: [S258] F258: Sample, n/a, n/a, 3, normoxia	Found in Sample: [S262] F262: Sample, n/a, n/a, 5, normoxia	Found in Sample: [S263] F263: Sample, n/a, n/a, 4, normoxia	Found in Sample: [S268] F268: Sample, n/a, n/a, 2, normoxia	Found in Sample: [S269] F269: Sample, n/a, n/a, 1, normoxia	Found in Sample: [S243] F243: Sample, n/a, n/a, 5, hypoxia	Found in Sample: [S247] F247: Sample, n/a, n/a, 4, hypoxia	Found in Sample: [S248] F248: Sample, n/a, n/a, 3, hypoxia	Found in Sample: [S249] F249: Sample, n/a, n/a, 2, hypoxia	Found in Sample: [S250] F250: Sample, n/a, n/a, 1, hypoxia	Found in Sample: [S260] F260: Sample, n/a, n/a, 5, hypoxia	Found in Sample: [S264] F264: Sample, n/a, n/a, 4, hypoxia	Found in Sample: [S265] F265: Sample, n/a, n/a, 3, hypoxia	Found in Sample: [S266] F266: Sample, n/a, n/a, 2, hypoxia
FALSE	[R].NNLLASYIYYVFR.[L]			Mus musculus	1.00743e-05	0	1	2	1	Q8R1A4	Q8R1A4 [842-854]	0	1635.85																No Quan Values	Not Found	Not Found	Not Found	Not Found	Not Found	Not Found	Not Found	Not Found	High	Not Found	Not Found	Not Found	Not Found	Not Found	Not Found	Not Found	Not Found	Not Found	Not Found	Not Found
FALSE	[R].FMDDIAALVSTIAGDVVSR.[F]			Mus musculus	7.32515e-06	0	1	2	2	Q8R1A4	Q8R1A4 [1040-1058]	0	1980.01																No Quan Values	Not Found	Not Found	Not Found	Not Found	High	Not Found	Not Found	Not Found	Not Found	High	Not Found	Not Found	Not Found	Not Found	Not Found	Not Found	Not Found	Not Found	Not Found	Not Found
FALSE	[R].NLLYIYPQSLNFANR.[Q]			Mus musculus	0.000948533	0.000129464	1	2	1	Q8R1A4	Q8R1A4 [562-576]	0	1825.96																No Quan Values	Not Found	High	Not Found	Not Found	Not Found	Not Found	Not Found	Not Found	Not Found	Not Found	Not Found	Not Found	Not Found	Not Found	Not Found	Not Found	Not Found	Not Found	Not Found	Not Found
FALSE	[K].WFTDLSVLQLNR.[L]			Mus musculus	0.00407985	0.000209478	1	2	1	Q8R1A4	Q8R1A4 [1346-1357]	0	1491.8																No Quan Values	Not Found	Not Found	Not Found	Not Found	Not Found	Not Found	Not Found	Not Found	Not Found	High	Not Found	Not Found	Not Found	Not Found	Not Found	Not Found	Not Found	Not Found	Not Found	Not Found
FALSE	[K].SQADQFCQR.[L]	1xCarbamidomethyl [C7]		Mus musculus	0.00443912	0.000209478	1	2	1	Q8R1A4	Q8R1A4 [382-390]	0	1139.49	0.01	100		2.5595e-17							611802			13.49			Not Found	Peak Found	Not Found	Not Found	High	Not Found	Not Found	Peak Found	Peak Found	Peak Found	Peak Found	Not Found	Not Found	Not Found	Not Found	Not Found	Not Found	Not Found	Not Found	Not Found
FALSE	[K].LAEISHR.[L]			Mus musculus	0.0714806	0.00458998	1	3	1	Q8R1A4	Q8R1A4 [1860-1866]	0	825.458																No Quan Values	Not Found	Peak Found	Peak Found	Peak Found	High	Peak Found	Peak Found	Peak Found	Peak Found	Peak Found	Peak Found	Not Found	Not Found	Not Found	Not Found	Not Found	Not Found	Not Found	Not Found	Not Found
FALSE	[R].GFVFSLIK.[S]			Mus musculus	0.119158	0.00707428	1	2	2	Q8R1A4	Q8R1A4 [1087-1094]	0	910.54																No Quan Values	Not Found	Not Found	Not Found	Not Found	Not Found	Not Found	Not Found	High	High	Not Found	Not Found	Not Found	Not Found	Not Found	Not Found	Not Found	Not Found	Not Found	Not Found	Not Found
High	B1AY13	Ubiquitin carboxyl-terminal hydrolase 24 [OS=Mus musculus]	0	Mus musculus	5.158	1	3	3	3	1	2617	293.8	6.19	4.77	3	0.01	100		3.47978e-17							617470			51.61			755522	1.99919e+06	391736	342292	595093	569784	1.11387e+06	223445	920645	1.26197e+06
Checked	Annotated Sequence	Modifications	Modifications in Master Proteins	Species Map	Qvality PEP	Qvality q-value	# Protein Groups	# Proteins	# PSMs	Master Protein Accessions	Positions in Master Proteins	# Missed Cleavages	Theo. MH+ [Da]	Abundance Ratio: (hypoxia) / (normoxia)	Abundance Ratio: (normoxia) / (blank)	Abundance Ratio: (hypoxia) / (blank)	Abundance Ratio Adj. P-Value: (hypoxia) / (normoxia)	Abundance Ratio Adj. P-Value: (normoxia) / (blank)	Abundance Ratio Adj. P-Value: (hypoxia) / (blank)	Abundance Ratio Variability [%]: (hypoxia) / (normoxia)	Abundance Ratio Variability [%]: (normoxia) / (blank)	Abundance Ratio Variability [%]: (hypoxia) / (blank)	Abundances (Grouped): blank	Abundances (Grouped): normoxia	Abundances (Grouped): hypoxia	Abundances (Grouped) CV [%]: blank	Abundances (Grouped) CV [%]: normoxia	Abundances (Grouped) CV [%]: hypoxia	Quan Info	Found in Sample: [S270] F270: Control, n/a, n/a, nobody, blank	Found in Sample: [S233] F233: Sample, n/a, n/a, 4, normoxia	Found in Sample: [S234] F234: Sample, n/a, n/a, 2, normoxia	Found in Sample: [S241] F241: Sample, n/a, n/a, 3, normoxia	Found in Sample: [S245] F245: Sample, n/a, n/a, 5, normoxia	Found in Sample: [S252] F252: Sample, n/a, n/a, 1, normoxia	Found in Sample: [S258] F258: Sample, n/a, n/a, 3, normoxia	Found in Sample: [S262] F262: Sample, n/a, n/a, 5, normoxia	Found in Sample: [S263] F263: Sample, n/a, n/a, 4, normoxia	Found in Sample: [S268] F268: Sample, n/a, n/a, 2, normoxia	Found in Sample: [S269] F269: Sample, n/a, n/a, 1, normoxia	Found in Sample: [S243] F243: Sample, n/a, n/a, 5, hypoxia	Found in Sample: [S247] F247: Sample, n/a, n/a, 4, hypoxia	Found in Sample: [S248] F248: Sample, n/a, n/a, 3, hypoxia	Found in Sample: [S249] F249: Sample, n/a, n/a, 2, hypoxia	Found in Sample: [S250] F250: Sample, n/a, n/a, 1, hypoxia	Found in Sample: [S260] F260: Sample, n/a, n/a, 5, hypoxia	Found in Sample: [S264] F264: Sample, n/a, n/a, 4, hypoxia	Found in Sample: [S265] F265: Sample, n/a, n/a, 3, hypoxia	Found in Sample: [S266] F266: Sample, n/a, n/a, 2, hypoxia
FALSE	[K].GIIELLGSK.[L]			Mus musculus	0.0143742	0.000851966	1	1	1	B1AY13	B1AY13 [458-466]	0	929.567	0.01	100		2.5595e-17							703525			36.69			Not Found	Peak Found	Peak Found	Peak Found	Not Found	Not Found	Not Found	Peak Found	Not Found	High	Peak Found	Not Found	Not Found	Not Found	Not Found	Not Found	Not Found	Not Found	Not Found	Not Found
FALSE	[R].AGDLLLR.[H]			Mus musculus	0.118218	0.00704361	1	1	1	B1AY13	B1AY13 [2296-2302]	0	757.457	0.01	100		2.5595e-17							569784			43.72			Not Found	Not Found	High	Not Found	Peak Found	Peak Found	Peak Found	Peak Found	Peak Found	Not Found	Peak Found	Not Found	Not Found	Not Found	Not Found	Not Found	Not Found	Not Found	Not Found	Not Found
FALSE	[R].VDTEEWIATIEALLSK.[S]			Mus musculus	0.160902	0.00935153	1	1	1	B1AY13	B1AY13 [2183-2198]	0	1817.95																No Quan Values	Not Found	Not Found	Not Found	Not Found	Not Found	Not Found	Not Found	Not Found	Not Found	High	Not Found	Not Found	Not Found	Not Found	Not Found	Not Found	Not Found	Not Found	Not Found	Not Found
High	Q9EPT5-1	Solute carrier organic anion transporter family member 2A1 [OS=Mus musculus]	0	Mus musculus	46.069	15	10	69	10	1	643	70.1	8.75	146.7	10	10.934	100	100	0.033932			19.22				618981	5.00827e+07		6.56	19.25			690717	672915				566249	618981	589357	596083	5.22889e+07	5.71705e+07	4.15985e+07	4.33546e+07	4.81449e+07	8.04323e+07	5.28282e+07	4.28683e+07
Checked	Annotated Sequence	Modifications	Modifications in Master Proteins	Species Map	Qvality PEP	Qvality q-value	# Protein Groups	# Proteins	# PSMs	Master Protein Accessions	Positions in Master Proteins	# Missed Cleavages	Theo. MH+ [Da]	Abundance Ratio: (hypoxia) / (normoxia)	Abundance Ratio: (normoxia) / (blank)	Abundance Ratio: (hypoxia) / (blank)	Abundance Ratio Adj. P-Value: (hypoxia) / (normoxia)	Abundance Ratio Adj. P-Value: (normoxia) / (blank)	Abundance Ratio Adj. P-Value: (hypoxia) / (blank)	Abundance Ratio Variability [%]: (hypoxia) / (normoxia)	Abundance Ratio Variability [%]: (normoxia) / (blank)	Abundance Ratio Variability [%]: (hypoxia) / (blank)	Abundances (Grouped): blank	Abundances (Grouped): normoxia	Abundances (Grouped): hypoxia	Abundances (Grouped) CV [%]: blank	Abundances (Grouped) CV [%]: normoxia	Abundances (Grouped) CV [%]: hypoxia	Quan Info	Found in Sample: [S270] F270: Control, n/a, n/a, nobody, blank	Found in Sample: [S233] F233: Sample, n/a, n/a, 4, normoxia	Found in Sample: [S234] F234: Sample, n/a, n/a, 2, normoxia	Found in Sample: [S241] F241: Sample, n/a, n/a, 3, normoxia	Found in Sample: [S245] F245: Sample, n/a, n/a, 5, normoxia	Found in Sample: [S252] F252: Sample, n/a, n/a, 1, normoxia	Found in Sample: [S258] F258: Sample, n/a, n/a, 3, normoxia	Found in Sample: [S262] F262: Sample, n/a, n/a, 5, normoxia	Found in Sample: [S263] F263: Sample, n/a, n/a, 4, normoxia	Found in Sample: [S268] F268: Sample, n/a, n/a, 2, normoxia	Found in Sample: [S269] F269: Sample, n/a, n/a, 1, normoxia	Found in Sample: [S243] F243: Sample, n/a, n/a, 5, hypoxia	Found in Sample: [S247] F247: Sample, n/a, n/a, 4, hypoxia	Found in Sample: [S248] F248: Sample, n/a, n/a, 3, hypoxia	Found in Sample: [S249] F249: Sample, n/a, n/a, 2, hypoxia	Found in Sample: [S250] F250: Sample, n/a, n/a, 1, hypoxia	Found in Sample: [S260] F260: Sample, n/a, n/a, 5, hypoxia	Found in Sample: [S264] F264: Sample, n/a, n/a, 4, hypoxia	Found in Sample: [S265] F265: Sample, n/a, n/a, 3, hypoxia	Found in Sample: [S266] F266: Sample, n/a, n/a, 2, hypoxia
FALSE	[R].GACAYYDNDALR.[N]	1xCarbamidomethyl [C3]		Mus musculus	7.38235e-06	0	1	1	7	Q9EPT5-1	Q9EPT5-1 [591-602]	0	1388.59	100		100	2.5595e-17								3.82958e+06			28.45		Not Found	Not Found	Not Found	Not Found	Not Found	Not Found	Not Found	Not Found	Not Found	Not Found	Not Found	High	Peak Found	High	Not Found	High	Not Found	High	High	High
FALSE	[R].VDTATVNLSPGDPR.[W]			Mus musculus	1.27802e-06	0	1	2	8	Q9EPT5-1	Q9EPT5-1 [239-252]	0	1441.73	100		100	2.5595e-17								4.31251e+06			21.6		Not Found	Not Found	Not Found	Not Found	Not Found	Not Found	Not Found	Not Found	Not Found	Not Found	Not Found	High	High	Not Found	High	High	Not Found	High	High	High
FALSE	[R].SVIAEETMKMEEDKSR.[G]	2xOxidation [M8; M10]		Mus musculus	1.07199e-05	0	1	2	9	Q9EPT5-1	Q9EPT5-1 [289-304]	2	1914.88	100		100	2.5595e-17								1.19342e+06			60.65		Not Found	Not Found	Not Found	Not Found	Not Found	Not Found	Not Found	Not Found	Not Found	Not Found	Not Found	High	High	High	High	High	High	High	High	Peak Found
FALSE	[R].QGSGTSSVPAR.[R]			Mus musculus	6.45168e-05	5.31916e-05	1	2	12	Q9EPT5-1	Q9EPT5-1 [11-21]	0	1046.52	10.934	100	100	0.00710074			19.22				618981	6.4902e+06		6.56	72.12		Not Found	Not Found	Peak Found	Peak Found	Not Found	Not Found	Not Found	Peak Found	Peak Found	Peak Found	Peak Found	High	High	High	High	High	High	High	High	High
FALSE	[K].HLPGLLPSK.[C]			Mus musculus	0.000307179	5.31916e-05	1	2	2	Q9EPT5-1	Q9EPT5-1 [146-154]	0	961.583	100		100	2.5595e-17								6.07501e+06			28.48		Not Found	Not Found	Not Found	Not Found	Not Found	Not Found	Not Found	Not Found	Not Found	Not Found	Not Found	High	Peak Found	High	Peak Found	Peak Found	Not Found	Peak Found	Peak Found	Peak Found
FALSE	[R].FVFPLQTIPR.[V]			Mus musculus	9.27327e-05	5.31916e-05	1	1	9	Q9EPT5-1	Q9EPT5-1 [389-398]	0	1217.7	100		100	2.5595e-17								4.4712e+06			25.66		Not Found	Not Found	Not Found	Not Found	Not Found	Not Found	Not Found	High	Not Found	Not Found	Not Found	High	High	High	Peak Found	Peak Found	High	High	High	High
FALSE	[R].SVIAEETMK.[M]			Mus musculus	0.000819959	0.000129464	1	2	2	Q9EPT5-1	Q9EPT5-1 [289-297]	0	1007.51																No Quan Values	Not Found	Not Found	Not Found	Not Found	Not Found	Not Found	Not Found	Not Found	Not Found	Not Found	Not Found	Not Found	Not Found	High	Not Found	Not Found	Not Found	Not Found	High	Not Found
FALSE	[R].SVIAEETMK.[M]	1xOxidation [M8]		Mus musculus	0.00242181	0.000129464	1	2	5	Q9EPT5-1	Q9EPT5-1 [289-297]	0	1023.5	100		100	2.5595e-17								2.74948e+06			35.74		Not Found	Not Found	Not Found	Not Found	Not Found	Not Found	Not Found	Not Found	Not Found	Not Found	Not Found	High	High	Peak Found	High	High	Not Found	Peak Found	Peak Found	Peak Found
FALSE	[K].SSLTTIEK.[R]			Mus musculus	0.00315546	0.000170522	1	2	10	Q9EPT5-1	Q9EPT5-1 [54-61]	0	878.483	100		100	2.5595e-17								1.13224e+07			22.45		Not Found	Not Found	Not Found	Not Found	Not Found	Not Found	Not Found	Not Found	Not Found	Not Found	Not Found	High	High	High	Peak Found	High	High	High	High	High
FALSE	[R].GSLMDFIK.[R]			Mus musculus	0.0674919	0.00447363	1	2	1	Q9EPT5-1	Q9EPT5-1 [305-312]	0	910.47	100		100	2.5595e-17								1.78461e+06			40.08		Not Found	Not Found	Not Found	Not Found	Not Found	Not Found	Not Found	Not Found	Not Found	Not Found	Not Found	Not Found	High	Peak Found	Peak Found	Peak Found	Not Found	Peak Found	Peak Found	Peak Found
FALSE	[R].VVNQDEK.[S]			Mus musculus	0.0835281	0.00539071	1	1	1	Q9EPT5-1	Q9EPT5-1 [542-548]	0	831.421																No Quan Values	Not Found	Not Found	Not Found	Not Found	Not Found	Not Found	Not Found	Not Found	Not Found	Not Found	Not Found	Not Found	Not Found	Not Found	Not Found	Not Found	High	Not Found	Not Found	Not Found
FALSE	[R].GSLMDFIK.[R]	1xOxidation [M4]		Mus musculus	0.117284	0.00698101	1	2	3	Q9EPT5-1	Q9EPT5-1 [305-312]	0	926.465	100		100	2.5595e-17								5.3268e+06			42.38		Not Found	Not Found	Not Found	Not Found	Not Found	Not Found	Not Found	Not Found	Not Found	Not Found	Not Found	Peak Found	High	Peak Found	Peak Found	Peak Found	Not Found	High	Not Found	Peak Found
High	Q9D892	Inosine triphosphate pyrophosphatase [OS=Mus musculus]	0	Mus musculus	9.274	14	2	11	2	1	198	21.9	5.87	31.08	2	3.516	100	100	0.112745			63.79				623489	2.36712e+06		46.83	72.06			715606	1.18998e+06	458472			574086		543229		4.22856e+06	2.21262e+06	2.00525e+06	3.53558e+06	878006	8.97538e+06	2.53241e+06	1.25383e+06
Checked	Annotated Sequence	Modifications	Modifications in Master Proteins	Species Map	Qvality PEP	Qvality q-value	# Protein Groups	# Proteins	# PSMs	Master Protein Accessions	Positions in Master Proteins	# Missed Cleavages	Theo. MH+ [Da]	Abundance Ratio: (hypoxia) / (normoxia)	Abundance Ratio: (normoxia) / (blank)	Abundance Ratio: (hypoxia) / (blank)	Abundance Ratio Adj. P-Value: (hypoxia) / (normoxia)	Abundance Ratio Adj. P-Value: (normoxia) / (blank)	Abundance Ratio Adj. P-Value: (hypoxia) / (blank)	Abundance Ratio Variability [%]: (hypoxia) / (normoxia)	Abundance Ratio Variability [%]: (normoxia) / (blank)	Abundance Ratio Variability [%]: (hypoxia) / (blank)	Abundances (Grouped): blank	Abundances (Grouped): normoxia	Abundances (Grouped): hypoxia	Abundances (Grouped) CV [%]: blank	Abundances (Grouped) CV [%]: normoxia	Abundances (Grouped) CV [%]: hypoxia	Quan Info	Found in Sample: [S270] F270: Control, n/a, n/a, nobody, blank	Found in Sample: [S233] F233: Sample, n/a, n/a, 4, normoxia	Found in Sample: [S234] F234: Sample, n/a, n/a, 2, normoxia	Found in Sample: [S241] F241: Sample, n/a, n/a, 3, normoxia	Found in Sample: [S245] F245: Sample, n/a, n/a, 5, normoxia	Found in Sample: [S252] F252: Sample, n/a, n/a, 1, normoxia	Found in Sample: [S258] F258: Sample, n/a, n/a, 3, normoxia	Found in Sample: [S262] F262: Sample, n/a, n/a, 5, normoxia	Found in Sample: [S263] F263: Sample, n/a, n/a, 4, normoxia	Found in Sample: [S268] F268: Sample, n/a, n/a, 2, normoxia	Found in Sample: [S269] F269: Sample, n/a, n/a, 1, normoxia	Found in Sample: [S243] F243: Sample, n/a, n/a, 5, hypoxia	Found in Sample: [S247] F247: Sample, n/a, n/a, 4, hypoxia	Found in Sample: [S248] F248: Sample, n/a, n/a, 3, hypoxia	Found in Sample: [S249] F249: Sample, n/a, n/a, 2, hypoxia	Found in Sample: [S250] F250: Sample, n/a, n/a, 1, hypoxia	Found in Sample: [S260] F260: Sample, n/a, n/a, 5, hypoxia	Found in Sample: [S264] F264: Sample, n/a, n/a, 4, hypoxia	Found in Sample: [S265] F265: Sample, n/a, n/a, 3, hypoxia	Found in Sample: [S266] F266: Sample, n/a, n/a, 2, hypoxia
FALSE	[K].IDLPEYQGEPDEISIQK.[C]			Mus musculus	7.29531e-05	5.31916e-05	1	1	2	Q9D892	Q9D892 [40-56]	0	1973.97																No Quan Values	Not Found	Not Found	Not Found	Not Found	Not Found	Not Found	Not Found	Not Found	Not Found	Not Found	Not Found	Not Found	Not Found	Not Found	Not Found	Not Found	Not Found	High	High	Not Found
FALSE	[R].GQTSGQIVMPR.[G]	1xOxidation [M9]		Mus musculus	8.06883e-05	5.31916e-05	1	1	9	Q9D892	Q9D892 [134-144]	0	1189.6	3.516	100	100	0.149118			63.79				623489	2.36712e+06		46.83	72.06		Not Found	Not Found	Peak Found	Peak Found	Peak Found	Not Found	Not Found	Peak Found	Not Found	High	Not Found	High	High	High	High	Peak Found	High	Peak Found	High	High
High	Q9D071	MMS19 nucleotide excision repair protein homolog [OS=Mus musculus]	0	Mus musculus	7.007	4	2	5	2	1	1031	113	6.21	5.05	2	0.01	100		3.47978e-17							631099			28.06				413212	808893				794319		548466	501418
Checked	Annotated Sequence	Modifications	Modifications in Master Proteins	Species Map	Qvality PEP	Qvality q-value	# Protein Groups	# Proteins	# PSMs	Master Protein Accessions	Positions in Master Proteins	# Missed Cleavages	Theo. MH+ [Da]	Abundance Ratio: (hypoxia) / (normoxia)	Abundance Ratio: (normoxia) / (blank)	Abundance Ratio: (hypoxia) / (blank)	Abundance Ratio Adj. P-Value: (hypoxia) / (normoxia)	Abundance Ratio Adj. P-Value: (normoxia) / (blank)	Abundance Ratio Adj. P-Value: (hypoxia) / (blank)	Abundance Ratio Variability [%]: (hypoxia) / (normoxia)	Abundance Ratio Variability [%]: (normoxia) / (blank)	Abundance Ratio Variability [%]: (hypoxia) / (blank)	Abundances (Grouped): blank	Abundances (Grouped): normoxia	Abundances (Grouped): hypoxia	Abundances (Grouped) CV [%]: blank	Abundances (Grouped) CV [%]: normoxia	Abundances (Grouped) CV [%]: hypoxia	Quan Info	Found in Sample: [S270] F270: Control, n/a, n/a, nobody, blank	Found in Sample: [S233] F233: Sample, n/a, n/a, 4, normoxia	Found in Sample: [S234] F234: Sample, n/a, n/a, 2, normoxia	Found in Sample: [S241] F241: Sample, n/a, n/a, 3, normoxia	Found in Sample: [S245] F245: Sample, n/a, n/a, 5, normoxia	Found in Sample: [S252] F252: Sample, n/a, n/a, 1, normoxia	Found in Sample: [S258] F258: Sample, n/a, n/a, 3, normoxia	Found in Sample: [S262] F262: Sample, n/a, n/a, 5, normoxia	Found in Sample: [S263] F263: Sample, n/a, n/a, 4, normoxia	Found in Sample: [S268] F268: Sample, n/a, n/a, 2, normoxia	Found in Sample: [S269] F269: Sample, n/a, n/a, 1, normoxia	Found in Sample: [S243] F243: Sample, n/a, n/a, 5, hypoxia	Found in Sample: [S247] F247: Sample, n/a, n/a, 4, hypoxia	Found in Sample: [S248] F248: Sample, n/a, n/a, 3, hypoxia	Found in Sample: [S249] F249: Sample, n/a, n/a, 2, hypoxia	Found in Sample: [S250] F250: Sample, n/a, n/a, 1, hypoxia	Found in Sample: [S260] F260: Sample, n/a, n/a, 5, hypoxia	Found in Sample: [S264] F264: Sample, n/a, n/a, 4, hypoxia	Found in Sample: [S265] F265: Sample, n/a, n/a, 3, hypoxia	Found in Sample: [S266] F266: Sample, n/a, n/a, 2, hypoxia
FALSE	[R].TLTVLGAQPGLLSAEDLELAVGHLYR.[L]			Mus musculus	8.89675e-06	0	1	3	3	Q9D071	Q9D071 [467-492]	0	2736.49																No Quan Values	Not Found	Not Found	Not Found	Not Found	Not Found	Not Found	Not Found	High	Not Found	High	Not Found	Not Found	Not Found	Not Found	Not Found	Not Found	Not Found	Not Found	Not Found	Not Found
FALSE	[R].FAEFLLPLLIEK.[V]			Mus musculus	0.166995	0.00982436	1	3	2	Q9D071	Q9D071 [256-267]	0	1432.85	0.01	100		2.5595e-17							631099			28.06			Not Found	Not Found	Peak Found	Peak Found	Not Found	Not Found	Not Found	High	Not Found	High	Peak Found	Not Found	Not Found	Not Found	Not Found	Not Found	Not Found	Not Found	Not Found	Not Found
High	Q8BWU5	Probable tRNA N6-adenosine threonylcarbamoyltransferase [OS=Mus musculus]	0	Mus musculus	13.561	9	2	8	2	1	335	36.3	6.24	19.32	2	0.01	100		3.47978e-17							640831			18.58				712800	613914	426967			1.04801e+06	828776	406594
Checked	Annotated Sequence	Modifications	Modifications in Master Proteins	Species Map	Qvality PEP	Qvality q-value	# Protein Groups	# Proteins	# PSMs	Master Protein Accessions	Positions in Master Proteins	# Missed Cleavages	Theo. MH+ [Da]	Abundance Ratio: (hypoxia) / (normoxia)	Abundance Ratio: (normoxia) / (blank)	Abundance Ratio: (hypoxia) / (blank)	Abundance Ratio Adj. P-Value: (hypoxia) / (normoxia)	Abundance Ratio Adj. P-Value: (normoxia) / (blank)	Abundance Ratio Adj. P-Value: (hypoxia) / (blank)	Abundance Ratio Variability [%]: (hypoxia) / (normoxia)	Abundance Ratio Variability [%]: (normoxia) / (blank)	Abundance Ratio Variability [%]: (hypoxia) / (blank)	Abundances (Grouped): blank	Abundances (Grouped): normoxia	Abundances (Grouped): hypoxia	Abundances (Grouped) CV [%]: blank	Abundances (Grouped) CV [%]: normoxia	Abundances (Grouped) CV [%]: hypoxia	Quan Info	Found in Sample: [S270] F270: Control, n/a, n/a, nobody, blank	Found in Sample: [S233] F233: Sample, n/a, n/a, 4, normoxia	Found in Sample: [S234] F234: Sample, n/a, n/a, 2, normoxia	Found in Sample: [S241] F241: Sample, n/a, n/a, 3, normoxia	Found in Sample: [S245] F245: Sample, n/a, n/a, 5, normoxia	Found in Sample: [S252] F252: Sample, n/a, n/a, 1, normoxia	Found in Sample: [S258] F258: Sample, n/a, n/a, 3, normoxia	Found in Sample: [S262] F262: Sample, n/a, n/a, 5, normoxia	Found in Sample: [S263] F263: Sample, n/a, n/a, 4, normoxia	Found in Sample: [S268] F268: Sample, n/a, n/a, 2, normoxia	Found in Sample: [S269] F269: Sample, n/a, n/a, 1, normoxia	Found in Sample: [S243] F243: Sample, n/a, n/a, 5, hypoxia	Found in Sample: [S247] F247: Sample, n/a, n/a, 4, hypoxia	Found in Sample: [S248] F248: Sample, n/a, n/a, 3, hypoxia	Found in Sample: [S249] F249: Sample, n/a, n/a, 2, hypoxia	Found in Sample: [S250] F250: Sample, n/a, n/a, 1, hypoxia	Found in Sample: [S260] F260: Sample, n/a, n/a, 5, hypoxia	Found in Sample: [S264] F264: Sample, n/a, n/a, 4, hypoxia	Found in Sample: [S265] F265: Sample, n/a, n/a, 3, hypoxia	Found in Sample: [S266] F266: Sample, n/a, n/a, 2, hypoxia
FALSE	[R].AVILDLLQEALAEAGLTSK.[D]			Mus musculus	1.05563e-06	0	1	1	3	Q8BWU5	Q8BWU5 [51-69]	0	1955.11																No Quan Values	Not Found	Not Found	Not Found	Not Found	High	Not Found	Not Found	High	Not Found	Not Found	Not Found	Not Found	Not Found	Not Found	Not Found	Not Found	Not Found	Not Found	Not Found	Not Found
FALSE	[R].GAQLFATDER.[F]			Mus musculus	0.00135468	0.000129464	1	1	5	Q8BWU5	Q8BWU5 [281-290]	0	1107.54	0.01	100		2.5595e-17							640831			18.58			Not Found	Not Found	High	Peak Found	High	Not Found	Not Found	High	High	High	Not Found	Not Found	Not Found	Not Found	Not Found	Not Found	Not Found	Not Found	Not Found	Not Found
High	Q9JJX6	P2X purinoceptor 4 [OS=Mus musculus]	0.002	Mus musculus	4.605	6	2	2	2	1	388	43.4	7.99	0	2	2.831	100	100	0.205818			62.91				652481	1.42685e+06		32.05	94.45		921356	260278	709747	632990		599835	953412	676734	532971	431199	2.89948e+06	2.02969e+06	1.29853e+06	967222	1.42685e+06	1.46866e+07	1.89622e+06
Checked	Annotated Sequence	Modifications	Modifications in Master Proteins	Species Map	Qvality PEP	Qvality q-value	# Protein Groups	# Proteins	# PSMs	Master Protein Accessions	Positions in Master Proteins	# Missed Cleavages	Theo. MH+ [Da]	Abundance Ratio: (hypoxia) / (normoxia)	Abundance Ratio: (normoxia) / (blank)	Abundance Ratio: (hypoxia) / (blank)	Abundance Ratio Adj. P-Value: (hypoxia) / (normoxia)	Abundance Ratio Adj. P-Value: (normoxia) / (blank)	Abundance Ratio Adj. P-Value: (hypoxia) / (blank)	Abundance Ratio Variability [%]: (hypoxia) / (normoxia)	Abundance Ratio Variability [%]: (normoxia) / (blank)	Abundance Ratio Variability [%]: (hypoxia) / (blank)	Abundances (Grouped): blank	Abundances (Grouped): normoxia	Abundances (Grouped): hypoxia	Abundances (Grouped) CV [%]: blank	Abundances (Grouped) CV [%]: normoxia	Abundances (Grouped) CV [%]: hypoxia	Quan Info	Found in Sample: [S270] F270: Control, n/a, n/a, nobody, blank	Found in Sample: [S233] F233: Sample, n/a, n/a, 4, normoxia	Found in Sample: [S234] F234: Sample, n/a, n/a, 2, normoxia	Found in Sample: [S241] F241: Sample, n/a, n/a, 3, normoxia	Found in Sample: [S245] F245: Sample, n/a, n/a, 5, normoxia	Found in Sample: [S252] F252: Sample, n/a, n/a, 1, normoxia	Found in Sample: [S258] F258: Sample, n/a, n/a, 3, normoxia	Found in Sample: [S262] F262: Sample, n/a, n/a, 5, normoxia	Found in Sample: [S263] F263: Sample, n/a, n/a, 4, normoxia	Found in Sample: [S268] F268: Sample, n/a, n/a, 2, normoxia	Found in Sample: [S269] F269: Sample, n/a, n/a, 1, normoxia	Found in Sample: [S243] F243: Sample, n/a, n/a, 5, hypoxia	Found in Sample: [S247] F247: Sample, n/a, n/a, 4, hypoxia	Found in Sample: [S248] F248: Sample, n/a, n/a, 3, hypoxia	Found in Sample: [S249] F249: Sample, n/a, n/a, 2, hypoxia	Found in Sample: [S250] F250: Sample, n/a, n/a, 1, hypoxia	Found in Sample: [S260] F260: Sample, n/a, n/a, 5, hypoxia	Found in Sample: [S264] F264: Sample, n/a, n/a, 4, hypoxia	Found in Sample: [S265] F265: Sample, n/a, n/a, 3, hypoxia	Found in Sample: [S266] F266: Sample, n/a, n/a, 2, hypoxia
FALSE	[K].GYQETDSVVSSVTTK.[A]			Mus musculus	0.00251925	0.000129464	1	4	1	Q9JJX6	Q9JJX6 [53-67]	0	1600.77																No Quan Values	Not Found	Not Found	Not Found	Not Found	Not Found	Not Found	Not Found	Not Found	Not Found	Not Found	Not Found	Not Found	High	Not Found	Not Found	Not Found	Not Found	Not Found	Not Found	Not Found
FALSE	[R].DLAGNEQR.[T]			Mus musculus	0.127909	0.00770683	1	4	1	Q9JJX6	Q9JJX6 [302-309]	0	902.433	2.831	100	100	0.155659			62.91				652481	1.42685e+06		32.05	94.45		Not Found	Peak Found	Peak Found	Peak Found	Peak Found	Not Found	Peak Found	Peak Found	Peak Found	Peak Found	Peak Found	Peak Found	High	Peak Found	Peak Found	Peak Found	Peak Found	Peak Found	Not Found	Peak Found
High	Q8BNV1	tRNA (uracil-5-)-methyltransferase homolog A [OS=Mus musculus]	0.001	Mus musculus	4.842	3	2	2	2	1	574	63.3	7.25	1.75	2	0.01	100		3.47978e-17							653299			96.09								732832	653299	2.55922e+06	368286	433926
Checked	Annotated Sequence	Modifications	Modifications in Master Proteins	Species Map	Qvality PEP	Qvality q-value	# Protein Groups	# Proteins	# PSMs	Master Protein Accessions	Positions in Master Proteins	# Missed Cleavages	Theo. MH+ [Da]	Abundance Ratio: (hypoxia) / (normoxia)	Abundance Ratio: (normoxia) / (blank)	Abundance Ratio: (hypoxia) / (blank)	Abundance Ratio Adj. P-Value: (hypoxia) / (normoxia)	Abundance Ratio Adj. P-Value: (normoxia) / (blank)	Abundance Ratio Adj. P-Value: (hypoxia) / (blank)	Abundance Ratio Variability [%]: (hypoxia) / (normoxia)	Abundance Ratio Variability [%]: (normoxia) / (blank)	Abundance Ratio Variability [%]: (hypoxia) / (blank)	Abundances (Grouped): blank	Abundances (Grouped): normoxia	Abundances (Grouped): hypoxia	Abundances (Grouped) CV [%]: blank	Abundances (Grouped) CV [%]: normoxia	Abundances (Grouped) CV [%]: hypoxia	Quan Info	Found in Sample: [S270] F270: Control, n/a, n/a, nobody, blank	Found in Sample: [S233] F233: Sample, n/a, n/a, 4, normoxia	Found in Sample: [S234] F234: Sample, n/a, n/a, 2, normoxia	Found in Sample: [S241] F241: Sample, n/a, n/a, 3, normoxia	Found in Sample: [S245] F245: Sample, n/a, n/a, 5, normoxia	Found in Sample: [S252] F252: Sample, n/a, n/a, 1, normoxia	Found in Sample: [S258] F258: Sample, n/a, n/a, 3, normoxia	Found in Sample: [S262] F262: Sample, n/a, n/a, 5, normoxia	Found in Sample: [S263] F263: Sample, n/a, n/a, 4, normoxia	Found in Sample: [S268] F268: Sample, n/a, n/a, 2, normoxia	Found in Sample: [S269] F269: Sample, n/a, n/a, 1, normoxia	Found in Sample: [S243] F243: Sample, n/a, n/a, 5, hypoxia	Found in Sample: [S247] F247: Sample, n/a, n/a, 4, hypoxia	Found in Sample: [S248] F248: Sample, n/a, n/a, 3, hypoxia	Found in Sample: [S249] F249: Sample, n/a, n/a, 2, hypoxia	Found in Sample: [S250] F250: Sample, n/a, n/a, 1, hypoxia	Found in Sample: [S260] F260: Sample, n/a, n/a, 5, hypoxia	Found in Sample: [S264] F264: Sample, n/a, n/a, 4, hypoxia	Found in Sample: [S265] F265: Sample, n/a, n/a, 3, hypoxia	Found in Sample: [S266] F266: Sample, n/a, n/a, 2, hypoxia
FALSE	[R].ALLPWLLLQR.[Q]			Mus musculus	0.00234698	0.000129464	1	1	1	Q8BNV1	Q8BNV1 [198-207]	0	1222.77	0.01	100		2.5595e-17							653299			96.09			Not Found	Not Found	Not Found	Not Found	Not Found	Not Found	Peak Found	Peak Found	Peak Found	High	Peak Found	Not Found	Not Found	Not Found	Not Found	Not Found	Not Found	Not Found	Not Found	Not Found
FALSE	[K].LSSEEVAGLK.[A]			Mus musculus	0.0788742	0.00503936	1	1	1	Q8BNV1	Q8BNV1 [327-336]	0	1032.56																No Quan Values	Not Found	Not Found	Not Found	High	Not Found	Not Found	Not Found	Not Found	Not Found	Not Found	Not Found	Not Found	Not Found	Not Found	Not Found	Not Found	Not Found	Not Found	Not Found	Not Found
High	O54907	Tumor necrosis factor ligand superfamily member 12 [OS=Mus musculus]	0	Mus musculus	9.584	12	2	3	2	1	249	27.4	9.36	8.62	2	0.01	100		3.47978e-17							662076			54.46				473881	194908	798122		558351		1.26221e+06	636536
Checked	Annotated Sequence	Modifications	Modifications in Master Proteins	Species Map	Qvality PEP	Qvality q-value	# Protein Groups	# Proteins	# PSMs	Master Protein Accessions	Positions in Master Proteins	# Missed Cleavages	Theo. MH+ [Da]	Abundance Ratio: (hypoxia) / (normoxia)	Abundance Ratio: (normoxia) / (blank)	Abundance Ratio: (hypoxia) / (blank)	Abundance Ratio Adj. P-Value: (hypoxia) / (normoxia)	Abundance Ratio Adj. P-Value: (normoxia) / (blank)	Abundance Ratio Adj. P-Value: (hypoxia) / (blank)	Abundance Ratio Variability [%]: (hypoxia) / (normoxia)	Abundance Ratio Variability [%]: (normoxia) / (blank)	Abundance Ratio Variability [%]: (hypoxia) / (blank)	Abundances (Grouped): blank	Abundances (Grouped): normoxia	Abundances (Grouped): hypoxia	Abundances (Grouped) CV [%]: blank	Abundances (Grouped) CV [%]: normoxia	Abundances (Grouped) CV [%]: hypoxia	Quan Info	Found in Sample: [S270] F270: Control, n/a, n/a, nobody, blank	Found in Sample: [S233] F233: Sample, n/a, n/a, 4, normoxia	Found in Sample: [S234] F234: Sample, n/a, n/a, 2, normoxia	Found in Sample: [S241] F241: Sample, n/a, n/a, 3, normoxia	Found in Sample: [S245] F245: Sample, n/a, n/a, 5, normoxia	Found in Sample: [S252] F252: Sample, n/a, n/a, 1, normoxia	Found in Sample: [S258] F258: Sample, n/a, n/a, 3, normoxia	Found in Sample: [S262] F262: Sample, n/a, n/a, 5, normoxia	Found in Sample: [S263] F263: Sample, n/a, n/a, 4, normoxia	Found in Sample: [S268] F268: Sample, n/a, n/a, 2, normoxia	Found in Sample: [S269] F269: Sample, n/a, n/a, 1, normoxia	Found in Sample: [S243] F243: Sample, n/a, n/a, 5, hypoxia	Found in Sample: [S247] F247: Sample, n/a, n/a, 4, hypoxia	Found in Sample: [S248] F248: Sample, n/a, n/a, 3, hypoxia	Found in Sample: [S249] F249: Sample, n/a, n/a, 2, hypoxia	Found in Sample: [S250] F250: Sample, n/a, n/a, 1, hypoxia	Found in Sample: [S260] F260: Sample, n/a, n/a, 5, hypoxia	Found in Sample: [S264] F264: Sample, n/a, n/a, 4, hypoxia	Found in Sample: [S265] F265: Sample, n/a, n/a, 3, hypoxia	Found in Sample: [S266] F266: Sample, n/a, n/a, 2, hypoxia
FALSE	[K].AAPFLTYFGLFQVH.[-]			Mus musculus	2.14295e-05	0	1	1	1	O54907	O54907 [236-249]	0	1610.84	0.01	100		2.5595e-17							662076			54.46			Not Found	Not Found	Peak Found	Peak Found	Peak Found	Not Found	Peak Found	Not Found	High	Peak Found	Not Found	Not Found	Not Found	Not Found	Not Found	Not Found	Not Found	Not Found	Not Found	Not Found
FALSE	[R].LCQVSGLLPLRPGSSLR.[I]	1xCarbamidomethyl [C2]		Mus musculus	0.000150769	5.31916e-05	1	1	2	O54907	O54907 [209-225]	0	1853.04																No Quan Values	Not Found	High	Not Found	Not Found	Not Found	Not Found	Not Found	Not Found	High	Not Found	Not Found	Not Found	Not Found	Not Found	Not Found	Not Found	Not Found	Not Found	Not Found	Not Found
High	Q6ZQ88	Lysine-specific histone demethylase 1A [OS=Mus musculus]	0	Mus musculus	5.622	2	2	4	2	1	853	92.8	6.52	4.45	2	0.01	100		3.47978e-17							692566			79.07			1.62861e+06					679170	706226	3.14906e+06	506850
Checked	Annotated Sequence	Modifications	Modifications in Master Proteins	Species Map	Qvality PEP	Qvality q-value	# Protein Groups	# Proteins	# PSMs	Master Protein Accessions	Positions in Master Proteins	# Missed Cleavages	Theo. MH+ [Da]	Abundance Ratio: (hypoxia) / (normoxia)	Abundance Ratio: (normoxia) / (blank)	Abundance Ratio: (hypoxia) / (blank)	Abundance Ratio Adj. P-Value: (hypoxia) / (normoxia)	Abundance Ratio Adj. P-Value: (normoxia) / (blank)	Abundance Ratio Adj. P-Value: (hypoxia) / (blank)	Abundance Ratio Variability [%]: (hypoxia) / (normoxia)	Abundance Ratio Variability [%]: (normoxia) / (blank)	Abundance Ratio Variability [%]: (hypoxia) / (blank)	Abundances (Grouped): blank	Abundances (Grouped): normoxia	Abundances (Grouped): hypoxia	Abundances (Grouped) CV [%]: blank	Abundances (Grouped) CV [%]: normoxia	Abundances (Grouped) CV [%]: hypoxia	Quan Info	Found in Sample: [S270] F270: Control, n/a, n/a, nobody, blank	Found in Sample: [S233] F233: Sample, n/a, n/a, 4, normoxia	Found in Sample: [S234] F234: Sample, n/a, n/a, 2, normoxia	Found in Sample: [S241] F241: Sample, n/a, n/a, 3, normoxia	Found in Sample: [S245] F245: Sample, n/a, n/a, 5, normoxia	Found in Sample: [S252] F252: Sample, n/a, n/a, 1, normoxia	Found in Sample: [S258] F258: Sample, n/a, n/a, 3, normoxia	Found in Sample: [S262] F262: Sample, n/a, n/a, 5, normoxia	Found in Sample: [S263] F263: Sample, n/a, n/a, 4, normoxia	Found in Sample: [S268] F268: Sample, n/a, n/a, 2, normoxia	Found in Sample: [S269] F269: Sample, n/a, n/a, 1, normoxia	Found in Sample: [S243] F243: Sample, n/a, n/a, 5, hypoxia	Found in Sample: [S247] F247: Sample, n/a, n/a, 4, hypoxia	Found in Sample: [S248] F248: Sample, n/a, n/a, 3, hypoxia	Found in Sample: [S249] F249: Sample, n/a, n/a, 2, hypoxia	Found in Sample: [S250] F250: Sample, n/a, n/a, 1, hypoxia	Found in Sample: [S260] F260: Sample, n/a, n/a, 5, hypoxia	Found in Sample: [S264] F264: Sample, n/a, n/a, 4, hypoxia	Found in Sample: [S265] F265: Sample, n/a, n/a, 3, hypoxia	Found in Sample: [S266] F266: Sample, n/a, n/a, 2, hypoxia
FALSE	[K].EYDELAETQGK.[L]			Mus musculus	0.000190702	5.31916e-05	1	1	2	Q6ZQ88	Q6ZQ88 [494-504]	0	1282.58																No Quan Values	Not Found	Not Found	Not Found	Not Found	High	Not Found	Not Found	Not Found	Not Found	High	Not Found	Not Found	Not Found	Not Found	Not Found	Not Found	Not Found	Not Found	Not Found	Not Found
FALSE	[K].VFLFIR.[N]			Mus musculus	0.120105	0.00713828	1	1	2	Q6ZQ88	Q6ZQ88 [210-215]	0	794.492	0.01	100		2.5595e-17							692566			79.07			Not Found	Peak Found	Not Found	Not Found	High	Not Found	Peak Found	Peak Found	High	Peak Found	Not Found	Not Found	Not Found	Not Found	Not Found	Not Found	Not Found	Not Found	Not Found	Not Found
High	P97467	Peptidyl-glycine alpha-amidating monooxygenase [OS=Mus musculus]	0	Mus musculus	8.112	3	2	3	2	1	979	108.9	6.55	3.33	2	0.01	100		3.47978e-17							694690			25.2			435243			636862	620809		856628		824360	687652
Checked	Annotated Sequence	Modifications	Modifications in Master Proteins	Species Map	Qvality PEP	Qvality q-value	# Protein Groups	# Proteins	# PSMs	Master Protein Accessions	Positions in Master Proteins	# Missed Cleavages	Theo. MH+ [Da]	Abundance Ratio: (hypoxia) / (normoxia)	Abundance Ratio: (normoxia) / (blank)	Abundance Ratio: (hypoxia) / (blank)	Abundance Ratio Adj. P-Value: (hypoxia) / (normoxia)	Abundance Ratio Adj. P-Value: (normoxia) / (blank)	Abundance Ratio Adj. P-Value: (hypoxia) / (blank)	Abundance Ratio Variability [%]: (hypoxia) / (normoxia)	Abundance Ratio Variability [%]: (normoxia) / (blank)	Abundance Ratio Variability [%]: (hypoxia) / (blank)	Abundances (Grouped): blank	Abundances (Grouped): normoxia	Abundances (Grouped): hypoxia	Abundances (Grouped) CV [%]: blank	Abundances (Grouped) CV [%]: normoxia	Abundances (Grouped) CV [%]: hypoxia	Quan Info	Found in Sample: [S270] F270: Control, n/a, n/a, nobody, blank	Found in Sample: [S233] F233: Sample, n/a, n/a, 4, normoxia	Found in Sample: [S234] F234: Sample, n/a, n/a, 2, normoxia	Found in Sample: [S241] F241: Sample, n/a, n/a, 3, normoxia	Found in Sample: [S245] F245: Sample, n/a, n/a, 5, normoxia	Found in Sample: [S252] F252: Sample, n/a, n/a, 1, normoxia	Found in Sample: [S258] F258: Sample, n/a, n/a, 3, normoxia	Found in Sample: [S262] F262: Sample, n/a, n/a, 5, normoxia	Found in Sample: [S263] F263: Sample, n/a, n/a, 4, normoxia	Found in Sample: [S268] F268: Sample, n/a, n/a, 2, normoxia	Found in Sample: [S269] F269: Sample, n/a, n/a, 1, normoxia	Found in Sample: [S243] F243: Sample, n/a, n/a, 5, hypoxia	Found in Sample: [S247] F247: Sample, n/a, n/a, 4, hypoxia	Found in Sample: [S248] F248: Sample, n/a, n/a, 3, hypoxia	Found in Sample: [S249] F249: Sample, n/a, n/a, 2, hypoxia	Found in Sample: [S250] F250: Sample, n/a, n/a, 1, hypoxia	Found in Sample: [S260] F260: Sample, n/a, n/a, 5, hypoxia	Found in Sample: [S264] F264: Sample, n/a, n/a, 4, hypoxia	Found in Sample: [S265] F265: Sample, n/a, n/a, 3, hypoxia	Found in Sample: [S266] F266: Sample, n/a, n/a, 2, hypoxia
FALSE	[R].LPVDEEAFVIDFKPR.[A]			Mus musculus	3.8984e-06	0	1	1	1	P97467	P97467 [85-99]	0	1774.94	0.01	100		2.5595e-17							694690			25.2			Not Found	Peak Found	Not Found	Not Found	Peak Found	Peak Found	Not Found	Peak Found	Not Found	High	Peak Found	Not Found	Not Found	Not Found	Not Found	Not Found	Not Found	Not Found	Not Found	Not Found
FALSE	[R].EGAEHEEGGNAILVR.[D]	1xDeamidated [N10]		Mus musculus	0.0356646	0.00240657	1	1	2	P97467	P97467 [446-460]	0	1581.75																No Quan Values	Not Found	Not Found	Not Found	Not Found	Not Found	Not Found	Not Found	Not Found	Not Found	Not Found	Not Found	Not Found	Not Found	Not Found	High	Not Found	Not Found	Not Found	Not Found	High
High	Q8CE96	tRNA (adenine(58)-N(1))-methyltransferase non-catalytic subunit TRM6 [OS=Mus musculus]	0	Mus musculus	13.156	10	4	4	4	1	497	55.5	6.95	6.46	4	0.01	100		3.47978e-17							700629			19.62				783303	700629	470734			532428		690233
Checked	Annotated Sequence	Modifications	Modifications in Master Proteins	Species Map	Qvality PEP	Qvality q-value	# Protein Groups	# Proteins	# PSMs	Master Protein Accessions	Positions in Master Proteins	# Missed Cleavages	Theo. MH+ [Da]	Abundance Ratio: (hypoxia) / (normoxia)	Abundance Ratio: (normoxia) / (blank)	Abundance Ratio: (hypoxia) / (blank)	Abundance Ratio Adj. P-Value: (hypoxia) / (normoxia)	Abundance Ratio Adj. P-Value: (normoxia) / (blank)	Abundance Ratio Adj. P-Value: (hypoxia) / (blank)	Abundance Ratio Variability [%]: (hypoxia) / (normoxia)	Abundance Ratio Variability [%]: (normoxia) / (blank)	Abundance Ratio Variability [%]: (hypoxia) / (blank)	Abundances (Grouped): blank	Abundances (Grouped): normoxia	Abundances (Grouped): hypoxia	Abundances (Grouped) CV [%]: blank	Abundances (Grouped) CV [%]: normoxia	Abundances (Grouped) CV [%]: hypoxia	Quan Info	Found in Sample: [S270] F270: Control, n/a, n/a, nobody, blank	Found in Sample: [S233] F233: Sample, n/a, n/a, 4, normoxia	Found in Sample: [S234] F234: Sample, n/a, n/a, 2, normoxia	Found in Sample: [S241] F241: Sample, n/a, n/a, 3, normoxia	Found in Sample: [S245] F245: Sample, n/a, n/a, 5, normoxia	Found in Sample: [S252] F252: Sample, n/a, n/a, 1, normoxia	Found in Sample: [S258] F258: Sample, n/a, n/a, 3, normoxia	Found in Sample: [S262] F262: Sample, n/a, n/a, 5, normoxia	Found in Sample: [S263] F263: Sample, n/a, n/a, 4, normoxia	Found in Sample: [S268] F268: Sample, n/a, n/a, 2, normoxia	Found in Sample: [S269] F269: Sample, n/a, n/a, 1, normoxia	Found in Sample: [S243] F243: Sample, n/a, n/a, 5, hypoxia	Found in Sample: [S247] F247: Sample, n/a, n/a, 4, hypoxia	Found in Sample: [S248] F248: Sample, n/a, n/a, 3, hypoxia	Found in Sample: [S249] F249: Sample, n/a, n/a, 2, hypoxia	Found in Sample: [S250] F250: Sample, n/a, n/a, 1, hypoxia	Found in Sample: [S260] F260: Sample, n/a, n/a, 5, hypoxia	Found in Sample: [S264] F264: Sample, n/a, n/a, 4, hypoxia	Found in Sample: [S265] F265: Sample, n/a, n/a, 3, hypoxia	Found in Sample: [S266] F266: Sample, n/a, n/a, 2, hypoxia
FALSE	[K].SFLSGLYEFPLNK.[V]			Mus musculus	0.000761512	0.000129464	1	3	1	Q8CE96	Q8CE96 [250-262]	0	1514.79																No Quan Values	Not Found	High	Not Found	Not Found	Not Found	Not Found	Not Found	Not Found	Not Found	Not Found	Not Found	Not Found	Not Found	Not Found	Not Found	Not Found	Not Found	Not Found	Not Found	Not Found
FALSE	[R].MGGFGSIIQLYPGDGPVR.[A]	1xOxidation [M1]		Mus musculus	0.00148533	0.000129464	1	3	1	Q8CE96	Q8CE96 [222-239]	0	1879.94																No Quan Values	Not Found	Not Found	Not Found	Not Found	High	Not Found	Not Found	Not Found	Not Found	Not Found	Not Found	Not Found	Not Found	Not Found	Not Found	Not Found	Not Found	Not Found	Not Found	Not Found
FALSE	[R].AATACFGFPK.[S]	1xCarbamidomethyl [C5]		Mus musculus	0.00277209	0.000129464	1	3	1	Q8CE96	Q8CE96 [240-249]	0	1069.51																No Quan Values	Not Found	Not Found	Not Found	Not Found	High	Not Found	Not Found	Not Found	Not Found	Not Found	Not Found	Not Found	Not Found	Not Found	Not Found	Not Found	Not Found	Not Found	Not Found	Not Found
FALSE	[R].DKTEFAQDK.[Y]			Mus musculus	0.00475148	0.000246232	1	1	1	Q8CE96	Q8CE96 [138-146]	1	1081.52	0.01	100		2.5595e-17							700629			19.62			Not Found	Not Found	Peak Found	Peak Found	High	Not Found	Not Found	Peak Found	Not Found	Peak Found	Not Found	Not Found	Not Found	Not Found	Not Found	Not Found	Not Found	Not Found	Not Found	Not Found
High	Q9D906	Ubiquitin-like modifier-activating enzyme ATG7 [OS=Mus musculus]	0	Mus musculus	7.337	3	2	2	2	1	698	77.5	6.4	2.58	2	0.01	100		3.47978e-17							712674			16.44			803781	1.8755e+06	929169			511623	725183	610282	486924
Checked	Annotated Sequence	Modifications	Modifications in Master Proteins	Species Map	Qvality PEP	Qvality q-value	# Protein Groups	# Proteins	# PSMs	Master Protein Accessions	Positions in Master Proteins	# Missed Cleavages	Theo. MH+ [Da]	Abundance Ratio: (hypoxia) / (normoxia)	Abundance Ratio: (normoxia) / (blank)	Abundance Ratio: (hypoxia) / (blank)	Abundance Ratio Adj. P-Value: (hypoxia) / (normoxia)	Abundance Ratio Adj. P-Value: (normoxia) / (blank)	Abundance Ratio Adj. P-Value: (hypoxia) / (blank)	Abundance Ratio Variability [%]: (hypoxia) / (normoxia)	Abundance Ratio Variability [%]: (normoxia) / (blank)	Abundance Ratio Variability [%]: (hypoxia) / (blank)	Abundances (Grouped): blank	Abundances (Grouped): normoxia	Abundances (Grouped): hypoxia	Abundances (Grouped) CV [%]: blank	Abundances (Grouped) CV [%]: normoxia	Abundances (Grouped) CV [%]: hypoxia	Quan Info	Found in Sample: [S270] F270: Control, n/a, n/a, nobody, blank	Found in Sample: [S233] F233: Sample, n/a, n/a, 4, normoxia	Found in Sample: [S234] F234: Sample, n/a, n/a, 2, normoxia	Found in Sample: [S241] F241: Sample, n/a, n/a, 3, normoxia	Found in Sample: [S245] F245: Sample, n/a, n/a, 5, normoxia	Found in Sample: [S252] F252: Sample, n/a, n/a, 1, normoxia	Found in Sample: [S258] F258: Sample, n/a, n/a, 3, normoxia	Found in Sample: [S262] F262: Sample, n/a, n/a, 5, normoxia	Found in Sample: [S263] F263: Sample, n/a, n/a, 4, normoxia	Found in Sample: [S268] F268: Sample, n/a, n/a, 2, normoxia	Found in Sample: [S269] F269: Sample, n/a, n/a, 1, normoxia	Found in Sample: [S243] F243: Sample, n/a, n/a, 5, hypoxia	Found in Sample: [S247] F247: Sample, n/a, n/a, 4, hypoxia	Found in Sample: [S248] F248: Sample, n/a, n/a, 3, hypoxia	Found in Sample: [S249] F249: Sample, n/a, n/a, 2, hypoxia	Found in Sample: [S250] F250: Sample, n/a, n/a, 1, hypoxia	Found in Sample: [S260] F260: Sample, n/a, n/a, 5, hypoxia	Found in Sample: [S264] F264: Sample, n/a, n/a, 4, hypoxia	Found in Sample: [S265] F265: Sample, n/a, n/a, 3, hypoxia	Found in Sample: [S266] F266: Sample, n/a, n/a, 2, hypoxia
FALSE	[R].HVTFVDNAK.[I]			Mus musculus	0.000213578	5.31916e-05	1	1	1	Q9D906	Q9D906 [377-385]	0	1030.53	0.01	100		2.5595e-17							712674			16.44			Not Found	Peak Found	Peak Found	Peak Found	Not Found	Not Found	Peak Found	High	Peak Found	Peak Found	Not Found	Not Found	Not Found	Not Found	Not Found	Not Found	Not Found	Not Found	Not Found	Not Found
FALSE	[R].AEGVTALPYFLFK.[Y]			Mus musculus	0.00257989	0.000129464	1	1	1	Q9D906	Q9D906 [186-198]	0	1455.79																No Quan Values	Not Found	Not Found	Not Found	Not Found	High	Not Found	Not Found	Not Found	Not Found	Not Found	Not Found	Not Found	Not Found	Not Found	Not Found	Not Found	Not Found	Not Found	Not Found	Not Found
High	Q8VEJ4	Notchless protein homolog 1 [OS=Mus musculus]	0	Mus musculus	6.713	5	2	2	2	1	485	53.1	7.17	3.7	2	0.01	100		3.47978e-17							721068			32.15			1.20455e+06	609455		510816			1.01786e+06	1.00744e+06	598850
Checked	Annotated Sequence	Modifications	Modifications in Master Proteins	Species Map	Qvality PEP	Qvality q-value	# Protein Groups	# Proteins	# PSMs	Master Protein Accessions	Positions in Master Proteins	# Missed Cleavages	Theo. MH+ [Da]	Abundance Ratio: (hypoxia) / (normoxia)	Abundance Ratio: (normoxia) / (blank)	Abundance Ratio: (hypoxia) / (blank)	Abundance Ratio Adj. P-Value: (hypoxia) / (normoxia)	Abundance Ratio Adj. P-Value: (normoxia) / (blank)	Abundance Ratio Adj. P-Value: (hypoxia) / (blank)	Abundance Ratio Variability [%]: (hypoxia) / (normoxia)	Abundance Ratio Variability [%]: (normoxia) / (blank)	Abundance Ratio Variability [%]: (hypoxia) / (blank)	Abundances (Grouped): blank	Abundances (Grouped): normoxia	Abundances (Grouped): hypoxia	Abundances (Grouped) CV [%]: blank	Abundances (Grouped) CV [%]: normoxia	Abundances (Grouped) CV [%]: hypoxia	Quan Info	Found in Sample: [S270] F270: Control, n/a, n/a, nobody, blank	Found in Sample: [S233] F233: Sample, n/a, n/a, 4, normoxia	Found in Sample: [S234] F234: Sample, n/a, n/a, 2, normoxia	Found in Sample: [S241] F241: Sample, n/a, n/a, 3, normoxia	Found in Sample: [S245] F245: Sample, n/a, n/a, 5, normoxia	Found in Sample: [S252] F252: Sample, n/a, n/a, 1, normoxia	Found in Sample: [S258] F258: Sample, n/a, n/a, 3, normoxia	Found in Sample: [S262] F262: Sample, n/a, n/a, 5, normoxia	Found in Sample: [S263] F263: Sample, n/a, n/a, 4, normoxia	Found in Sample: [S268] F268: Sample, n/a, n/a, 2, normoxia	Found in Sample: [S269] F269: Sample, n/a, n/a, 1, normoxia	Found in Sample: [S243] F243: Sample, n/a, n/a, 5, hypoxia	Found in Sample: [S247] F247: Sample, n/a, n/a, 4, hypoxia	Found in Sample: [S248] F248: Sample, n/a, n/a, 3, hypoxia	Found in Sample: [S249] F249: Sample, n/a, n/a, 2, hypoxia	Found in Sample: [S250] F250: Sample, n/a, n/a, 1, hypoxia	Found in Sample: [S260] F260: Sample, n/a, n/a, 5, hypoxia	Found in Sample: [S264] F264: Sample, n/a, n/a, 4, hypoxia	Found in Sample: [S265] F265: Sample, n/a, n/a, 3, hypoxia	Found in Sample: [S266] F266: Sample, n/a, n/a, 2, hypoxia
FALSE	[K].TLESQSVETEK.[I]			Mus musculus	0.00137383	0.000129464	1	1	1	Q8VEJ4	Q8VEJ4 [76-86]	0	1250.61																No Quan Values	Not Found	High	Not Found	Not Found	Not Found	Not Found	Not Found	Not Found	Not Found	Not Found	Not Found	Not Found	Not Found	Not Found	Not Found	Not Found	Not Found	Not Found	Not Found	Not Found
FALSE	[K].YLASGSGDTTVR.[F]			Mus musculus	0.00205761	0.000129464	1	1	1	Q8VEJ4	Q8VEJ4 [128-139]	0	1226.6	0.01	100		2.5595e-17							721068			32.15			Not Found	Peak Found	Peak Found	Not Found	High	Not Found	Not Found	Peak Found	Peak Found	Peak Found	Not Found	Not Found	Not Found	Not Found	Not Found	Not Found	Not Found	Not Found	Not Found	Not Found
High	Q6PDQ2	Chromodomain-helicase-DNA-binding protein 4 [OS=Mus musculus]	0	Mus musculus	15.923	2	3	3	3	1	1915	217.6	5.81	8.44	3	0.01	100		3.47978e-17							734439			38.33				466656					754365	1.267e+06	617905	715040
Checked	Annotated Sequence	Modifications	Modifications in Master Proteins	Species Map	Qvality PEP	Qvality q-value	# Protein Groups	# Proteins	# PSMs	Master Protein Accessions	Positions in Master Proteins	# Missed Cleavages	Theo. MH+ [Da]	Abundance Ratio: (hypoxia) / (normoxia)	Abundance Ratio: (normoxia) / (blank)	Abundance Ratio: (hypoxia) / (blank)	Abundance Ratio Adj. P-Value: (hypoxia) / (normoxia)	Abundance Ratio Adj. P-Value: (normoxia) / (blank)	Abundance Ratio Adj. P-Value: (hypoxia) / (blank)	Abundance Ratio Variability [%]: (hypoxia) / (normoxia)	Abundance Ratio Variability [%]: (normoxia) / (blank)	Abundance Ratio Variability [%]: (hypoxia) / (blank)	Abundances (Grouped): blank	Abundances (Grouped): normoxia	Abundances (Grouped): hypoxia	Abundances (Grouped) CV [%]: blank	Abundances (Grouped) CV [%]: normoxia	Abundances (Grouped) CV [%]: hypoxia	Quan Info	Found in Sample: [S270] F270: Control, n/a, n/a, nobody, blank	Found in Sample: [S233] F233: Sample, n/a, n/a, 4, normoxia	Found in Sample: [S234] F234: Sample, n/a, n/a, 2, normoxia	Found in Sample: [S241] F241: Sample, n/a, n/a, 3, normoxia	Found in Sample: [S245] F245: Sample, n/a, n/a, 5, normoxia	Found in Sample: [S252] F252: Sample, n/a, n/a, 1, normoxia	Found in Sample: [S258] F258: Sample, n/a, n/a, 3, normoxia	Found in Sample: [S262] F262: Sample, n/a, n/a, 5, normoxia	Found in Sample: [S263] F263: Sample, n/a, n/a, 4, normoxia	Found in Sample: [S268] F268: Sample, n/a, n/a, 2, normoxia	Found in Sample: [S269] F269: Sample, n/a, n/a, 1, normoxia	Found in Sample: [S243] F243: Sample, n/a, n/a, 5, hypoxia	Found in Sample: [S247] F247: Sample, n/a, n/a, 4, hypoxia	Found in Sample: [S248] F248: Sample, n/a, n/a, 3, hypoxia	Found in Sample: [S249] F249: Sample, n/a, n/a, 2, hypoxia	Found in Sample: [S250] F250: Sample, n/a, n/a, 1, hypoxia	Found in Sample: [S260] F260: Sample, n/a, n/a, 5, hypoxia	Found in Sample: [S264] F264: Sample, n/a, n/a, 4, hypoxia	Found in Sample: [S265] F265: Sample, n/a, n/a, 3, hypoxia	Found in Sample: [S266] F266: Sample, n/a, n/a, 2, hypoxia
FALSE	[K].GPFLVSAPLSTIINWER.[E]			Mus musculus	4.43328e-06	0	1	1	1	Q6PDQ2	Q6PDQ2 [769-785]	0	1900.03	0.01	100		2.5595e-17							734439			38.33			Not Found	Not Found	Peak Found	Not Found	Not Found	Not Found	Not Found	Peak Found	High	Peak Found	Peak Found	Not Found	Not Found	Not Found	Not Found	Not Found	Not Found	Not Found	Not Found	Not Found
FALSE	[K].TVQTAVFLYSLYK.[E]			Mus musculus	3.85157e-05	0	1	1	1	Q6PDQ2	Q6PDQ2 [751-763]	0	1532.84																No Quan Values	Not Found	Not Found	Not Found	Not Found	Not Found	Not Found	Not Found	Not Found	High	Not Found	Not Found	Not Found	Not Found	Not Found	Not Found	Not Found	Not Found	Not Found	Not Found	Not Found
FALSE	[K].LLEQALVIEEQLR.[R]			Mus musculus	4.96386e-05	5.31916e-05	1	2	1	Q6PDQ2	Q6PDQ2 [1791-1803]	0	1553.89																No Quan Values	Not Found	Not Found	Not Found	Not Found	Not Found	Not Found	Not Found	High	Not Found	Not Found	Not Found	Not Found	Not Found	Not Found	Not Found	Not Found	Not Found	Not Found	Not Found	Not Found
High	Q9WUD1	STIP1 homology and U box-containing protein 1 [OS=Mus musculus]	0	Mus musculus	5.807	7	2	6	2	1	304	34.9	6.01	10.48	2	0.888	100	100	0.9906			39.5				738806	710088		25.29	33.67			895198	667622	370868		543368	994120		902700	977090	420827	579475	1.08697e+06	798248	683054	2.94055e+06	402196
Checked	Annotated Sequence	Modifications	Modifications in Master Proteins	Species Map	Qvality PEP	Qvality q-value	# Protein Groups	# Proteins	# PSMs	Master Protein Accessions	Positions in Master Proteins	# Missed Cleavages	Theo. MH+ [Da]	Abundance Ratio: (hypoxia) / (normoxia)	Abundance Ratio: (normoxia) / (blank)	Abundance Ratio: (hypoxia) / (blank)	Abundance Ratio Adj. P-Value: (hypoxia) / (normoxia)	Abundance Ratio Adj. P-Value: (normoxia) / (blank)	Abundance Ratio Adj. P-Value: (hypoxia) / (blank)	Abundance Ratio Variability [%]: (hypoxia) / (normoxia)	Abundance Ratio Variability [%]: (normoxia) / (blank)	Abundance Ratio Variability [%]: (hypoxia) / (blank)	Abundances (Grouped): blank	Abundances (Grouped): normoxia	Abundances (Grouped): hypoxia	Abundances (Grouped) CV [%]: blank	Abundances (Grouped) CV [%]: normoxia	Abundances (Grouped) CV [%]: hypoxia	Quan Info	Found in Sample: [S270] F270: Control, n/a, n/a, nobody, blank	Found in Sample: [S233] F233: Sample, n/a, n/a, 4, normoxia	Found in Sample: [S234] F234: Sample, n/a, n/a, 2, normoxia	Found in Sample: [S241] F241: Sample, n/a, n/a, 3, normoxia	Found in Sample: [S245] F245: Sample, n/a, n/a, 5, normoxia	Found in Sample: [S252] F252: Sample, n/a, n/a, 1, normoxia	Found in Sample: [S258] F258: Sample, n/a, n/a, 3, normoxia	Found in Sample: [S262] F262: Sample, n/a, n/a, 5, normoxia	Found in Sample: [S263] F263: Sample, n/a, n/a, 4, normoxia	Found in Sample: [S268] F268: Sample, n/a, n/a, 2, normoxia	Found in Sample: [S269] F269: Sample, n/a, n/a, 1, normoxia	Found in Sample: [S243] F243: Sample, n/a, n/a, 5, hypoxia	Found in Sample: [S247] F247: Sample, n/a, n/a, 4, hypoxia	Found in Sample: [S248] F248: Sample, n/a, n/a, 3, hypoxia	Found in Sample: [S249] F249: Sample, n/a, n/a, 2, hypoxia	Found in Sample: [S250] F250: Sample, n/a, n/a, 1, hypoxia	Found in Sample: [S260] F260: Sample, n/a, n/a, 5, hypoxia	Found in Sample: [S264] F264: Sample, n/a, n/a, 4, hypoxia	Found in Sample: [S265] F265: Sample, n/a, n/a, 3, hypoxia	Found in Sample: [S266] F266: Sample, n/a, n/a, 2, hypoxia
FALSE	[R].AQQACIEAK.[H]	1xCarbamidomethyl [C5]		Mus musculus	0.0041143	0.000209478	1	1	5	Q9WUD1	Q9WUD1 [196-204]	0	1018.5	0.888	100	100	0.997793			39.5				738806	710088		25.29	33.67		Not Found	Not Found	Peak Found	Peak Found	High	Not Found	Peak Found	High	Not Found	Peak Found	Peak Found	High	High	Peak Found	Peak Found	Peak Found	High	Peak Found	Not Found	Peak Found
FALSE	[R].NPLVAVYYTNR.[A]			Mus musculus	0.00665463	0.000325663	1	1	1	Q9WUD1	Q9WUD1 [57-67]	0	1309.69																No Quan Values	Not Found	Not Found	Not Found	Not Found	Not Found	Not Found	Not Found	Not Found	High	Not Found	Not Found	Not Found	Not Found	Not Found	Not Found	Not Found	Not Found	Not Found	Not Found	Not Found
High	P70441-1	Na(+)/H(+) exchange regulatory cofactor NHE-RF1 [OS=Mus musculus]	0	Mus musculus	22.445	13	3	19	3	1	355	38.6	5.9	47.37	3	2.927	100	100	0.23196			45.43				753439	4.21685e+06		36.7	8.38			606681	1.22758e+06	882022		1.11048e+06		643601	409364		4.45593e+06	5.11977e+06	3.56939e+06	5.22842e+06	7.00777e+06		3.70815e+06
Checked	Annotated Sequence	Modifications	Modifications in Master Proteins	Species Map	Qvality PEP	Qvality q-value	# Protein Groups	# Proteins	# PSMs	Master Protein Accessions	Positions in Master Proteins	# Missed Cleavages	Theo. MH+ [Da]	Abundance Ratio: (hypoxia) / (normoxia)	Abundance Ratio: (normoxia) / (blank)	Abundance Ratio: (hypoxia) / (blank)	Abundance Ratio Adj. P-Value: (hypoxia) / (normoxia)	Abundance Ratio Adj. P-Value: (normoxia) / (blank)	Abundance Ratio Adj. P-Value: (hypoxia) / (blank)	Abundance Ratio Variability [%]: (hypoxia) / (normoxia)	Abundance Ratio Variability [%]: (normoxia) / (blank)	Abundance Ratio Variability [%]: (hypoxia) / (blank)	Abundances (Grouped): blank	Abundances (Grouped): normoxia	Abundances (Grouped): hypoxia	Abundances (Grouped) CV [%]: blank	Abundances (Grouped) CV [%]: normoxia	Abundances (Grouped) CV [%]: hypoxia	Quan Info	Found in Sample: [S270] F270: Control, n/a, n/a, nobody, blank	Found in Sample: [S233] F233: Sample, n/a, n/a, 4, normoxia	Found in Sample: [S234] F234: Sample, n/a, n/a, 2, normoxia	Found in Sample: [S241] F241: Sample, n/a, n/a, 3, normoxia	Found in Sample: [S245] F245: Sample, n/a, n/a, 5, normoxia	Found in Sample: [S252] F252: Sample, n/a, n/a, 1, normoxia	Found in Sample: [S258] F258: Sample, n/a, n/a, 3, normoxia	Found in Sample: [S262] F262: Sample, n/a, n/a, 5, normoxia	Found in Sample: [S263] F263: Sample, n/a, n/a, 4, normoxia	Found in Sample: [S268] F268: Sample, n/a, n/a, 2, normoxia	Found in Sample: [S269] F269: Sample, n/a, n/a, 1, normoxia	Found in Sample: [S243] F243: Sample, n/a, n/a, 5, hypoxia	Found in Sample: [S247] F247: Sample, n/a, n/a, 4, hypoxia	Found in Sample: [S248] F248: Sample, n/a, n/a, 3, hypoxia	Found in Sample: [S249] F249: Sample, n/a, n/a, 2, hypoxia	Found in Sample: [S250] F250: Sample, n/a, n/a, 1, hypoxia	Found in Sample: [S260] F260: Sample, n/a, n/a, 5, hypoxia	Found in Sample: [S264] F264: Sample, n/a, n/a, 4, hypoxia	Found in Sample: [S265] F265: Sample, n/a, n/a, 3, hypoxia	Found in Sample: [S266] F266: Sample, n/a, n/a, 2, hypoxia
FALSE	[K].SEQAEPPAAADTHEAGDQNEAEK.[S]	1xDeamidated [Q3]		Mus musculus	5.93701e-06	0	1	1	1	P70441-1	P70441-1 [117-139]	0	2396.01																No Quan Values	Not Found	Not Found	Not Found	Not Found	Not Found	Not Found	Not Found	Not Found	Not Found	High	Not Found	Not Found	Not Found	Not Found	Not Found	Not Found	Not Found	Not Found	Not Found	Not Found
FALSE	[K].SEQAEPPAAADTHEAGDQNEAEK.[S]			Mus musculus	1.81615e-07	0	1	1	8	P70441-1	P70441-1 [117-139]	0	2395.03																No Quan Values	Not Found	Not Found	Not Found	Not Found	Not Found	Not Found	Not Found	Not Found	Not Found	High	Not Found	High	High	High	High	Not Found	Not Found	High	High	Not Found
FALSE	[R].LVEPGSPAEK.[S]			Mus musculus	0.000328754	5.31916e-05	1	1	5	P70441-1	P70441-1 [41-50]	0	1026.55	2.927	100	100	0.188605			45.43				753439	2.54442e+06		36.7	24.47		Not Found	Not Found	Peak Found	Peak Found	Peak Found	Not Found	Peak Found	Not Found	Peak Found	Peak Found	Not Found	Peak Found	High	Peak Found	High	High	Not Found	Peak Found	Not Found	High
FALSE	[R].AVDPDSPAEASGLR.[A]			Mus musculus	5.02027e-05	5.31916e-05	1	1	5	P70441-1	P70441-1 [176-189]	0	1384.67	100		100	2.5595e-17								1.79111e+06			56.36		Not Found	Not Found	Not Found	Not Found	Not Found	Not Found	Not Found	Not Found	Not Found	Not Found	Not Found	High	High	High	Peak Found	Peak Found	Not Found	High	Not Found	Peak Found
High	Q8CIH5	1-phosphatidylinositol 4,5-bisphosphate phosphodiesterase gamma-2 [OS=Mus musculus]	0.001	Mus musculus	4.717	2	2	2	2	1	1265	147.5	6.77	4.05	2	0.01	100		3.47978e-17							768090			30.19				963358	378098	851791			634567	815214	668423
Checked	Annotated Sequence	Modifications	Modifications in Master Proteins	Species Map	Qvality PEP	Qvality q-value	# Protein Groups	# Proteins	# PSMs	Master Protein Accessions	Positions in Master Proteins	# Missed Cleavages	Theo. MH+ [Da]	Abundance Ratio: (hypoxia) / (normoxia)	Abundance Ratio: (normoxia) / (blank)	Abundance Ratio: (hypoxia) / (blank)	Abundance Ratio Adj. P-Value: (hypoxia) / (normoxia)	Abundance Ratio Adj. P-Value: (normoxia) / (blank)	Abundance Ratio Adj. P-Value: (hypoxia) / (blank)	Abundance Ratio Variability [%]: (hypoxia) / (normoxia)	Abundance Ratio Variability [%]: (normoxia) / (blank)	Abundance Ratio Variability [%]: (hypoxia) / (blank)	Abundances (Grouped): blank	Abundances (Grouped): normoxia	Abundances (Grouped): hypoxia	Abundances (Grouped) CV [%]: blank	Abundances (Grouped) CV [%]: normoxia	Abundances (Grouped) CV [%]: hypoxia	Quan Info	Found in Sample: [S270] F270: Control, n/a, n/a, nobody, blank	Found in Sample: [S233] F233: Sample, n/a, n/a, 4, normoxia	Found in Sample: [S234] F234: Sample, n/a, n/a, 2, normoxia	Found in Sample: [S241] F241: Sample, n/a, n/a, 3, normoxia	Found in Sample: [S245] F245: Sample, n/a, n/a, 5, normoxia	Found in Sample: [S252] F252: Sample, n/a, n/a, 1, normoxia	Found in Sample: [S258] F258: Sample, n/a, n/a, 3, normoxia	Found in Sample: [S262] F262: Sample, n/a, n/a, 5, normoxia	Found in Sample: [S263] F263: Sample, n/a, n/a, 4, normoxia	Found in Sample: [S268] F268: Sample, n/a, n/a, 2, normoxia	Found in Sample: [S269] F269: Sample, n/a, n/a, 1, normoxia	Found in Sample: [S243] F243: Sample, n/a, n/a, 5, hypoxia	Found in Sample: [S247] F247: Sample, n/a, n/a, 4, hypoxia	Found in Sample: [S248] F248: Sample, n/a, n/a, 3, hypoxia	Found in Sample: [S249] F249: Sample, n/a, n/a, 2, hypoxia	Found in Sample: [S250] F250: Sample, n/a, n/a, 1, hypoxia	Found in Sample: [S260] F260: Sample, n/a, n/a, 5, hypoxia	Found in Sample: [S264] F264: Sample, n/a, n/a, 4, hypoxia	Found in Sample: [S265] F265: Sample, n/a, n/a, 3, hypoxia	Found in Sample: [S266] F266: Sample, n/a, n/a, 2, hypoxia
FALSE	[R].VDSSNYDPFR.[L]			Mus musculus	0.00429141	0.000209478	1	1	1	Q8CIH5	Q8CIH5 [992-1001]	0	1199.53																No Quan Values	Not Found	Not Found	Not Found	Not Found	Not Found	Not Found	Not Found	Not Found	Not Found	High	Not Found	Not Found	Not Found	Not Found	Not Found	Not Found	Not Found	Not Found	Not Found	Not Found
FALSE	[K].AFVFILEPK.[K]			Mus musculus	0.059695	0.00395858	1	1	1	Q8CIH5	Q8CIH5 [871-879]	0	1063.62	0.01	100		2.5595e-17							768090			30.19			Not Found	Not Found	Peak Found	Peak Found	Peak Found	Not Found	Not Found	Peak Found	Peak Found	High	Not Found	Not Found	Not Found	Not Found	Not Found	Not Found	Not Found	Not Found	Not Found	Not Found
High	O08749	Dihydrolipoyl dehydrogenase, mitochondrial [OS=Mus musculus]	0	Mus musculus	10.84	8	3	14	3	1	509	54.2	7.9	36.56	3	0.01	100		3.47978e-17							775736			6.48				664823	843765				791916	724655	868542
Checked	Annotated Sequence	Modifications	Modifications in Master Proteins	Species Map	Qvality PEP	Qvality q-value	# Protein Groups	# Proteins	# PSMs	Master Protein Accessions	Positions in Master Proteins	# Missed Cleavages	Theo. MH+ [Da]	Abundance Ratio: (hypoxia) / (normoxia)	Abundance Ratio: (normoxia) / (blank)	Abundance Ratio: (hypoxia) / (blank)	Abundance Ratio Adj. P-Value: (hypoxia) / (normoxia)	Abundance Ratio Adj. P-Value: (normoxia) / (blank)	Abundance Ratio Adj. P-Value: (hypoxia) / (blank)	Abundance Ratio Variability [%]: (hypoxia) / (normoxia)	Abundance Ratio Variability [%]: (normoxia) / (blank)	Abundance Ratio Variability [%]: (hypoxia) / (blank)	Abundances (Grouped): blank	Abundances (Grouped): normoxia	Abundances (Grouped): hypoxia	Abundances (Grouped) CV [%]: blank	Abundances (Grouped) CV [%]: normoxia	Abundances (Grouped) CV [%]: hypoxia	Quan Info	Found in Sample: [S270] F270: Control, n/a, n/a, nobody, blank	Found in Sample: [S233] F233: Sample, n/a, n/a, 4, normoxia	Found in Sample: [S234] F234: Sample, n/a, n/a, 2, normoxia	Found in Sample: [S241] F241: Sample, n/a, n/a, 3, normoxia	Found in Sample: [S245] F245: Sample, n/a, n/a, 5, normoxia	Found in Sample: [S252] F252: Sample, n/a, n/a, 1, normoxia	Found in Sample: [S258] F258: Sample, n/a, n/a, 3, normoxia	Found in Sample: [S262] F262: Sample, n/a, n/a, 5, normoxia	Found in Sample: [S263] F263: Sample, n/a, n/a, 4, normoxia	Found in Sample: [S268] F268: Sample, n/a, n/a, 2, normoxia	Found in Sample: [S269] F269: Sample, n/a, n/a, 1, normoxia	Found in Sample: [S243] F243: Sample, n/a, n/a, 5, hypoxia	Found in Sample: [S247] F247: Sample, n/a, n/a, 4, hypoxia	Found in Sample: [S248] F248: Sample, n/a, n/a, 3, hypoxia	Found in Sample: [S249] F249: Sample, n/a, n/a, 2, hypoxia	Found in Sample: [S250] F250: Sample, n/a, n/a, 1, hypoxia	Found in Sample: [S260] F260: Sample, n/a, n/a, 5, hypoxia	Found in Sample: [S264] F264: Sample, n/a, n/a, 4, hypoxia	Found in Sample: [S265] F265: Sample, n/a, n/a, 3, hypoxia	Found in Sample: [S266] F266: Sample, n/a, n/a, 2, hypoxia
FALSE	[K].ADGSTQVIDTK.[N]			Mus musculus	1.66095e-05	0	1	1	11	O08749	O08749 [167-177]	0	1134.56																No Quan Values	Not Found	High	Peak Found	High	Peak Found	Peak Found	Peak Found	Peak Found	Peak Found	High	Peak Found	Peak Found	High	High	High	High	Peak Found	High	High	High
FALSE	[K].ALTGGIAHLFK.[Q]			Mus musculus	0.000703969	9.70196e-05	1	1	2	O08749	O08749 [133-143]	0	1127.66																No Quan Values	Not Found	Not Found	Not Found	Not Found	Not Found	Not Found	Not Found	Not Found	Not Found	High	Not Found	Not Found	Not Found	Not Found	Not Found	Not Found	Not Found	Not Found	High	Not Found
FALSE	[K].IPNIYAIGDVVAGPMLAHK.[A]	1xOxidation [M15]		Mus musculus	0.0545822	0.00352812	1	1	1	O08749	O08749 [347-365]	0	1995.07	0.01	100		2.5595e-17							775736			6.48			Not Found	Not Found	Peak Found	Peak Found	Not Found	Not Found	Not Found	Peak Found	High	Peak Found	Not Found	Not Found	Not Found	Not Found	Not Found	Not Found	Not Found	Not Found	Not Found	Not Found
High	P35279	Ras-related protein Rab-6A [OS=Mus musculus]	0	Mus musculus	9.933	16	4	21	3	1	208	23.6	5.54	47.07	4	5.114	100	100	0.0327945			83.05				778792	4.61967e+06		52.82	28.08		473061	521925		720204	2.63327e+06		1.02154e+06	468109	958003	945563	3.89315e+06	3.21102e+06	3.81904e+06	3.18456e+06	6.18027e+06	5.48177e+06	7.3658e+06	3.2155e+06
Checked	Annotated Sequence	Modifications	Modifications in Master Proteins	Species Map	Qvality PEP	Qvality q-value	# Protein Groups	# Proteins	# PSMs	Master Protein Accessions	Positions in Master Proteins	# Missed Cleavages	Theo. MH+ [Da]	Abundance Ratio: (hypoxia) / (normoxia)	Abundance Ratio: (normoxia) / (blank)	Abundance Ratio: (hypoxia) / (blank)	Abundance Ratio Adj. P-Value: (hypoxia) / (normoxia)	Abundance Ratio Adj. P-Value: (normoxia) / (blank)	Abundance Ratio Adj. P-Value: (hypoxia) / (blank)	Abundance Ratio Variability [%]: (hypoxia) / (normoxia)	Abundance Ratio Variability [%]: (normoxia) / (blank)	Abundance Ratio Variability [%]: (hypoxia) / (blank)	Abundances (Grouped): blank	Abundances (Grouped): normoxia	Abundances (Grouped): hypoxia	Abundances (Grouped) CV [%]: blank	Abundances (Grouped) CV [%]: normoxia	Abundances (Grouped) CV [%]: hypoxia	Quan Info	Found in Sample: [S270] F270: Control, n/a, n/a, nobody, blank	Found in Sample: [S233] F233: Sample, n/a, n/a, 4, normoxia	Found in Sample: [S234] F234: Sample, n/a, n/a, 2, normoxia	Found in Sample: [S241] F241: Sample, n/a, n/a, 3, normoxia	Found in Sample: [S245] F245: Sample, n/a, n/a, 5, normoxia	Found in Sample: [S252] F252: Sample, n/a, n/a, 1, normoxia	Found in Sample: [S258] F258: Sample, n/a, n/a, 3, normoxia	Found in Sample: [S262] F262: Sample, n/a, n/a, 5, normoxia	Found in Sample: [S263] F263: Sample, n/a, n/a, 4, normoxia	Found in Sample: [S268] F268: Sample, n/a, n/a, 2, normoxia	Found in Sample: [S269] F269: Sample, n/a, n/a, 1, normoxia	Found in Sample: [S243] F243: Sample, n/a, n/a, 5, hypoxia	Found in Sample: [S247] F247: Sample, n/a, n/a, 4, hypoxia	Found in Sample: [S248] F248: Sample, n/a, n/a, 3, hypoxia	Found in Sample: [S249] F249: Sample, n/a, n/a, 2, hypoxia	Found in Sample: [S250] F250: Sample, n/a, n/a, 1, hypoxia	Found in Sample: [S260] F260: Sample, n/a, n/a, 5, hypoxia	Found in Sample: [S264] F264: Sample, n/a, n/a, 4, hypoxia	Found in Sample: [S265] F265: Sample, n/a, n/a, 3, hypoxia	Found in Sample: [S266] F266: Sample, n/a, n/a, 2, hypoxia
FALSE	[KR].IQIWDTAGQER.[FY]			Mus musculus	3.37053e-05	0	7	25	60	P61027; P62821; Q91V41; Q9D1G1; P55258; P35279; Q6PHN9	P61027 [60-70]; P62821 [62-72]; Q91V41 [62-72]; Q9D1G1 [59-69]; P55258 [59-69]; P35279 [64-74]; Q6PHN9 [59-69]	0	1316.66	2.101	100	100	0.617363			56.95				5.8259e+06	1.04586e+07		33.2	46.52	Shared	Not Found	High	High	High	High	Peak Found	Peak Found	High	Not Found	High	Peak Found	High	High	High	Peak Found	High	Not Found	High	High	High
FALSE	[R].QVSIEEGER.[K]			Mus musculus	0.0405322	0.00263419	1	2	1	P35279	P35279 [135-143]	0	1046.51	100		100	2.5595e-17								2.47828e+06			21.58		Not Found	Not Found	Not Found	Not Found	Not Found	Not Found	Not Found	Not Found	Not Found	Not Found	Not Found	Peak Found	Peak Found	Peak Found	Peak Found	Peak Found	Not Found	High	Peak Found	Peak Found
FALSE	[K].TDLADKR.[Q]			Mus musculus	0.0835281	0.00539071	1	3	4	P35279	P35279 [128-134]	1	818.437	5.114	100	100	0.0276858			83.05				778792	4.16142e+06		52.82	61.39		Not Found	Peak Found	Peak Found	Not Found	Peak Found	Peak Found	Not Found	Peak Found	Peak Found	Peak Found	Peak Found	High	Not Found	Not Found	Not Found	High	Peak Found	High	Peak Found	Not Found
FALSE	[K].TMYLEDR.[T]	1xOxidation [M2]		Mus musculus	0.129924	0.00773414	1	3	1	P35279	P35279 [54-60]	0	943.419	100		100	2.5595e-17								905678			32.29		Not Found	Not Found	Not Found	Not Found	Not Found	Not Found	Not Found	Not Found	Not Found	Not Found	Not Found	High	Peak Found	Peak Found	Not Found	Not Found	Not Found	Peak Found	Peak Found	Peak Found
High	P61079	Ubiquitin-conjugating enzyme E2 D3 [OS=Mus musculus]	0	Mus musculus	6.935	21	2	3	2	1	147	16.7	7.8	1.92	2	2.502	100	100	0.309057			57.7				778821	2.54656e+06		46.02	40.4		1.57437e+06	845653	1.00133e+06			2.023e+06	767750	145655	717271	1.53734e+06	3.19585e+06	3.5784e+06	2.52027e+06	1.9102e+06	3.25078e+06	243822	3.38602e+06	2.57313e+06
Checked	Annotated Sequence	Modifications	Modifications in Master Proteins	Species Map	Qvality PEP	Qvality q-value	# Protein Groups	# Proteins	# PSMs	Master Protein Accessions	Positions in Master Proteins	# Missed Cleavages	Theo. MH+ [Da]	Abundance Ratio: (hypoxia) / (normoxia)	Abundance Ratio: (normoxia) / (blank)	Abundance Ratio: (hypoxia) / (blank)	Abundance Ratio Adj. P-Value: (hypoxia) / (normoxia)	Abundance Ratio Adj. P-Value: (normoxia) / (blank)	Abundance Ratio Adj. P-Value: (hypoxia) / (blank)	Abundance Ratio Variability [%]: (hypoxia) / (normoxia)	Abundance Ratio Variability [%]: (normoxia) / (blank)	Abundance Ratio Variability [%]: (hypoxia) / (blank)	Abundances (Grouped): blank	Abundances (Grouped): normoxia	Abundances (Grouped): hypoxia	Abundances (Grouped) CV [%]: blank	Abundances (Grouped) CV [%]: normoxia	Abundances (Grouped) CV [%]: hypoxia	Quan Info	Found in Sample: [S270] F270: Control, n/a, n/a, nobody, blank	Found in Sample: [S233] F233: Sample, n/a, n/a, 4, normoxia	Found in Sample: [S234] F234: Sample, n/a, n/a, 2, normoxia	Found in Sample: [S241] F241: Sample, n/a, n/a, 3, normoxia	Found in Sample: [S245] F245: Sample, n/a, n/a, 5, normoxia	Found in Sample: [S252] F252: Sample, n/a, n/a, 1, normoxia	Found in Sample: [S258] F258: Sample, n/a, n/a, 3, normoxia	Found in Sample: [S262] F262: Sample, n/a, n/a, 5, normoxia	Found in Sample: [S263] F263: Sample, n/a, n/a, 4, normoxia	Found in Sample: [S268] F268: Sample, n/a, n/a, 2, normoxia	Found in Sample: [S269] F269: Sample, n/a, n/a, 1, normoxia	Found in Sample: [S243] F243: Sample, n/a, n/a, 5, hypoxia	Found in Sample: [S247] F247: Sample, n/a, n/a, 4, hypoxia	Found in Sample: [S248] F248: Sample, n/a, n/a, 3, hypoxia	Found in Sample: [S249] F249: Sample, n/a, n/a, 2, hypoxia	Found in Sample: [S250] F250: Sample, n/a, n/a, 1, hypoxia	Found in Sample: [S260] F260: Sample, n/a, n/a, 5, hypoxia	Found in Sample: [S264] F264: Sample, n/a, n/a, 4, hypoxia	Found in Sample: [S265] F265: Sample, n/a, n/a, 3, hypoxia	Found in Sample: [S266] F266: Sample, n/a, n/a, 2, hypoxia
FALSE	[K].VLLSICSLLCDPNPDDPLVPEIAR.[I]	2xCarbamidomethyl [C6; C10]		Mus musculus	0.00225719	0.000129464	1	2	1	P61079	P61079 [102-125]	0	2706.38																No Quan Values	Not Found	Not Found	Not Found	Not Found	Not Found	Not Found	Not Found	Not Found	Not Found	Not Found	Not Found	High	Not Found	Not Found	Not Found	Not Found	Not Found	Not Found	Not Found	Not Found
FALSE	[K].VLLSICSLLCDPNPDDPLVPEIAR.[I]	2xCarbamidomethyl [C6; C10]; 1xDeamidated [N13]		Mus musculus	0.0221277	0.00124325	1	2	1	P61079	P61079 [102-125]	0	2707.37																No Quan Values	Not Found	Not Found	Not Found	Not Found	Not Found	Not Found	Not Found	Not Found	Not Found	Not Found	Not Found	High	Not Found	Not Found	Not Found	Not Found	Not Found	Not Found	Not Found	Not Found
FALSE	[K].ELSDLAR.[D]			Mus musculus	0.107424	0.00651251	1	1	1	P61079	P61079 [9-15]	0	803.426	2.502	100	100	0.274094			57.7				778821	2.54656e+06		46.02	40.4		Not Found	Peak Found	Peak Found	Peak Found	Not Found	Not Found	Peak Found	Peak Found	Peak Found	Peak Found	Peak Found	Peak Found	High	Peak Found	Peak Found	Peak Found	Peak Found	Peak Found	Peak Found	Peak Found
High	Q8VDK1-1	Deaminated glutathione amidase [OS=Mus musculus]	0	Mus musculus	12.192	13	2	6	2	1	323	35.7	7.94	4.5	2		100	100								778826	609051		53	19.41			717177	253445			1.60986e+06	949611		543174	1.74128e+06	543101	568448	803509	398399			775497	461654
Checked	Annotated Sequence	Modifications	Modifications in Master Proteins	Species Map	Qvality PEP	Qvality q-value	# Protein Groups	# Proteins	# PSMs	Master Protein Accessions	Positions in Master Proteins	# Missed Cleavages	Theo. MH+ [Da]	Abundance Ratio: (hypoxia) / (normoxia)	Abundance Ratio: (normoxia) / (blank)	Abundance Ratio: (hypoxia) / (blank)	Abundance Ratio Adj. P-Value: (hypoxia) / (normoxia)	Abundance Ratio Adj. P-Value: (normoxia) / (blank)	Abundance Ratio Adj. P-Value: (hypoxia) / (blank)	Abundance Ratio Variability [%]: (hypoxia) / (normoxia)	Abundance Ratio Variability [%]: (normoxia) / (blank)	Abundance Ratio Variability [%]: (hypoxia) / (blank)	Abundances (Grouped): blank	Abundances (Grouped): normoxia	Abundances (Grouped): hypoxia	Abundances (Grouped) CV [%]: blank	Abundances (Grouped) CV [%]: normoxia	Abundances (Grouped) CV [%]: hypoxia	Quan Info	Found in Sample: [S270] F270: Control, n/a, n/a, nobody, blank	Found in Sample: [S233] F233: Sample, n/a, n/a, 4, normoxia	Found in Sample: [S234] F234: Sample, n/a, n/a, 2, normoxia	Found in Sample: [S241] F241: Sample, n/a, n/a, 3, normoxia	Found in Sample: [S245] F245: Sample, n/a, n/a, 5, normoxia	Found in Sample: [S252] F252: Sample, n/a, n/a, 1, normoxia	Found in Sample: [S258] F258: Sample, n/a, n/a, 3, normoxia	Found in Sample: [S262] F262: Sample, n/a, n/a, 5, normoxia	Found in Sample: [S263] F263: Sample, n/a, n/a, 4, normoxia	Found in Sample: [S268] F268: Sample, n/a, n/a, 2, normoxia	Found in Sample: [S269] F269: Sample, n/a, n/a, 1, normoxia	Found in Sample: [S243] F243: Sample, n/a, n/a, 5, hypoxia	Found in Sample: [S247] F247: Sample, n/a, n/a, 4, hypoxia	Found in Sample: [S248] F248: Sample, n/a, n/a, 3, hypoxia	Found in Sample: [S249] F249: Sample, n/a, n/a, 2, hypoxia	Found in Sample: [S250] F250: Sample, n/a, n/a, 1, hypoxia	Found in Sample: [S260] F260: Sample, n/a, n/a, 5, hypoxia	Found in Sample: [S264] F264: Sample, n/a, n/a, 4, hypoxia	Found in Sample: [S265] F265: Sample, n/a, n/a, 3, hypoxia	Found in Sample: [S266] F266: Sample, n/a, n/a, 2, hypoxia
FALSE	[R].NPAETLLLSEPLNGDLLGQYSQLAR.[E]			Mus musculus	0.000144157	5.31916e-05	1	2	2	Q8VDK1-1	Q8VDK1-1 [90-114]	0	2712.42	0.01	100		2.5595e-17							778826			53			Not Found	Not Found	Peak Found	Peak Found	Not Found	Not Found	Peak Found	Peak Found	Not Found	Peak Found	Peak Found	Not Found	High	Not Found	Not Found	Not Found	Not Found	Not Found	High	Not Found
FALSE	[R].NPAETLLLSEPLNGDLLGQYSQLAR.[E]	1xDeamidated [N13]		Mus musculus	0.000924457	0.000129464	1	2	2	Q8VDK1-1	Q8VDK1-1 [90-114]	0	2713.4																No Quan Values	Not Found	Not Found	High	Not Found	Not Found	Not Found	Not Found	Not Found	Not Found	Not Found	Not Found	Not Found	Not Found	Not Found	Not Found	Not Found	Not Found	Not Found	High	Not Found
FALSE	[R].LGACLAFLPEAFDFIAR.[N]	1xCarbamidomethyl [C4]		Mus musculus	0.00540346	0.000246232	1	2	1	Q8VDK1-1	Q8VDK1-1 [73-89]	0	1910.98																No Quan Values	Not Found	Not Found	Not Found	Not Found	Not Found	Not Found	Not Found	Not Found	Not Found	High	Not Found	Not Found	Not Found	Not Found	Not Found	Not Found	Not Found	Not Found	Not Found	Not Found
FALSE	[R].NPAETLLLSEPLNGDLLGQYSQLAR.[E]	2xDeamidated [N13; Q19]		Mus musculus	0.125919	0.00758168	1	2	1	Q8VDK1-1	Q8VDK1-1 [90-114]	0	2714.39	100		100	2.5595e-17								609051			19.41		Not Found	Not Found	Not Found	Not Found	Not Found	Not Found	Not Found	Not Found	Not Found	Not Found	Not Found	Peak Found	Peak Found	Peak Found	Peak Found	Not Found	Not Found	High	Peak Found	Not Found
High	Q62077	1-phosphatidylinositol 4,5-bisphosphate phosphodiesterase gamma-1 [OS=Mus musculus]	0	Mus musculus	9.593	5	4	4	4	1	1302	149.6	5.8	5.97	4	0.01	100		3.47978e-17							791941			42.34					809665			1.5719e+06	791941	906188	321004	550924
Checked	Annotated Sequence	Modifications	Modifications in Master Proteins	Species Map	Qvality PEP	Qvality q-value	# Protein Groups	# Proteins	# PSMs	Master Protein Accessions	Positions in Master Proteins	# Missed Cleavages	Theo. MH+ [Da]	Abundance Ratio: (hypoxia) / (normoxia)	Abundance Ratio: (normoxia) / (blank)	Abundance Ratio: (hypoxia) / (blank)	Abundance Ratio Adj. P-Value: (hypoxia) / (normoxia)	Abundance Ratio Adj. P-Value: (normoxia) / (blank)	Abundance Ratio Adj. P-Value: (hypoxia) / (blank)	Abundance Ratio Variability [%]: (hypoxia) / (normoxia)	Abundance Ratio Variability [%]: (normoxia) / (blank)	Abundance Ratio Variability [%]: (hypoxia) / (blank)	Abundances (Grouped): blank	Abundances (Grouped): normoxia	Abundances (Grouped): hypoxia	Abundances (Grouped) CV [%]: blank	Abundances (Grouped) CV [%]: normoxia	Abundances (Grouped) CV [%]: hypoxia	Quan Info	Found in Sample: [S270] F270: Control, n/a, n/a, nobody, blank	Found in Sample: [S233] F233: Sample, n/a, n/a, 4, normoxia	Found in Sample: [S234] F234: Sample, n/a, n/a, 2, normoxia	Found in Sample: [S241] F241: Sample, n/a, n/a, 3, normoxia	Found in Sample: [S245] F245: Sample, n/a, n/a, 5, normoxia	Found in Sample: [S252] F252: Sample, n/a, n/a, 1, normoxia	Found in Sample: [S258] F258: Sample, n/a, n/a, 3, normoxia	Found in Sample: [S262] F262: Sample, n/a, n/a, 5, normoxia	Found in Sample: [S263] F263: Sample, n/a, n/a, 4, normoxia	Found in Sample: [S268] F268: Sample, n/a, n/a, 2, normoxia	Found in Sample: [S269] F269: Sample, n/a, n/a, 1, normoxia	Found in Sample: [S243] F243: Sample, n/a, n/a, 5, hypoxia	Found in Sample: [S247] F247: Sample, n/a, n/a, 4, hypoxia	Found in Sample: [S248] F248: Sample, n/a, n/a, 3, hypoxia	Found in Sample: [S249] F249: Sample, n/a, n/a, 2, hypoxia	Found in Sample: [S250] F250: Sample, n/a, n/a, 1, hypoxia	Found in Sample: [S260] F260: Sample, n/a, n/a, 5, hypoxia	Found in Sample: [S264] F264: Sample, n/a, n/a, 4, hypoxia	Found in Sample: [S265] F265: Sample, n/a, n/a, 3, hypoxia	Found in Sample: [S266] F266: Sample, n/a, n/a, 2, hypoxia
FALSE	[R].LSEPVPQTNAHESK.[E]			Mus musculus	0.000408136	9.70196e-05	1	1	1	Q62077	Q62077 [653-666]	0	1536.77																No Quan Values	Not Found	High	Not Found	Not Found	Not Found	Not Found	Not Found	Not Found	Not Found	Not Found	Not Found	Not Found	Not Found	Not Found	Not Found	Not Found	Not Found	Not Found	Not Found	Not Found
FALSE	[R].EVAQTADAR.[L]			Mus musculus	0.0159379	0.000998617	1	1	1	Q62077	Q62077 [928-936]	0	960.475	0.01	100		2.5595e-17							791941			42.34			Not Found	Not Found	Not Found	Peak Found	Not Found	Not Found	Peak Found	High	Peak Found	Peak Found	Peak Found	Not Found	Not Found	Not Found	Not Found	Not Found	Not Found	Not Found	Not Found	Not Found
FALSE	[R].DEAFDPFDK.[S]			Mus musculus	0.0503404	0.00323245	1	1	1	Q62077	Q62077 [1071-1079]	0	1083.46																No Quan Values	Not Found	Not Found	High	Not Found	Not Found	Not Found	Not Found	Not Found	Not Found	Not Found	Not Found	Not Found	Not Found	Not Found	Not Found	Not Found	Not Found	Not Found	Not Found	Not Found
FALSE	[R].VQQEGQTVMLGNSEFDSLVDLISYYEK.[H]	1xOxidation [M9]		Mus musculus	0.0913764	0.00576595	1	1	1	Q62077	Q62077 [717-743]	0	3108.47																No Quan Values	Not Found	Not Found	Not Found	Not Found	Not Found	Not Found	Not Found	Not Found	Not Found	Not Found	Not Found	High	Not Found	Not Found	Not Found	Not Found	Not Found	Not Found	Not Found	Not Found
High	Q8R480	nuclear pore complex protein Nup85 [OS=Mus musculus]	0	Mus musculus	7.378	3	2	12	2	1	656	74.7	5.57	28.4	2	0.01	100		3.47978e-17							795167			99.37			2.97169e+06			619856	1.4411e+06	595315	1.02006e+06	5.78511e+06	613798
Checked	Annotated Sequence	Modifications	Modifications in Master Proteins	Species Map	Qvality PEP	Qvality q-value	# Protein Groups	# Proteins	# PSMs	Master Protein Accessions	Positions in Master Proteins	# Missed Cleavages	Theo. MH+ [Da]	Abundance Ratio: (hypoxia) / (normoxia)	Abundance Ratio: (normoxia) / (blank)	Abundance Ratio: (hypoxia) / (blank)	Abundance Ratio Adj. P-Value: (hypoxia) / (normoxia)	Abundance Ratio Adj. P-Value: (normoxia) / (blank)	Abundance Ratio Adj. P-Value: (hypoxia) / (blank)	Abundance Ratio Variability [%]: (hypoxia) / (normoxia)	Abundance Ratio Variability [%]: (normoxia) / (blank)	Abundance Ratio Variability [%]: (hypoxia) / (blank)	Abundances (Grouped): blank	Abundances (Grouped): normoxia	Abundances (Grouped): hypoxia	Abundances (Grouped) CV [%]: blank	Abundances (Grouped) CV [%]: normoxia	Abundances (Grouped) CV [%]: hypoxia	Quan Info	Found in Sample: [S270] F270: Control, n/a, n/a, nobody, blank	Found in Sample: [S233] F233: Sample, n/a, n/a, 4, normoxia	Found in Sample: [S234] F234: Sample, n/a, n/a, 2, normoxia	Found in Sample: [S241] F241: Sample, n/a, n/a, 3, normoxia	Found in Sample: [S245] F245: Sample, n/a, n/a, 5, normoxia	Found in Sample: [S252] F252: Sample, n/a, n/a, 1, normoxia	Found in Sample: [S258] F258: Sample, n/a, n/a, 3, normoxia	Found in Sample: [S262] F262: Sample, n/a, n/a, 5, normoxia	Found in Sample: [S263] F263: Sample, n/a, n/a, 4, normoxia	Found in Sample: [S268] F268: Sample, n/a, n/a, 2, normoxia	Found in Sample: [S269] F269: Sample, n/a, n/a, 1, normoxia	Found in Sample: [S243] F243: Sample, n/a, n/a, 5, hypoxia	Found in Sample: [S247] F247: Sample, n/a, n/a, 4, hypoxia	Found in Sample: [S248] F248: Sample, n/a, n/a, 3, hypoxia	Found in Sample: [S249] F249: Sample, n/a, n/a, 2, hypoxia	Found in Sample: [S250] F250: Sample, n/a, n/a, 1, hypoxia	Found in Sample: [S260] F260: Sample, n/a, n/a, 5, hypoxia	Found in Sample: [S264] F264: Sample, n/a, n/a, 4, hypoxia	Found in Sample: [S265] F265: Sample, n/a, n/a, 3, hypoxia	Found in Sample: [S266] F266: Sample, n/a, n/a, 2, hypoxia
FALSE	[K].VPSCPFIYIIR.[K]	1xCarbamidomethyl [C4]		Mus musculus	4.60301e-05	0	1	1	1	Q8R480	Q8R480 [48-58]	0	1364.74	0.01	100		2.5595e-17							795167			99.37			Not Found	High	Not Found	Not Found	Peak Found	Peak Found	Peak Found	Peak Found	Peak Found	Peak Found	Not Found	Not Found	Not Found	Not Found	Not Found	Not Found	Not Found	Not Found	Not Found	Not Found
FALSE	[K].IEEELSGK.[S]			Mus musculus	0.0128413	0.0007407	1	1	11	Q8R480	Q8R480 [85-92]	0	904.462																No Quan Values	Not Found	High	Peak Found	High	Peak Found	Peak Found	High	Peak Found	High	Peak Found	High	Peak Found	Peak Found	Peak Found	High	High	Peak Found	Peak Found	High	High
High	O88796	ribonuclease P protein subunit p30 [OS=Mus musculus]	0	Mus musculus	8.335	12	3	5	3	1	268	29.5	9.06	6.71	3	0.01	100		3.47978e-17							810030			32.02				412694		917347		810030	1.21355e+06		710678
Checked	Annotated Sequence	Modifications	Modifications in Master Proteins	Species Map	Qvality PEP	Qvality q-value	# Protein Groups	# Proteins	# PSMs	Master Protein Accessions	Positions in Master Proteins	# Missed Cleavages	Theo. MH+ [Da]	Abundance Ratio: (hypoxia) / (normoxia)	Abundance Ratio: (normoxia) / (blank)	Abundance Ratio: (hypoxia) / (blank)	Abundance Ratio Adj. P-Value: (hypoxia) / (normoxia)	Abundance Ratio Adj. P-Value: (normoxia) / (blank)	Abundance Ratio Adj. P-Value: (hypoxia) / (blank)	Abundance Ratio Variability [%]: (hypoxia) / (normoxia)	Abundance Ratio Variability [%]: (normoxia) / (blank)	Abundance Ratio Variability [%]: (hypoxia) / (blank)	Abundances (Grouped): blank	Abundances (Grouped): normoxia	Abundances (Grouped): hypoxia	Abundances (Grouped) CV [%]: blank	Abundances (Grouped) CV [%]: normoxia	Abundances (Grouped) CV [%]: hypoxia	Quan Info	Found in Sample: [S270] F270: Control, n/a, n/a, nobody, blank	Found in Sample: [S233] F233: Sample, n/a, n/a, 4, normoxia	Found in Sample: [S234] F234: Sample, n/a, n/a, 2, normoxia	Found in Sample: [S241] F241: Sample, n/a, n/a, 3, normoxia	Found in Sample: [S245] F245: Sample, n/a, n/a, 5, normoxia	Found in Sample: [S252] F252: Sample, n/a, n/a, 1, normoxia	Found in Sample: [S258] F258: Sample, n/a, n/a, 3, normoxia	Found in Sample: [S262] F262: Sample, n/a, n/a, 5, normoxia	Found in Sample: [S263] F263: Sample, n/a, n/a, 4, normoxia	Found in Sample: [S268] F268: Sample, n/a, n/a, 2, normoxia	Found in Sample: [S269] F269: Sample, n/a, n/a, 1, normoxia	Found in Sample: [S243] F243: Sample, n/a, n/a, 5, hypoxia	Found in Sample: [S247] F247: Sample, n/a, n/a, 4, hypoxia	Found in Sample: [S248] F248: Sample, n/a, n/a, 3, hypoxia	Found in Sample: [S249] F249: Sample, n/a, n/a, 2, hypoxia	Found in Sample: [S250] F250: Sample, n/a, n/a, 1, hypoxia	Found in Sample: [S260] F260: Sample, n/a, n/a, 5, hypoxia	Found in Sample: [S264] F264: Sample, n/a, n/a, 4, hypoxia	Found in Sample: [S265] F265: Sample, n/a, n/a, 3, hypoxia	Found in Sample: [S266] F266: Sample, n/a, n/a, 2, hypoxia
FALSE	[R].LYDIVAVFPK.[T]			Mus musculus	0.000220302	5.31916e-05	1	1	2	O88796	O88796 [99-108]	0	1164.67	0.01	100		2.5595e-17							810030			32.02			Not Found	High	Peak Found	Not Found	High	Not Found	Peak Found	Peak Found	Not Found	Peak Found	Not Found	Not Found	Not Found	Not Found	Not Found	Not Found	Not Found	Not Found	Not Found	Not Found
FALSE	[K].AAVSTNCR.[A]	1xCarbamidomethyl [C7]		Mus musculus	0.0111667	0.000551022	1	1	1	O88796	O88796 [219-226]	0	878.415																Not Reliable	Not Found	Not Found	Not Found	Not Found	Not Found	Not Found	Not Found	Not Found	High	Not Found	Not Found	Not Found	Not Found	Not Found	Not Found	Not Found	Not Found	Not Found	Not Found	Not Found
FALSE	[K].NVILSSAAERPLEIR.[G]			Mus musculus	0.0703172	0.00455848	1	1	2	O88796	O88796 [184-198]	0	1667.94																No Quan Values	Not Found	Not Found	Not Found	Not Found	High	Not Found	Not Found	Not Found	High	Not Found	Not Found	Not Found	Not Found	Not Found	Not Found	Not Found	Not Found	Not Found	Not Found	Not Found
High	sp		0		85.065	16	10	608	4	1	609	69.3	6.28	1484.66	10	1.506	100	100	0.717109			61.62				821810	3.03038e+06		22.91	52.94			720863	609487	899433	670788	2.201e+06			782158	759176	3.10122e+07	1.20301e+06	989202	4.06833e+06	1.29927e+06	673833	7.63356e+06	2.75745e+06
Checked	Annotated Sequence	Modifications	Modifications in Master Proteins	Species Map	Qvality PEP	Qvality q-value	# Protein Groups	# Proteins	# PSMs	Master Protein Accessions	Positions in Master Proteins	# Missed Cleavages	Theo. MH+ [Da]	Abundance Ratio: (hypoxia) / (normoxia)	Abundance Ratio: (normoxia) / (blank)	Abundance Ratio: (hypoxia) / (blank)	Abundance Ratio Adj. P-Value: (hypoxia) / (normoxia)	Abundance Ratio Adj. P-Value: (normoxia) / (blank)	Abundance Ratio Adj. P-Value: (hypoxia) / (blank)	Abundance Ratio Variability [%]: (hypoxia) / (normoxia)	Abundance Ratio Variability [%]: (normoxia) / (blank)	Abundance Ratio Variability [%]: (hypoxia) / (blank)	Abundances (Grouped): blank	Abundances (Grouped): normoxia	Abundances (Grouped): hypoxia	Abundances (Grouped) CV [%]: blank	Abundances (Grouped) CV [%]: normoxia	Abundances (Grouped) CV [%]: hypoxia	Quan Info	Found in Sample: [S270] F270: Control, n/a, n/a, nobody, blank	Found in Sample: [S233] F233: Sample, n/a, n/a, 4, normoxia	Found in Sample: [S234] F234: Sample, n/a, n/a, 2, normoxia	Found in Sample: [S241] F241: Sample, n/a, n/a, 3, normoxia	Found in Sample: [S245] F245: Sample, n/a, n/a, 5, normoxia	Found in Sample: [S252] F252: Sample, n/a, n/a, 1, normoxia	Found in Sample: [S258] F258: Sample, n/a, n/a, 3, normoxia	Found in Sample: [S262] F262: Sample, n/a, n/a, 5, normoxia	Found in Sample: [S263] F263: Sample, n/a, n/a, 4, normoxia	Found in Sample: [S268] F268: Sample, n/a, n/a, 2, normoxia	Found in Sample: [S269] F269: Sample, n/a, n/a, 1, normoxia	Found in Sample: [S243] F243: Sample, n/a, n/a, 5, hypoxia	Found in Sample: [S247] F247: Sample, n/a, n/a, 4, hypoxia	Found in Sample: [S248] F248: Sample, n/a, n/a, 3, hypoxia	Found in Sample: [S249] F249: Sample, n/a, n/a, 2, hypoxia	Found in Sample: [S250] F250: Sample, n/a, n/a, 1, hypoxia	Found in Sample: [S260] F260: Sample, n/a, n/a, 5, hypoxia	Found in Sample: [S264] F264: Sample, n/a, n/a, 4, hypoxia	Found in Sample: [S265] F265: Sample, n/a, n/a, 3, hypoxia	Found in Sample: [S266] F266: Sample, n/a, n/a, 2, hypoxia
FALSE	[RK].KVPQVSTPTLVEVSR.[SN]	1xDeamidated [Q4]			7.18407e-06	0	2	2	6	sp; sp	sp [437-451]; sp [438-452]	1	1640.92	0.01	100		2.5595e-17							4.8241e+06			19.07		Shared	Not Found	High	High	Peak Found	High	Not Found	Not Found	Not Found	Peak Found	Peak Found	Not Found	Not Found	High	Not Found	Not Found	Not Found	High	Not Found	Not Found	Not Found
FALSE	[RK].KVPQVSTPTLVEVSR.[SN]				4.31909e-08	0	2	2	219	sp; sp	sp [437-451]; sp [438-452]	1	1639.94	2.057	100	100	0.735513			46.3				2.66242e+09	5.24537e+09		54.09	60.55	Shared	Not Found	High	High	High	High	High	High	High	High	High	High	High	High	High	High	High	High	High	High	High
FALSE	[K].VPQVSTPTLVEVSR.[SN]				2.31335e-07	0	2	2	67	sp; sp	sp [438-451]; sp [439-452]	0	1511.84	2.266	100	100	0.679879			87.02				2.64944e+08	7.14727e+08		32.51	68.41	Shared	Not Found	High	High	High	High	High	High	High	High	High	High	High	High	High	High	High	High	High	High	High
FALSE	[KR].VTKCCTESLVNR.[R]	2xCarbamidomethyl [C4; C5]			1.53135e-05	0	2	2	10	sp; sp	sp [496-507]; sp [497-508]	1	1466.71																Shared	Not Found	Not Found	High	Not Found	Not Found	High	Not Found	Not Found	Not Found	Not Found	High	Not Found	Not Found	Not Found	High	High	Not Found	High	Not Found	High
FALSE	[R].FKDLGEENFK.[A]	1xDeamidated [N8]			0.000182707	5.31916e-05	1	1	3	sp	sp [35-44]	1	1227.59	1.506	100	100	0.644623			61.62				821810	1.2952e+06		22.91	47.87		Not Found	Not Found	Peak Found	Peak Found	Peak Found	Peak Found	Peak Found	Not Found	Not Found	Peak Found	Peak Found	High	Peak Found	Peak Found	Peak Found	Peak Found	Not Found	Peak Found	Peak Found	High
FALSE	[K].CCTESLVNR.[R]	2xCarbamidomethyl [C1; C2]			0.000116295	5.31916e-05	2	2	78	sp; sp	sp [499-507]; sp [500-508]	0	1138.5	1.682	100	100	0.85007			64.55				7.10769e+08	1.36111e+09		43.58	59.96	Shared	Not Found	High	High	High	High	High	High	High	High	High	High	High	High	High	High	High	High	High	High	High
FALSE	[K].LKECCEKPLLEK.[S]	2xCarbamidomethyl [C4; C5]			6.1236e-05	5.31916e-05	1	1	1	sp	sp [299-310]	1	1546.8																No Quan Values	Not Found	Not Found	Not Found	Not Found	High	Not Found	Not Found	Not Found	Not Found	Not Found	Not Found	Not Found	Not Found	Not Found	Not Found	Not Found	Not Found	Not Found	Not Found	Not Found
FALSE	[K].CCTESLVNR.[R]	2xCarbamidomethyl [C1; C2]; 1xDeamidated [N8]			0.00036666	9.70196e-05	2	2	3	sp; sp	sp [499-507]; sp [500-508]	0	1139.48	44.644	100	100	0.000206388			49.83				1.04234e+06	4.71341e+07		66.25	25.16	Shared	Not Found	High	Peak Found	Not Found	Peak Found	Not Found	Not Found	Peak Found	Peak Found	Peak Found	Peak Found	Peak Found	Peak Found	High	High	Peak Found	Not Found	Peak Found	Peak Found	Peak Found
FALSE	[K].ALVLIAFAQYLQQCPFEDHVK.[L]	1xCarbamidomethyl [C14]; 1xDeamidated [Q]			0.00264221	0.000129464	1	1	2	sp	sp [45-65]	0	2491.27	100		100	2.5595e-17								2.07846e+06			66.24		Not Found	Not Found	Not Found	Not Found	Not Found	Not Found	Not Found	High	Not Found	Not Found	Not Found	High	Peak Found	Peak Found	Peak Found	Not Found	Peak Found	Peak Found	Peak Found	Peak Found
FALSE	[K].YLYEIAR.[R]				0.00320747	0.000170522	2	2	136	sp; sp	sp [161-167]; sp [162-168]	0	927.493	1.747	100	100	0.831692			38.72				2.63688e+09	3.92351e+09		25.07	43.89	Shared	Not Found	High	High	High	High	High	High	High	High	High	High	High	High	High	High	High	High	High	High	High
FALSE	[K].ALVLIAFAQYLQQCPFEDHVK.[L]	1xCarbamidomethyl [C14]; 2xDeamidated [Q9; Q12]			0.00785924	0.000360059	1	1	2	sp	sp [45-65]	0	2492.25																No Quan Values	Not Found	Not Found	Peak Found	High	Peak Found	Peak Found	Peak Found	High	Peak Found	Peak Found	Peak Found	Peak Found	Peak Found	Peak Found	Peak Found	Not Found	Not Found	Peak Found	Peak Found	Peak Found
FALSE	[K].LVTDLTK.[V]				0.0223109	0.00124325	2	2	80	sp; sp	sp [257-263]; sp [258-264]	0	789.472	1.672	100	100	0.852833			50.23				4.07142e+09	6.70997e+09		29.15	57.33	Shared	Not Found	High	High	High	High	High	High	High	High	High	High	High	High	High	High	High	High	High	High	High
FALSE	[R].ETYGEMADCCAK.[Q]	2xCarbamidomethyl [C9; C10]			0.0611758	0.00405696	1	1	1	sp	sp [106-117]	0	1434.53																No Quan Values	Not Found	Not Found	Not Found	Not Found	Not Found	Not Found	Not Found	Not Found	Not Found	High	Not Found	Not Found	Not Found	Not Found	Not Found	Not Found	Not Found	Not Found	Not Found	Not Found
High	Q91XR9-1	Phospholipid hydroperoxide glutathione peroxidase, nuclear [OS=Mus musculus]	0	Mus musculus	6.942	8	2	4	2	1	253	29.2	10.2	10.01	2	0.767	100	100	0.932697			43.42				827458	739033		24.78	124.64		1.93424e+06	1.17394e+06	1.16583e+06	720824	864574	837915	841849	824609	405277	791936		472666			1.40393e+06	5.0078e+06		585459
Checked	Annotated Sequence	Modifications	Modifications in Master Proteins	Species Map	Qvality PEP	Qvality q-value	# Protein Groups	# Proteins	# PSMs	Master Protein Accessions	Positions in Master Proteins	# Missed Cleavages	Theo. MH+ [Da]	Abundance Ratio: (hypoxia) / (normoxia)	Abundance Ratio: (normoxia) / (blank)	Abundance Ratio: (hypoxia) / (blank)	Abundance Ratio Adj. P-Value: (hypoxia) / (normoxia)	Abundance Ratio Adj. P-Value: (normoxia) / (blank)	Abundance Ratio Adj. P-Value: (hypoxia) / (blank)	Abundance Ratio Variability [%]: (hypoxia) / (normoxia)	Abundance Ratio Variability [%]: (normoxia) / (blank)	Abundance Ratio Variability [%]: (hypoxia) / (blank)	Abundances (Grouped): blank	Abundances (Grouped): normoxia	Abundances (Grouped): hypoxia	Abundances (Grouped) CV [%]: blank	Abundances (Grouped) CV [%]: normoxia	Abundances (Grouped) CV [%]: hypoxia	Quan Info	Found in Sample: [S270] F270: Control, n/a, n/a, nobody, blank	Found in Sample: [S233] F233: Sample, n/a, n/a, 4, normoxia	Found in Sample: [S234] F234: Sample, n/a, n/a, 2, normoxia	Found in Sample: [S241] F241: Sample, n/a, n/a, 3, normoxia	Found in Sample: [S245] F245: Sample, n/a, n/a, 5, normoxia	Found in Sample: [S252] F252: Sample, n/a, n/a, 1, normoxia	Found in Sample: [S258] F258: Sample, n/a, n/a, 3, normoxia	Found in Sample: [S262] F262: Sample, n/a, n/a, 5, normoxia	Found in Sample: [S263] F263: Sample, n/a, n/a, 4, normoxia	Found in Sample: [S268] F268: Sample, n/a, n/a, 2, normoxia	Found in Sample: [S269] F269: Sample, n/a, n/a, 1, normoxia	Found in Sample: [S243] F243: Sample, n/a, n/a, 5, hypoxia	Found in Sample: [S247] F247: Sample, n/a, n/a, 4, hypoxia	Found in Sample: [S248] F248: Sample, n/a, n/a, 3, hypoxia	Found in Sample: [S249] F249: Sample, n/a, n/a, 2, hypoxia	Found in Sample: [S250] F250: Sample, n/a, n/a, 1, hypoxia	Found in Sample: [S260] F260: Sample, n/a, n/a, 5, hypoxia	Found in Sample: [S264] F264: Sample, n/a, n/a, 4, hypoxia	Found in Sample: [S265] F265: Sample, n/a, n/a, 3, hypoxia	Found in Sample: [S266] F266: Sample, n/a, n/a, 2, hypoxia
FALSE	[K].TDVNYTQLVDLHAR.[Y]			Mus musculus	2.21856e-05	0	1	3	3	Q91XR9-1	Q91XR9-1 [132-145]	0	1644.83																No Quan Values	Not Found	Not Found	High	Not Found	Not Found	Not Found	Not Found	Not Found	Not Found	High	Not Found	Not Found	Not Found	Not Found	Not Found	Not Found	Not Found	High	Not Found	Not Found
FALSE	[R].YAECGLR.[I]	1xCarbamidomethyl [C4]		Mus musculus	0.0663943	0.00447363	1	3	1	Q91XR9-1	Q91XR9-1 [146-152]	0	868.398	0.767	100	100	0.922208			43.42				827458	739033		24.78	124.64		Not Found	Peak Found	Peak Found	Peak Found	Peak Found	Peak Found	High	Peak Found	Peak Found	Peak Found	Peak Found	Not Found	Peak Found	Not Found	Not Found	Peak Found	Peak Found	Not Found	Peak Found	Not Found
High	Q80X95	Ras-related GTP-binding protein A [OS=Mus musculus]	0	Mus musculus	11.643	8	2	5	2	1	313	36.5	7.72	7.84	2	1.259	100	100	0.860293			66.59				847129	1.27611e+06		41.72	48.27		1.26338e+06	616083	966739	841828		742317	1.268e+06	1.20552e+06	606834	366771	1.90185e+06	1.06007e+06		544440				1.53618e+06
Checked	Annotated Sequence	Modifications	Modifications in Master Proteins	Species Map	Qvality PEP	Qvality q-value	# Protein Groups	# Proteins	# PSMs	Master Protein Accessions	Positions in Master Proteins	# Missed Cleavages	Theo. MH+ [Da]	Abundance Ratio: (hypoxia) / (normoxia)	Abundance Ratio: (normoxia) / (blank)	Abundance Ratio: (hypoxia) / (blank)	Abundance Ratio Adj. P-Value: (hypoxia) / (normoxia)	Abundance Ratio Adj. P-Value: (normoxia) / (blank)	Abundance Ratio Adj. P-Value: (hypoxia) / (blank)	Abundance Ratio Variability [%]: (hypoxia) / (normoxia)	Abundance Ratio Variability [%]: (normoxia) / (blank)	Abundance Ratio Variability [%]: (hypoxia) / (blank)	Abundances (Grouped): blank	Abundances (Grouped): normoxia	Abundances (Grouped): hypoxia	Abundances (Grouped) CV [%]: blank	Abundances (Grouped) CV [%]: normoxia	Abundances (Grouped) CV [%]: hypoxia	Quan Info	Found in Sample: [S270] F270: Control, n/a, n/a, nobody, blank	Found in Sample: [S233] F233: Sample, n/a, n/a, 4, normoxia	Found in Sample: [S234] F234: Sample, n/a, n/a, 2, normoxia	Found in Sample: [S241] F241: Sample, n/a, n/a, 3, normoxia	Found in Sample: [S245] F245: Sample, n/a, n/a, 5, normoxia	Found in Sample: [S252] F252: Sample, n/a, n/a, 1, normoxia	Found in Sample: [S258] F258: Sample, n/a, n/a, 3, normoxia	Found in Sample: [S262] F262: Sample, n/a, n/a, 5, normoxia	Found in Sample: [S263] F263: Sample, n/a, n/a, 4, normoxia	Found in Sample: [S268] F268: Sample, n/a, n/a, 2, normoxia	Found in Sample: [S269] F269: Sample, n/a, n/a, 1, normoxia	Found in Sample: [S243] F243: Sample, n/a, n/a, 5, hypoxia	Found in Sample: [S247] F247: Sample, n/a, n/a, 4, hypoxia	Found in Sample: [S248] F248: Sample, n/a, n/a, 3, hypoxia	Found in Sample: [S249] F249: Sample, n/a, n/a, 2, hypoxia	Found in Sample: [S250] F250: Sample, n/a, n/a, 1, hypoxia	Found in Sample: [S260] F260: Sample, n/a, n/a, 5, hypoxia	Found in Sample: [S264] F264: Sample, n/a, n/a, 4, hypoxia	Found in Sample: [S265] F265: Sample, n/a, n/a, 3, hypoxia	Found in Sample: [S266] F266: Sample, n/a, n/a, 2, hypoxia
FALSE	[R].NFAQIIEADEVLLFER.[A]			Mus musculus	3.94862e-07	0	1	1	3	Q80X95	Q80X95 [193-208]	0	1906.99																No Quan Values	Not Found	Not Found	Not Found	Not Found	Not Found	Not Found	Not Found	High	Not Found	High	Not Found	High	Not Found	Not Found	Not Found	Not Found	Not Found	Not Found	Not Found	Not Found
FALSE	[K].MDLVQEDQR.[D]	1xOxidation [M1]		Mus musculus	0.00978984	0.000513704	1	2	1	Q80X95	Q80X95 [129-137]	0	1149.52	1.259	100	100	0.78939			66.59				847129	1.27611e+06		41.72	48.27		Not Found	Peak Found	Peak Found	Peak Found	Peak Found	Not Found	Peak Found	Peak Found	Peak Found	High	Peak Found	Peak Found	Peak Found	Not Found	Peak Found	Not Found	Not Found	Not Found	Peak Found	Peak Found
FALSE	[R].NFAQIIEADEVLLFER.[A]	2xDeamidated [N1; Q4]		Mus musculus	0.0611758	0.00405696	1	1	1	Q80X95	Q80X95 [193-208]	0	1908.96																No Quan Values	Not Found	Peak Found	High	Peak Found	Peak Found	Peak Found	Peak Found	Peak Found	Peak Found	Peak Found	Peak Found	Peak Found	Peak Found	Peak Found	Peak Found	Peak Found	Not Found	Peak Found	Peak Found	Peak Found
High	Q8C166	Copine-1 [OS=Mus musculus]	0	Mus musculus	6.685	3	2	3	2	1	536	58.8	5.66	6.16	2	0.636	100	100	0.846759			27.85				848351	457875		37.45	101.85		1.12902e+06		669838	1.28453e+06			898707		481564		1.17359e+06	629412			446300	3.79395e+06	539813
Checked	Annotated Sequence	Modifications	Modifications in Master Proteins	Species Map	Qvality PEP	Qvality q-value	# Protein Groups	# Proteins	# PSMs	Master Protein Accessions	Positions in Master Proteins	# Missed Cleavages	Theo. MH+ [Da]	Abundance Ratio: (hypoxia) / (normoxia)	Abundance Ratio: (normoxia) / (blank)	Abundance Ratio: (hypoxia) / (blank)	Abundance Ratio Adj. P-Value: (hypoxia) / (normoxia)	Abundance Ratio Adj. P-Value: (normoxia) / (blank)	Abundance Ratio Adj. P-Value: (hypoxia) / (blank)	Abundance Ratio Variability [%]: (hypoxia) / (normoxia)	Abundance Ratio Variability [%]: (normoxia) / (blank)	Abundance Ratio Variability [%]: (hypoxia) / (blank)	Abundances (Grouped): blank	Abundances (Grouped): normoxia	Abundances (Grouped): hypoxia	Abundances (Grouped) CV [%]: blank	Abundances (Grouped) CV [%]: normoxia	Abundances (Grouped) CV [%]: hypoxia	Quan Info	Found in Sample: [S270] F270: Control, n/a, n/a, nobody, blank	Found in Sample: [S233] F233: Sample, n/a, n/a, 4, normoxia	Found in Sample: [S234] F234: Sample, n/a, n/a, 2, normoxia	Found in Sample: [S241] F241: Sample, n/a, n/a, 3, normoxia	Found in Sample: [S245] F245: Sample, n/a, n/a, 5, normoxia	Found in Sample: [S252] F252: Sample, n/a, n/a, 1, normoxia	Found in Sample: [S258] F258: Sample, n/a, n/a, 3, normoxia	Found in Sample: [S262] F262: Sample, n/a, n/a, 5, normoxia	Found in Sample: [S263] F263: Sample, n/a, n/a, 4, normoxia	Found in Sample: [S268] F268: Sample, n/a, n/a, 2, normoxia	Found in Sample: [S269] F269: Sample, n/a, n/a, 1, normoxia	Found in Sample: [S243] F243: Sample, n/a, n/a, 5, hypoxia	Found in Sample: [S247] F247: Sample, n/a, n/a, 4, hypoxia	Found in Sample: [S248] F248: Sample, n/a, n/a, 3, hypoxia	Found in Sample: [S249] F249: Sample, n/a, n/a, 2, hypoxia	Found in Sample: [S250] F250: Sample, n/a, n/a, 1, hypoxia	Found in Sample: [S260] F260: Sample, n/a, n/a, 5, hypoxia	Found in Sample: [S264] F264: Sample, n/a, n/a, 4, hypoxia	Found in Sample: [S265] F265: Sample, n/a, n/a, 3, hypoxia	Found in Sample: [S266] F266: Sample, n/a, n/a, 2, hypoxia
FALSE	[R].FAAQAAQQR.[S]			Mus musculus	0.000488759	9.70196e-05	1	1	2	Q8C166	Q8C166 [400-408]	0	990.512	0.636	100	100	0.792988			27.85				848351	457875		37.45	101.85		Not Found	Peak Found	Not Found	Peak Found	High	Not Found	Not Found	High	Not Found	Peak Found	Not Found	Peak Found	Peak Found	Not Found	Not Found	Peak Found	Peak Found	Peak Found	Not Found	Peak Found
FALSE	[K].SDPFLEFFR.[Q]			Mus musculus	0.00545024	0.000246232	1	1	1	Q8C166	Q8C166 [157-165]	0	1157.56																No Quan Values	Not Found	Not Found	High	Not Found	Not Found	Not Found	Not Found	Not Found	Not Found	Not Found	Not Found	Not Found	Not Found	Not Found	Not Found	Not Found	Not Found	Not Found	Not Found	Not Found
High	O35955	Proteasome subunit beta type-10 [OS=Mus musculus]	0	Mus musculus	16.501	11	2	8	2	1	273	29	6.87	19.54	2	1.24	100	100	0.870004			74.29				857830	919326		31.01	125.27		1.21803e+06	673782	577617		595864	1.27398e+06	1.27359e+06	1.05611e+06	722112	620345	2.37072e+06	1.2338e+06			813606	1.28116e+07	1.22989e+06	919326
Checked	Annotated Sequence	Modifications	Modifications in Master Proteins	Species Map	Qvality PEP	Qvality q-value	# Protein Groups	# Proteins	# PSMs	Master Protein Accessions	Positions in Master Proteins	# Missed Cleavages	Theo. MH+ [Da]	Abundance Ratio: (hypoxia) / (normoxia)	Abundance Ratio: (normoxia) / (blank)	Abundance Ratio: (hypoxia) / (blank)	Abundance Ratio Adj. P-Value: (hypoxia) / (normoxia)	Abundance Ratio Adj. P-Value: (normoxia) / (blank)	Abundance Ratio Adj. P-Value: (hypoxia) / (blank)	Abundance Ratio Variability [%]: (hypoxia) / (normoxia)	Abundance Ratio Variability [%]: (normoxia) / (blank)	Abundance Ratio Variability [%]: (hypoxia) / (blank)	Abundances (Grouped): blank	Abundances (Grouped): normoxia	Abundances (Grouped): hypoxia	Abundances (Grouped) CV [%]: blank	Abundances (Grouped) CV [%]: normoxia	Abundances (Grouped) CV [%]: hypoxia	Quan Info	Found in Sample: [S270] F270: Control, n/a, n/a, nobody, blank	Found in Sample: [S233] F233: Sample, n/a, n/a, 4, normoxia	Found in Sample: [S234] F234: Sample, n/a, n/a, 2, normoxia	Found in Sample: [S241] F241: Sample, n/a, n/a, 3, normoxia	Found in Sample: [S245] F245: Sample, n/a, n/a, 5, normoxia	Found in Sample: [S252] F252: Sample, n/a, n/a, 1, normoxia	Found in Sample: [S258] F258: Sample, n/a, n/a, 3, normoxia	Found in Sample: [S262] F262: Sample, n/a, n/a, 5, normoxia	Found in Sample: [S263] F263: Sample, n/a, n/a, 4, normoxia	Found in Sample: [S268] F268: Sample, n/a, n/a, 2, normoxia	Found in Sample: [S269] F269: Sample, n/a, n/a, 1, normoxia	Found in Sample: [S243] F243: Sample, n/a, n/a, 5, hypoxia	Found in Sample: [S247] F247: Sample, n/a, n/a, 4, hypoxia	Found in Sample: [S248] F248: Sample, n/a, n/a, 3, hypoxia	Found in Sample: [S249] F249: Sample, n/a, n/a, 2, hypoxia	Found in Sample: [S250] F250: Sample, n/a, n/a, 1, hypoxia	Found in Sample: [S260] F260: Sample, n/a, n/a, 5, hypoxia	Found in Sample: [S264] F264: Sample, n/a, n/a, 4, hypoxia	Found in Sample: [S265] F265: Sample, n/a, n/a, 3, hypoxia	Found in Sample: [S266] F266: Sample, n/a, n/a, 2, hypoxia
FALSE	[R].LPFTALGSGQGAAVALLEDR.[F]			Mus musculus	8.95823e-10	0	1	1	4	O35955	O35955 [161-180]	0	1986.07																No Quan Values	Not Found	Not Found	Not Found	Not Found	Not Found	Not Found	Not Found	High	Not Found	Not Found	Not Found	High	Not Found	Not Found	Not Found	Not Found	Not Found	High	Not Found	Not Found
FALSE	[R].ATNDSVVADK.[S]			Mus musculus	0.000176603	5.31916e-05	1	1	4	O35955	O35955 [59-68]	0	1019.5	1.24	100	100	0.805309			74.29				857830	919326		31.01	125.27		Not Found	Peak Found	Peak Found	Peak Found	Not Found	Peak Found	Peak Found	Peak Found	Peak Found	Peak Found	High	Peak Found	Peak Found	Not Found	Not Found	Peak Found	High	High	Peak Found	High
High	Q3TCJ1	BRISC complex subunit Abraxas 2 [OS=Mus musculus]	0	Mus musculus	9.093	6	2	5	2	1	415	46.9	6.18	7.53	2	0.01	100		3.47978e-17							864064			27.65				797680				1.2717e+06	1.2239e+06	716586	686230	864064
Checked	Annotated Sequence	Modifications	Modifications in Master Proteins	Species Map	Qvality PEP	Qvality q-value	# Protein Groups	# Proteins	# PSMs	Master Protein Accessions	Positions in Master Proteins	# Missed Cleavages	Theo. MH+ [Da]	Abundance Ratio: (hypoxia) / (normoxia)	Abundance Ratio: (normoxia) / (blank)	Abundance Ratio: (hypoxia) / (blank)	Abundance Ratio Adj. P-Value: (hypoxia) / (normoxia)	Abundance Ratio Adj. P-Value: (normoxia) / (blank)	Abundance Ratio Adj. P-Value: (hypoxia) / (blank)	Abundance Ratio Variability [%]: (hypoxia) / (normoxia)	Abundance Ratio Variability [%]: (normoxia) / (blank)	Abundance Ratio Variability [%]: (hypoxia) / (blank)	Abundances (Grouped): blank	Abundances (Grouped): normoxia	Abundances (Grouped): hypoxia	Abundances (Grouped) CV [%]: blank	Abundances (Grouped) CV [%]: normoxia	Abundances (Grouped) CV [%]: hypoxia	Quan Info	Found in Sample: [S270] F270: Control, n/a, n/a, nobody, blank	Found in Sample: [S233] F233: Sample, n/a, n/a, 4, normoxia	Found in Sample: [S234] F234: Sample, n/a, n/a, 2, normoxia	Found in Sample: [S241] F241: Sample, n/a, n/a, 3, normoxia	Found in Sample: [S245] F245: Sample, n/a, n/a, 5, normoxia	Found in Sample: [S252] F252: Sample, n/a, n/a, 1, normoxia	Found in Sample: [S258] F258: Sample, n/a, n/a, 3, normoxia	Found in Sample: [S262] F262: Sample, n/a, n/a, 5, normoxia	Found in Sample: [S263] F263: Sample, n/a, n/a, 4, normoxia	Found in Sample: [S268] F268: Sample, n/a, n/a, 2, normoxia	Found in Sample: [S269] F269: Sample, n/a, n/a, 1, normoxia	Found in Sample: [S243] F243: Sample, n/a, n/a, 5, hypoxia	Found in Sample: [S247] F247: Sample, n/a, n/a, 4, hypoxia	Found in Sample: [S248] F248: Sample, n/a, n/a, 3, hypoxia	Found in Sample: [S249] F249: Sample, n/a, n/a, 2, hypoxia	Found in Sample: [S250] F250: Sample, n/a, n/a, 1, hypoxia	Found in Sample: [S260] F260: Sample, n/a, n/a, 5, hypoxia	Found in Sample: [S264] F264: Sample, n/a, n/a, 4, hypoxia	Found in Sample: [S265] F265: Sample, n/a, n/a, 3, hypoxia	Found in Sample: [S266] F266: Sample, n/a, n/a, 2, hypoxia
FALSE	[R].VVESCQAEVNK.[L]	1xCarbamidomethyl [C5]		Mus musculus	3.62393e-05	0	1	1	2	Q3TCJ1	Q3TCJ1 [233-243]	0	1262.6																No Quan Values	Not Found	Not Found	Not Found	Not Found	Not Found	Not Found	High	Not Found	Not Found	Not Found	High	Not Found	Not Found	Not Found	Not Found	Not Found	Not Found	Not Found	Not Found	Not Found
FALSE	[K].VSSVPNTSQSYAK.[V]			Mus musculus	0.000246539	5.31916e-05	1	1	3	Q3TCJ1	Q3TCJ1 [175-187]	0	1367.68	0.01	100		2.5595e-17							864064			27.65			Not Found	Not Found	Peak Found	Not Found	Not Found	Not Found	High	High	Peak Found	High	Peak Found	Not Found	Not Found	Not Found	Not Found	Not Found	Not Found	Not Found	Not Found	Not Found
High	Q9DC51	Guanine nucleotide-binding protein G(k) subunit alpha [OS=Mus musculus]	0	Mus musculus	16.874	13	4	22	3	1	354	40.5	5.69	48.04	4	2.815	100	100	0.241017			43.28				866443	5.07283e+06		24.83	51.91		1.09174e+06			866443	1.44642e+06			545083		1.02944e+06	8.04761e+06	6.82299e+06	4.64685e+06	2.21707e+06	3.36362e+06	4.28908e+06	7.07291e+06	5.53786e+06
Checked	Annotated Sequence	Modifications	Modifications in Master Proteins	Species Map	Qvality PEP	Qvality q-value	# Protein Groups	# Proteins	# PSMs	Master Protein Accessions	Positions in Master Proteins	# Missed Cleavages	Theo. MH+ [Da]	Abundance Ratio: (hypoxia) / (normoxia)	Abundance Ratio: (normoxia) / (blank)	Abundance Ratio: (hypoxia) / (blank)	Abundance Ratio Adj. P-Value: (hypoxia) / (normoxia)	Abundance Ratio Adj. P-Value: (normoxia) / (blank)	Abundance Ratio Adj. P-Value: (hypoxia) / (blank)	Abundance Ratio Variability [%]: (hypoxia) / (normoxia)	Abundance Ratio Variability [%]: (normoxia) / (blank)	Abundance Ratio Variability [%]: (hypoxia) / (blank)	Abundances (Grouped): blank	Abundances (Grouped): normoxia	Abundances (Grouped): hypoxia	Abundances (Grouped) CV [%]: blank	Abundances (Grouped) CV [%]: normoxia	Abundances (Grouped) CV [%]: hypoxia	Quan Info	Found in Sample: [S270] F270: Control, n/a, n/a, nobody, blank	Found in Sample: [S233] F233: Sample, n/a, n/a, 4, normoxia	Found in Sample: [S234] F234: Sample, n/a, n/a, 2, normoxia	Found in Sample: [S241] F241: Sample, n/a, n/a, 3, normoxia	Found in Sample: [S245] F245: Sample, n/a, n/a, 5, normoxia	Found in Sample: [S252] F252: Sample, n/a, n/a, 1, normoxia	Found in Sample: [S258] F258: Sample, n/a, n/a, 3, normoxia	Found in Sample: [S262] F262: Sample, n/a, n/a, 5, normoxia	Found in Sample: [S263] F263: Sample, n/a, n/a, 4, normoxia	Found in Sample: [S268] F268: Sample, n/a, n/a, 2, normoxia	Found in Sample: [S269] F269: Sample, n/a, n/a, 1, normoxia	Found in Sample: [S243] F243: Sample, n/a, n/a, 5, hypoxia	Found in Sample: [S247] F247: Sample, n/a, n/a, 4, hypoxia	Found in Sample: [S248] F248: Sample, n/a, n/a, 3, hypoxia	Found in Sample: [S249] F249: Sample, n/a, n/a, 2, hypoxia	Found in Sample: [S250] F250: Sample, n/a, n/a, 1, hypoxia	Found in Sample: [S260] F260: Sample, n/a, n/a, 5, hypoxia	Found in Sample: [S264] F264: Sample, n/a, n/a, 4, hypoxia	Found in Sample: [S265] F265: Sample, n/a, n/a, 3, hypoxia	Found in Sample: [S266] F266: Sample, n/a, n/a, 2, hypoxia
FALSE	[R].ISQTNYIPTQQDVLR.[T]			Mus musculus	3.9289e-06	0	1	1	4	Q9DC51	Q9DC51 [162-176]	0	1775.93	100		100	2.5595e-17								2.60612e+06			19.3		Not Found	Not Found	Not Found	Not Found	Not Found	Not Found	Not Found	Not Found	Not Found	Not Found	Not Found	Peak Found	High	High	Not Found	Not Found	Not Found	Peak Found	High	High
FALSE	[K].LFDSICNNK.[W]	1xCarbamidomethyl [C6]		Mus musculus	0.000254564	5.31916e-05	1	4	4	Q9DC51	Q9DC51 [249-257]	0	1110.52	2.815	100	100	0.186689			43.28				866443	2.63326e+06		24.83	29.63		Not Found	Peak Found	Not Found	Not Found	Peak Found	Peak Found	Not Found	Not Found	Peak Found	Not Found	Peak Found	Peak Found	High	Peak Found	Peak Found	High	Peak Found	Peak Found	Peak Found	High
FALSE	[RK].ILLLGAGESGK.[S]			Mus musculus	6.57295e-05	5.31916e-05	3	15	26	Q9DC51; Q6R0H7; P27601	Q9DC51 [36-46]; Q6R0H7 [782-792]; P27601 [51-61]	0	1057.63	1.916	100	100	0.666105			63.05				4.58154e+06	9.55048e+06		69.17	33.39	Shared	Not Found	High	Peak Found	High	Peak Found	High	High	High	Not Found	High	Peak Found	High	High	High	Peak Found	High	Not Found	High	High	High
FALSE	[R].LKIDFGESAR.[A]			Mus musculus	0.0368239	0.00250615	1	1	1	Q9DC51	Q9DC51 [91-100]	1	1135.61	100		100	2.5595e-17								792968			49.74		Not Found	Not Found	Not Found	Not Found	Not Found	Not Found	Not Found	Not Found	Not Found	Not Found	Not Found	Peak Found	Peak Found	Not Found	Peak Found	Not Found	Not Found	High	Peak Found	Peak Found
High	P63044	Vesicle-associated membrane protein 2 [OS=Mus musculus]	0	Mus musculus	17.081	21	3	16	3	1	116	12.7	8.13	53.67	3	7.432	100	100	0.00800252			46.48				867785	6.55022e+06		39.61	13.28		1.22703e+06		825391	1.14921e+06	1.94364e+06	541198	655278	716235	508697	1.05253e+06	6.55022e+06	6.64199e+06	6.48887e+06	8.5405e+06	6.2585e+06		5.29586e+06	3.97222e+06
Checked	Annotated Sequence	Modifications	Modifications in Master Proteins	Species Map	Qvality PEP	Qvality q-value	# Protein Groups	# Proteins	# PSMs	Master Protein Accessions	Positions in Master Proteins	# Missed Cleavages	Theo. MH+ [Da]	Abundance Ratio: (hypoxia) / (normoxia)	Abundance Ratio: (normoxia) / (blank)	Abundance Ratio: (hypoxia) / (blank)	Abundance Ratio Adj. P-Value: (hypoxia) / (normoxia)	Abundance Ratio Adj. P-Value: (normoxia) / (blank)	Abundance Ratio Adj. P-Value: (hypoxia) / (blank)	Abundance Ratio Variability [%]: (hypoxia) / (normoxia)	Abundance Ratio Variability [%]: (normoxia) / (blank)	Abundance Ratio Variability [%]: (hypoxia) / (blank)	Abundances (Grouped): blank	Abundances (Grouped): normoxia	Abundances (Grouped): hypoxia	Abundances (Grouped) CV [%]: blank	Abundances (Grouped) CV [%]: normoxia	Abundances (Grouped) CV [%]: hypoxia	Quan Info	Found in Sample: [S270] F270: Control, n/a, n/a, nobody, blank	Found in Sample: [S233] F233: Sample, n/a, n/a, 4, normoxia	Found in Sample: [S234] F234: Sample, n/a, n/a, 2, normoxia	Found in Sample: [S241] F241: Sample, n/a, n/a, 3, normoxia	Found in Sample: [S245] F245: Sample, n/a, n/a, 5, normoxia	Found in Sample: [S252] F252: Sample, n/a, n/a, 1, normoxia	Found in Sample: [S258] F258: Sample, n/a, n/a, 3, normoxia	Found in Sample: [S262] F262: Sample, n/a, n/a, 5, normoxia	Found in Sample: [S263] F263: Sample, n/a, n/a, 4, normoxia	Found in Sample: [S268] F268: Sample, n/a, n/a, 2, normoxia	Found in Sample: [S269] F269: Sample, n/a, n/a, 1, normoxia	Found in Sample: [S243] F243: Sample, n/a, n/a, 5, hypoxia	Found in Sample: [S247] F247: Sample, n/a, n/a, 4, hypoxia	Found in Sample: [S248] F248: Sample, n/a, n/a, 3, hypoxia	Found in Sample: [S249] F249: Sample, n/a, n/a, 2, hypoxia	Found in Sample: [S250] F250: Sample, n/a, n/a, 1, hypoxia	Found in Sample: [S260] F260: Sample, n/a, n/a, 5, hypoxia	Found in Sample: [S264] F264: Sample, n/a, n/a, 4, hypoxia	Found in Sample: [S265] F265: Sample, n/a, n/a, 3, hypoxia	Found in Sample: [S266] F266: Sample, n/a, n/a, 2, hypoxia
FALSE	[K].LSELDDRADALQAGASQFETSAAK.[L]			Mus musculus	1.43699e-07	0	1	2	4	P63044	P63044 [60-83]	1	2494.21																No Quan Values	Not Found	Not Found	Not Found	Not Found	Not Found	Not Found	Not Found	Not Found	Not Found	Not Found	Not Found	High	High	Not Found	Not Found	Not Found	Not Found	High	High	Not Found
FALSE	[R].ADALQAGASQFETSAAK.[L]			Mus musculus	4.42177e-07	0	1	2	9	P63044	P63044 [67-83]	0	1665.81																No Quan Values	Not Found	Not Found	Not Found	Not Found	Not Found	Not Found	Not Found	Not Found	Not Found	Not Found	Not Found	High	High	High	High	High	Not Found	High	High	High
FALSE	[K].LSELDDR.[A]			Mus musculus	0.033186	0.00216373	1	4	3	P63044	P63044 [60-66]	0	847.416	7.432	100	100	0.0345416			46.48				867785	6.55022e+06		39.61	13.28		Not Found	Peak Found	Not Found	Peak Found	Peak Found	Peak Found	Peak Found	Peak Found	Peak Found	Peak Found	Peak Found	Peak Found	High	High	High	Peak Found	Not Found	Peak Found	Peak Found	Peak Found
High	Q99M31-2	Isoform 2 of Heat shock 70 kDa protein 14 [OS=Mus musculus]	0	Mus musculus	17.676	10	3	7	3	1	515	55.8	6.84	13.49	3	0.457	100	100	0.561584			18.07				871404	476650		46.21	52.4				477993		451397		969925		1.50572e+06	1.35783e+06	329366					1.95702e+06	442825
Checked	Annotated Sequence	Modifications	Modifications in Master Proteins	Species Map	Qvality PEP	Qvality q-value	# Protein Groups	# Proteins	# PSMs	Master Protein Accessions	Positions in Master Proteins	# Missed Cleavages	Theo. MH+ [Da]	Abundance Ratio: (hypoxia) / (normoxia)	Abundance Ratio: (normoxia) / (blank)	Abundance Ratio: (hypoxia) / (blank)	Abundance Ratio Adj. P-Value: (hypoxia) / (normoxia)	Abundance Ratio Adj. P-Value: (normoxia) / (blank)	Abundance Ratio Adj. P-Value: (hypoxia) / (blank)	Abundance Ratio Variability [%]: (hypoxia) / (normoxia)	Abundance Ratio Variability [%]: (normoxia) / (blank)	Abundance Ratio Variability [%]: (hypoxia) / (blank)	Abundances (Grouped): blank	Abundances (Grouped): normoxia	Abundances (Grouped): hypoxia	Abundances (Grouped) CV [%]: blank	Abundances (Grouped) CV [%]: normoxia	Abundances (Grouped) CV [%]: hypoxia	Quan Info	Found in Sample: [S270] F270: Control, n/a, n/a, nobody, blank	Found in Sample: [S233] F233: Sample, n/a, n/a, 4, normoxia	Found in Sample: [S234] F234: Sample, n/a, n/a, 2, normoxia	Found in Sample: [S241] F241: Sample, n/a, n/a, 3, normoxia	Found in Sample: [S245] F245: Sample, n/a, n/a, 5, normoxia	Found in Sample: [S252] F252: Sample, n/a, n/a, 1, normoxia	Found in Sample: [S258] F258: Sample, n/a, n/a, 3, normoxia	Found in Sample: [S262] F262: Sample, n/a, n/a, 5, normoxia	Found in Sample: [S263] F263: Sample, n/a, n/a, 4, normoxia	Found in Sample: [S268] F268: Sample, n/a, n/a, 2, normoxia	Found in Sample: [S269] F269: Sample, n/a, n/a, 1, normoxia	Found in Sample: [S243] F243: Sample, n/a, n/a, 5, hypoxia	Found in Sample: [S247] F247: Sample, n/a, n/a, 4, hypoxia	Found in Sample: [S248] F248: Sample, n/a, n/a, 3, hypoxia	Found in Sample: [S249] F249: Sample, n/a, n/a, 2, hypoxia	Found in Sample: [S250] F250: Sample, n/a, n/a, 1, hypoxia	Found in Sample: [S260] F260: Sample, n/a, n/a, 5, hypoxia	Found in Sample: [S264] F264: Sample, n/a, n/a, 4, hypoxia	Found in Sample: [S265] F265: Sample, n/a, n/a, 3, hypoxia	Found in Sample: [S266] F266: Sample, n/a, n/a, 2, hypoxia
FALSE	[R].VLSTNTSDNIGGAHFTDTLAQYLASEFQR.[L]	1xDeamidated [N9]		Mus musculus	1.00352e-05	0	1	2	1	Q99M31-2	Q99M31-2 [217-245]	0	3157.51																No Quan Values	Not Found	Not Found	Not Found	Not Found	Not Found	Not Found	Not Found	Not Found	Not Found	High	Not Found	Not Found	Not Found	Not Found	Not Found	Not Found	Not Found	Not Found	Not Found	Not Found
FALSE	[R].VLSTNTSDNIGGAHFTDTLAQYLASEFQR.[L]			Mus musculus	3.45795e-07	0	1	2	3	Q99M31-2	Q99M31-2 [217-245]	0	3156.52																No Quan Values	Not Found	Not Found	Not Found	Not Found	Not Found	Not Found	High	Not Found	Not Found	High	Not Found	Not Found	Not Found	Not Found	Not Found	Not Found	Not Found	Not Found	Not Found	Not Found
FALSE	[R].ADVVANDAGDR.[V]			Mus musculus	0.0017434	0.000129464	1	2	2	Q99M31-2	Q99M31-2 [23-33]	0	1102.51	0.457	100	100	0.484205			18.07				871404	476650		46.21	52.4		Not Found	Not Found	Not Found	Peak Found	Not Found	Peak Found	Not Found	Peak Found	High	High	Peak Found	Peak Found	Not Found	Not Found	Not Found	Not Found	Peak Found	Peak Found	Not Found	Peak Found
FALSE	[K].LVNPEDVAR.[L]			Mus musculus	0.164537	0.00966507	1	2	1	Q99M31-2	Q99M31-2 [110-118]	0	1012.54																No Quan Values	Not Found	High	Not Found	Not Found	Not Found	Not Found	Not Found	Not Found	Not Found	Not Found	Not Found	Not Found	Not Found	Not Found	Not Found	Not Found	Not Found	Not Found	Not Found	Not Found
High	P61255	60S ribosomal protein L26 [OS=Mus musculus]	0.002	Mus musculus	4.537	11	2	4	2	1	145	17.2	10.55	8.42	2	3.185	100	100	0.156752			80.38				871596	2.5204e+06		77.9	17.23			447676	2.52085e+06				946701	802449	446567				2.35291e+06	2.81081e+06	3.81286e+06		2.55541e+06	1.6687e+06
Checked	Annotated Sequence	Modifications	Modifications in Master Proteins	Species Map	Qvality PEP	Qvality q-value	# Protein Groups	# Proteins	# PSMs	Master Protein Accessions	Positions in Master Proteins	# Missed Cleavages	Theo. MH+ [Da]	Abundance Ratio: (hypoxia) / (normoxia)	Abundance Ratio: (normoxia) / (blank)	Abundance Ratio: (hypoxia) / (blank)	Abundance Ratio Adj. P-Value: (hypoxia) / (normoxia)	Abundance Ratio Adj. P-Value: (normoxia) / (blank)	Abundance Ratio Adj. P-Value: (hypoxia) / (blank)	Abundance Ratio Variability [%]: (hypoxia) / (normoxia)	Abundance Ratio Variability [%]: (normoxia) / (blank)	Abundance Ratio Variability [%]: (hypoxia) / (blank)	Abundances (Grouped): blank	Abundances (Grouped): normoxia	Abundances (Grouped): hypoxia	Abundances (Grouped) CV [%]: blank	Abundances (Grouped) CV [%]: normoxia	Abundances (Grouped) CV [%]: hypoxia	Quan Info	Found in Sample: [S270] F270: Control, n/a, n/a, nobody, blank	Found in Sample: [S233] F233: Sample, n/a, n/a, 4, normoxia	Found in Sample: [S234] F234: Sample, n/a, n/a, 2, normoxia	Found in Sample: [S241] F241: Sample, n/a, n/a, 3, normoxia	Found in Sample: [S245] F245: Sample, n/a, n/a, 5, normoxia	Found in Sample: [S252] F252: Sample, n/a, n/a, 1, normoxia	Found in Sample: [S258] F258: Sample, n/a, n/a, 3, normoxia	Found in Sample: [S262] F262: Sample, n/a, n/a, 5, normoxia	Found in Sample: [S263] F263: Sample, n/a, n/a, 4, normoxia	Found in Sample: [S268] F268: Sample, n/a, n/a, 2, normoxia	Found in Sample: [S269] F269: Sample, n/a, n/a, 1, normoxia	Found in Sample: [S243] F243: Sample, n/a, n/a, 5, hypoxia	Found in Sample: [S247] F247: Sample, n/a, n/a, 4, hypoxia	Found in Sample: [S248] F248: Sample, n/a, n/a, 3, hypoxia	Found in Sample: [S249] F249: Sample, n/a, n/a, 2, hypoxia	Found in Sample: [S250] F250: Sample, n/a, n/a, 1, hypoxia	Found in Sample: [S260] F260: Sample, n/a, n/a, 5, hypoxia	Found in Sample: [S264] F264: Sample, n/a, n/a, 4, hypoxia	Found in Sample: [S265] F265: Sample, n/a, n/a, 3, hypoxia	Found in Sample: [S266] F266: Sample, n/a, n/a, 2, hypoxia
FALSE	[K].DDEVQVVR.[G]			Mus musculus	0.0142504	0.000851966	1	1	3	P61255	P61255 [52-59]	0	959.479	3.185	100	100	0.131002			80.38				871596	2.5204e+06		77.9	17.23		Not Found	Not Found	Peak Found	Peak Found	Not Found	Not Found	Not Found	High	Peak Found	Peak Found	Not Found	Not Found	Not Found	Peak Found	Peak Found	Peak Found	Not Found	High	Peak Found	Peak Found
FALSE	[K].IMSSPLSK.[E]	1xOxidation [M2]		Mus musculus	0.027139	0.0017503	1	1	1	P61255	P61255 [29-36]	0	878.465																No Quan Values	Not Found	Peak Found	Peak Found	Not Found	Peak Found	Not Found	Peak Found	Peak Found	Peak Found	Peak Found	Peak Found	Peak Found	Peak Found	Peak Found	Peak Found	High	Peak Found	Peak Found	Peak Found	Peak Found
High	P70388	DNA repair protein Rad50 [OS=Mus musculus]	0	Mus musculus	29.57	7	8	11	8	1	1312	153.4	6.95	19.71	8	0.01	100		3.47978e-17							873863			57.97			890948	779513	1.69005e+06	1.07007e+06		1.46845e+06	1.1209e+06	857107		147662
Checked	Annotated Sequence	Modifications	Modifications in Master Proteins	Species Map	Qvality PEP	Qvality q-value	# Protein Groups	# Proteins	# PSMs	Master Protein Accessions	Positions in Master Proteins	# Missed Cleavages	Theo. MH+ [Da]	Abundance Ratio: (hypoxia) / (normoxia)	Abundance Ratio: (normoxia) / (blank)	Abundance Ratio: (hypoxia) / (blank)	Abundance Ratio Adj. P-Value: (hypoxia) / (normoxia)	Abundance Ratio Adj. P-Value: (normoxia) / (blank)	Abundance Ratio Adj. P-Value: (hypoxia) / (blank)	Abundance Ratio Variability [%]: (hypoxia) / (normoxia)	Abundance Ratio Variability [%]: (normoxia) / (blank)	Abundance Ratio Variability [%]: (hypoxia) / (blank)	Abundances (Grouped): blank	Abundances (Grouped): normoxia	Abundances (Grouped): hypoxia	Abundances (Grouped) CV [%]: blank	Abundances (Grouped) CV [%]: normoxia	Abundances (Grouped) CV [%]: hypoxia	Quan Info	Found in Sample: [S270] F270: Control, n/a, n/a, nobody, blank	Found in Sample: [S233] F233: Sample, n/a, n/a, 4, normoxia	Found in Sample: [S234] F234: Sample, n/a, n/a, 2, normoxia	Found in Sample: [S241] F241: Sample, n/a, n/a, 3, normoxia	Found in Sample: [S245] F245: Sample, n/a, n/a, 5, normoxia	Found in Sample: [S252] F252: Sample, n/a, n/a, 1, normoxia	Found in Sample: [S258] F258: Sample, n/a, n/a, 3, normoxia	Found in Sample: [S262] F262: Sample, n/a, n/a, 5, normoxia	Found in Sample: [S263] F263: Sample, n/a, n/a, 4, normoxia	Found in Sample: [S268] F268: Sample, n/a, n/a, 2, normoxia	Found in Sample: [S269] F269: Sample, n/a, n/a, 1, normoxia	Found in Sample: [S243] F243: Sample, n/a, n/a, 5, hypoxia	Found in Sample: [S247] F247: Sample, n/a, n/a, 4, hypoxia	Found in Sample: [S248] F248: Sample, n/a, n/a, 3, hypoxia	Found in Sample: [S249] F249: Sample, n/a, n/a, 2, hypoxia	Found in Sample: [S250] F250: Sample, n/a, n/a, 1, hypoxia	Found in Sample: [S260] F260: Sample, n/a, n/a, 5, hypoxia	Found in Sample: [S264] F264: Sample, n/a, n/a, 4, hypoxia	Found in Sample: [S265] F265: Sample, n/a, n/a, 3, hypoxia	Found in Sample: [S266] F266: Sample, n/a, n/a, 2, hypoxia
FALSE	[R].SELQQLEGSSDR.[I]			Mus musculus	3.15847e-05	0	1	3	1	P70388	P70388 [462-473]	0	1348.63																No Quan Values	Not Found	Not Found	Not Found	Not Found	High	Not Found	Not Found	Not Found	Not Found	Not Found	Not Found	Not Found	Not Found	Not Found	Not Found	Not Found	Not Found	Not Found	Not Found	Not Found
FALSE	[R].SDADENVSASDK.[R]			Mus musculus	3.26906e-05	0	1	3	2	P70388	P70388 [1167-1178]	0	1237.52																No Quan Values	Not Found	Not Found	Not Found	Not Found	Not Found	Not Found	High	Not Found	High	Not Found	Not Found	Not Found	Not Found	Not Found	Not Found	Not Found	Not Found	Not Found	Not Found	Not Found
FALSE	[R].VFQTEAELQEVISDLQSK.[L]			Mus musculus	2.54812e-05	0	1	2	1	P70388	P70388 [687-704]	0	2064.05																No Quan Values	Not Found	Not Found	High	Not Found	Not Found	Not Found	Not Found	Not Found	Not Found	Not Found	Not Found	Not Found	Not Found	Not Found	Not Found	Not Found	Not Found	Not Found	Not Found	Not Found
FALSE	[R].DSLIQSLATHLELDGFER.[G]			Mus musculus	7.80191e-05	5.31916e-05	1	3	1	P70388	P70388 [368-385]	0	2044.03																No Quan Values	Not Found	Not Found	Not Found	Not Found	Not Found	Not Found	Not Found	Not Found	Not Found	High	Not Found	Not Found	Not Found	Not Found	Not Found	Not Found	Not Found	Not Found	Not Found	Not Found
FALSE	[R].TVQQVNQEK.[Q]			Mus musculus	0.000548798	9.70196e-05	1	2	2	P70388	P70388 [824-832]	0	1073.56																No Quan Values	Not Found	Not Found	Not Found	Not Found	High	Not Found	Not Found	High	Not Found	Not Found	Not Found	Not Found	Not Found	Not Found	Not Found	Not Found	Not Found	Not Found	Not Found	Not Found
FALSE	[K].ELASAEQNK.[N]			Mus musculus	0.00290931	0.000129464	1	2	1	P70388	P70388 [600-608]	0	989.49	0.01	100		2.5595e-17							873863			57.97			Not Found	High	Peak Found	Peak Found	Peak Found	Not Found	Peak Found	Peak Found	Peak Found	Not Found	Peak Found	Not Found	Not Found	Not Found	Not Found	Not Found	Not Found	Not Found	Not Found	Not Found
FALSE	[K].AELLVEQGR.[L]			Mus musculus	0.136126	0.00804696	1	3	1	P70388	P70388 [344-352]	0	1014.56																No Quan Values	Not Found	High	Not Found	Peak Found	Peak Found	Not Found	Peak Found	Peak Found	Peak Found	Peak Found	Peak Found	Not Found	Not Found	Not Found	Not Found	Not Found	Not Found	Not Found	Not Found	Not Found
FALSE	[K].DNSELEQK.[M]			Mus musculus	0.152664	0.00891833	1	3	2	P70388	P70388 [285-292]	0	962.443																No Quan Values	Not Found	High	Peak Found	Peak Found	High	Peak Found	Peak Found	Peak Found	Peak Found	Peak Found	Peak Found	Peak Found	Peak Found	Peak Found	Peak Found	Not Found	Peak Found	Peak Found	Peak Found	Peak Found
High	Q9D1C8	vacuolar protein sorting-associated protein 28 homolog [OS=Mus musculus]	0	Mus musculus	13.704	18	3	6	3	1	221	25.4	5.54	17.91	3	0.01	100		3.47978e-17							874458			52.34				1.11682e+06	1.61239e+06	874458	8.63023e+06			769800	578934	602675
Checked	Annotated Sequence	Modifications	Modifications in Master Proteins	Species Map	Qvality PEP	Qvality q-value	# Protein Groups	# Proteins	# PSMs	Master Protein Accessions	Positions in Master Proteins	# Missed Cleavages	Theo. MH+ [Da]	Abundance Ratio: (hypoxia) / (normoxia)	Abundance Ratio: (normoxia) / (blank)	Abundance Ratio: (hypoxia) / (blank)	Abundance Ratio Adj. P-Value: (hypoxia) / (normoxia)	Abundance Ratio Adj. P-Value: (normoxia) / (blank)	Abundance Ratio Adj. P-Value: (hypoxia) / (blank)	Abundance Ratio Variability [%]: (hypoxia) / (normoxia)	Abundance Ratio Variability [%]: (normoxia) / (blank)	Abundance Ratio Variability [%]: (hypoxia) / (blank)	Abundances (Grouped): blank	Abundances (Grouped): normoxia	Abundances (Grouped): hypoxia	Abundances (Grouped) CV [%]: blank	Abundances (Grouped) CV [%]: normoxia	Abundances (Grouped) CV [%]: hypoxia	Quan Info	Found in Sample: [S270] F270: Control, n/a, n/a, nobody, blank	Found in Sample: [S233] F233: Sample, n/a, n/a, 4, normoxia	Found in Sample: [S234] F234: Sample, n/a, n/a, 2, normoxia	Found in Sample: [S241] F241: Sample, n/a, n/a, 3, normoxia	Found in Sample: [S245] F245: Sample, n/a, n/a, 5, normoxia	Found in Sample: [S252] F252: Sample, n/a, n/a, 1, normoxia	Found in Sample: [S258] F258: Sample, n/a, n/a, 3, normoxia	Found in Sample: [S262] F262: Sample, n/a, n/a, 5, normoxia	Found in Sample: [S263] F263: Sample, n/a, n/a, 4, normoxia	Found in Sample: [S268] F268: Sample, n/a, n/a, 2, normoxia	Found in Sample: [S269] F269: Sample, n/a, n/a, 1, normoxia	Found in Sample: [S243] F243: Sample, n/a, n/a, 5, hypoxia	Found in Sample: [S247] F247: Sample, n/a, n/a, 4, hypoxia	Found in Sample: [S248] F248: Sample, n/a, n/a, 3, hypoxia	Found in Sample: [S249] F249: Sample, n/a, n/a, 2, hypoxia	Found in Sample: [S250] F250: Sample, n/a, n/a, 1, hypoxia	Found in Sample: [S260] F260: Sample, n/a, n/a, 5, hypoxia	Found in Sample: [S264] F264: Sample, n/a, n/a, 4, hypoxia	Found in Sample: [S265] F265: Sample, n/a, n/a, 3, hypoxia	Found in Sample: [S266] F266: Sample, n/a, n/a, 2, hypoxia
FALSE	[R].QVQGSEISSIDEFCR.[K]	1xCarbamidomethyl [C14]		Mus musculus	2.73428e-06	0	1	1	4	Q9D1C8	Q9D1C8 [83-97]	0	1754.8																No Quan Values	Not Found	Not Found	Not Found	Not Found	Not Found	Not Found	Not Found	Not Found	Not Found	Not Found	Not Found	Not Found	High	High	Not Found	Not Found	Not Found	High	High	Not Found
FALSE	[K].DCVTPNEYTAACSR.[L]	2xCarbamidomethyl [C2; C12]		Mus musculus	1.96107e-05	0	1	1	1	Q9D1C8	Q9D1C8 [59-72]	0	1643.68	0.01	100		2.5595e-17							874458			52.34			Not Found	Not Found	Peak Found	Peak Found	Peak Found	Peak Found	Not Found	Not Found	Peak Found	Peak Found	Peak Found	High	Not Found	Not Found	Not Found	Not Found	Not Found	Not Found	Not Found	Not Found
FALSE	[R].IKEDRPITIK.[D]			Mus musculus	0.0301394	0.00203035	1	1	1	Q9D1C8	Q9D1C8 [110-119]	1	1212.73																No Quan Values	Not Found	Not Found	Not Found	Not Found	Not Found	Not Found	Not Found	Not Found	Not Found	Not Found	Not Found	Not Found	Not Found	Not Found	Not Found	Not Found	Not Found	Not Found	Not Found	High
High	Q9DB29	Isoamyl acetate-hydrolyzing esterase 1 homolog [OS=Mus musculus]	0	Mus musculus	19.67	24	5	12	5	1	249	28	5.52	28.76	5	2.27	100	100	0.399769			64.25				881973	2.19251e+06		35.34	86.21				1.14631e+06			607329	932284		1.1819e+06	457011	5.23362e+06	4.38226e+06	1.54905e+06	3.47095e+06	1.24008e+06	1.5182e+07	3.08818e+06	2.06036e+06
Checked	Annotated Sequence	Modifications	Modifications in Master Proteins	Species Map	Qvality PEP	Qvality q-value	# Protein Groups	# Proteins	# PSMs	Master Protein Accessions	Positions in Master Proteins	# Missed Cleavages	Theo. MH+ [Da]	Abundance Ratio: (hypoxia) / (normoxia)	Abundance Ratio: (normoxia) / (blank)	Abundance Ratio: (hypoxia) / (blank)	Abundance Ratio Adj. P-Value: (hypoxia) / (normoxia)	Abundance Ratio Adj. P-Value: (normoxia) / (blank)	Abundance Ratio Adj. P-Value: (hypoxia) / (blank)	Abundance Ratio Variability [%]: (hypoxia) / (normoxia)	Abundance Ratio Variability [%]: (normoxia) / (blank)	Abundance Ratio Variability [%]: (hypoxia) / (blank)	Abundances (Grouped): blank	Abundances (Grouped): normoxia	Abundances (Grouped): hypoxia	Abundances (Grouped) CV [%]: blank	Abundances (Grouped) CV [%]: normoxia	Abundances (Grouped) CV [%]: hypoxia	Quan Info	Found in Sample: [S270] F270: Control, n/a, n/a, nobody, blank	Found in Sample: [S233] F233: Sample, n/a, n/a, 4, normoxia	Found in Sample: [S234] F234: Sample, n/a, n/a, 2, normoxia	Found in Sample: [S241] F241: Sample, n/a, n/a, 3, normoxia	Found in Sample: [S245] F245: Sample, n/a, n/a, 5, normoxia	Found in Sample: [S252] F252: Sample, n/a, n/a, 1, normoxia	Found in Sample: [S258] F258: Sample, n/a, n/a, 3, normoxia	Found in Sample: [S262] F262: Sample, n/a, n/a, 5, normoxia	Found in Sample: [S263] F263: Sample, n/a, n/a, 4, normoxia	Found in Sample: [S268] F268: Sample, n/a, n/a, 2, normoxia	Found in Sample: [S269] F269: Sample, n/a, n/a, 1, normoxia	Found in Sample: [S243] F243: Sample, n/a, n/a, 5, hypoxia	Found in Sample: [S247] F247: Sample, n/a, n/a, 4, hypoxia	Found in Sample: [S248] F248: Sample, n/a, n/a, 3, hypoxia	Found in Sample: [S249] F249: Sample, n/a, n/a, 2, hypoxia	Found in Sample: [S250] F250: Sample, n/a, n/a, 1, hypoxia	Found in Sample: [S260] F260: Sample, n/a, n/a, 5, hypoxia	Found in Sample: [S264] F264: Sample, n/a, n/a, 4, hypoxia	Found in Sample: [S265] F265: Sample, n/a, n/a, 3, hypoxia	Found in Sample: [S266] F266: Sample, n/a, n/a, 2, hypoxia
FALSE	[R].DCGTDVLDLWTLMQK.[D]	1xCarbamidomethyl [C2]		Mus musculus	1.47648e-06	0	1	1	1	Q9DB29	Q9DB29 [172-186]	0	1794.84																No Quan Values	Not Found	Not Found	Not Found	Not Found	Not Found	Not Found	Not Found	Not Found	Not Found	Not Found	Not Found	Not Found	Not Found	High	Not Found	Not Found	Not Found	Not Found	Not Found	Not Found
FALSE	[K].DVEEAKPELSLLGDGDY.[-]			Mus musculus	1.69993e-05	0	1	1	6	Q9DB29	Q9DB29 [233-249]	0	1849.87																No Quan Values	Not Found	Not Found	High	Not Found	Not Found	Not Found	Not Found	Not Found	Not Found	High	Not Found	High	Not Found	Not Found	Not Found	High	Not Found	Not Found	High	High
FALSE	[K].VSSLPWLLPYWK.[D]			Mus musculus	8.66469e-05	5.31916e-05	1	1	2	Q9DB29	Q9DB29 [221-232]	0	1488.82																No Quan Values	Not Found	Not Found	Not Found	Not Found	Not Found	Not Found	Not Found	Not Found	Not Found	Not Found	Not Found	Not Found	Not Found	High	Not Found	Not Found	Not Found	Not Found	High	Not Found
FALSE	[R].GFSGYNTR.[W]			Mus musculus	0.0775916	0.00494171	1	1	2	Q9DB29	Q9DB29 [53-60]	0	901.416	2.27	100	100	0.362119			64.25				881973	1.4744e+06		35.34	33.31		Not Found	Not Found	Not Found	Peak Found	Not Found	Not Found	Peak Found	Peak Found	Not Found	Peak Found	Peak Found	High	High	Not Found	Peak Found	Peak Found	Peak Found	Peak Found	Not Found	Peak Found
FALSE	[R].KCDVLNR.[G]	1xCarbamidomethyl [C2]		Mus musculus	0.117284	0.00698101	1	1	1	Q9DB29	Q9DB29 [46-52]	1	904.467	100		100	2.5595e-17								1.38929e+06			98.21		Not Found	Not Found	Not Found	Not Found	Not Found	Not Found	Not Found	Not Found	Not Found	Not Found	Not Found	High	Peak Found	Peak Found	Peak Found	Not Found	Peak Found	Peak Found	Peak Found	Peak Found
High	P70677	Caspase-3 [OS=Mus musculus]	0	Mus musculus	8.945	10	3	4	3	1	277	31.5	6.92	9.93	3		100	100								886502	2.32933e+06		52.52	36.25		1.90772e+06					1.86323e+06	824618	2.69869e+06	886502	770721	4.33785e+06	2.5521e+06					3.10434e+06	1.8166e+06
Checked	Annotated Sequence	Modifications	Modifications in Master Proteins	Species Map	Qvality PEP	Qvality q-value	# Protein Groups	# Proteins	# PSMs	Master Protein Accessions	Positions in Master Proteins	# Missed Cleavages	Theo. MH+ [Da]	Abundance Ratio: (hypoxia) / (normoxia)	Abundance Ratio: (normoxia) / (blank)	Abundance Ratio: (hypoxia) / (blank)	Abundance Ratio Adj. P-Value: (hypoxia) / (normoxia)	Abundance Ratio Adj. P-Value: (normoxia) / (blank)	Abundance Ratio Adj. P-Value: (hypoxia) / (blank)	Abundance Ratio Variability [%]: (hypoxia) / (normoxia)	Abundance Ratio Variability [%]: (normoxia) / (blank)	Abundance Ratio Variability [%]: (hypoxia) / (blank)	Abundances (Grouped): blank	Abundances (Grouped): normoxia	Abundances (Grouped): hypoxia	Abundances (Grouped) CV [%]: blank	Abundances (Grouped) CV [%]: normoxia	Abundances (Grouped) CV [%]: hypoxia	Quan Info	Found in Sample: [S270] F270: Control, n/a, n/a, nobody, blank	Found in Sample: [S233] F233: Sample, n/a, n/a, 4, normoxia	Found in Sample: [S234] F234: Sample, n/a, n/a, 2, normoxia	Found in Sample: [S241] F241: Sample, n/a, n/a, 3, normoxia	Found in Sample: [S245] F245: Sample, n/a, n/a, 5, normoxia	Found in Sample: [S252] F252: Sample, n/a, n/a, 1, normoxia	Found in Sample: [S258] F258: Sample, n/a, n/a, 3, normoxia	Found in Sample: [S262] F262: Sample, n/a, n/a, 5, normoxia	Found in Sample: [S263] F263: Sample, n/a, n/a, 4, normoxia	Found in Sample: [S268] F268: Sample, n/a, n/a, 2, normoxia	Found in Sample: [S269] F269: Sample, n/a, n/a, 1, normoxia	Found in Sample: [S243] F243: Sample, n/a, n/a, 5, hypoxia	Found in Sample: [S247] F247: Sample, n/a, n/a, 4, hypoxia	Found in Sample: [S248] F248: Sample, n/a, n/a, 3, hypoxia	Found in Sample: [S249] F249: Sample, n/a, n/a, 2, hypoxia	Found in Sample: [S250] F250: Sample, n/a, n/a, 1, hypoxia	Found in Sample: [S260] F260: Sample, n/a, n/a, 5, hypoxia	Found in Sample: [S264] F264: Sample, n/a, n/a, 4, hypoxia	Found in Sample: [S265] F265: Sample, n/a, n/a, 3, hypoxia	Found in Sample: [S266] F266: Sample, n/a, n/a, 2, hypoxia
FALSE	[R].SGTDVDAANLR.[E]			Mus musculus	5.45306e-05	5.31916e-05	1	1	2	P70677	P70677 [65-75]	0	1118.54	100		100	2.5595e-17								2.32933e+06			36.25		Not Found	Not Found	High	High	Not Found	Not Found	Not Found	Not Found	Not Found	Not Found	Not Found	Peak Found	Peak Found	Not Found	Not Found	Not Found	Not Found	Peak Found	Peak Found	Peak Found
FALSE	[K].IFIIQACR.[G]	1xCarbamidomethyl [C7]		Mus musculus	0.0144989	0.000889328	1	2	2	P70677	P70677 [157-164]	0	1020.57	0.01	100		2.5595e-17							886502			52.52			Not Found	Peak Found	Not Found	Not Found	Not Found	Not Found	Peak Found	Peak Found	High	Peak Found	Peak Found	Not Found	Not Found	Not Found	Not Found	Not Found	Not Found	Not Found	Not Found	Not Found
FALSE	[K].LEFMHILTR.[V]	1xOxidation [M4]		Mus musculus	0.0611758	0.00405696	1	1	1	P70677	P70677 [230-238]	0	1175.62																No Quan Values	Not Found	Not Found	High	Not Found	Not Found	Not Found	Not Found	Not Found	Not Found	Not Found	Not Found	Not Found	Not Found	Not Found	Not Found	Not Found	Not Found	Not Found	Not Found	Not Found
High	P13439	uridine 5'-monophosphate synthase [OS=Mus musculus]	0	Mus musculus	7.863	6	3	3	3	1	481	52.3	6.61	4.15	3	0.01	100		3.47978e-17							897419			41.35			1.14234e+06	1.7703e+06	897419	179569			956971		917711	608261
Checked	Annotated Sequence	Modifications	Modifications in Master Proteins	Species Map	Qvality PEP	Qvality q-value	# Protein Groups	# Proteins	# PSMs	Master Protein Accessions	Positions in Master Proteins	# Missed Cleavages	Theo. MH+ [Da]	Abundance Ratio: (hypoxia) / (normoxia)	Abundance Ratio: (normoxia) / (blank)	Abundance Ratio: (hypoxia) / (blank)	Abundance Ratio Adj. P-Value: (hypoxia) / (normoxia)	Abundance Ratio Adj. P-Value: (normoxia) / (blank)	Abundance Ratio Adj. P-Value: (hypoxia) / (blank)	Abundance Ratio Variability [%]: (hypoxia) / (normoxia)	Abundance Ratio Variability [%]: (normoxia) / (blank)	Abundance Ratio Variability [%]: (hypoxia) / (blank)	Abundances (Grouped): blank	Abundances (Grouped): normoxia	Abundances (Grouped): hypoxia	Abundances (Grouped) CV [%]: blank	Abundances (Grouped) CV [%]: normoxia	Abundances (Grouped) CV [%]: hypoxia	Quan Info	Found in Sample: [S270] F270: Control, n/a, n/a, nobody, blank	Found in Sample: [S233] F233: Sample, n/a, n/a, 4, normoxia	Found in Sample: [S234] F234: Sample, n/a, n/a, 2, normoxia	Found in Sample: [S241] F241: Sample, n/a, n/a, 3, normoxia	Found in Sample: [S245] F245: Sample, n/a, n/a, 5, normoxia	Found in Sample: [S252] F252: Sample, n/a, n/a, 1, normoxia	Found in Sample: [S258] F258: Sample, n/a, n/a, 3, normoxia	Found in Sample: [S262] F262: Sample, n/a, n/a, 5, normoxia	Found in Sample: [S263] F263: Sample, n/a, n/a, 4, normoxia	Found in Sample: [S268] F268: Sample, n/a, n/a, 2, normoxia	Found in Sample: [S269] F269: Sample, n/a, n/a, 1, normoxia	Found in Sample: [S243] F243: Sample, n/a, n/a, 5, hypoxia	Found in Sample: [S247] F247: Sample, n/a, n/a, 4, hypoxia	Found in Sample: [S248] F248: Sample, n/a, n/a, 3, hypoxia	Found in Sample: [S249] F249: Sample, n/a, n/a, 2, hypoxia	Found in Sample: [S250] F250: Sample, n/a, n/a, 1, hypoxia	Found in Sample: [S260] F260: Sample, n/a, n/a, 5, hypoxia	Found in Sample: [S264] F264: Sample, n/a, n/a, 4, hypoxia	Found in Sample: [S265] F265: Sample, n/a, n/a, 3, hypoxia	Found in Sample: [S266] F266: Sample, n/a, n/a, 2, hypoxia
FALSE	[K].VTDAIVLLDR.[E]			Mus musculus	0.000799872	0.000129464	1	1	1	P13439	P13439 [146-155]	0	1114.65																No Quan Values	Not Found	Not Found	Not Found	Not Found	High	Not Found	Not Found	Not Found	Not Found	Not Found	Not Found	Not Found	Not Found	Not Found	Not Found	Not Found	Not Found	Not Found	Not Found	Not Found
FALSE	[R].KFADIGNTVK.[K]			Mus musculus	0.00599447	0.000246232	1	1	1	P13439	P13439 [314-323]	1	1092.6																No Quan Values	Not Found	Not Found	Not Found	Not Found	Not Found	Not Found	Not Found	Not Found	Not Found	High	Not Found	Not Found	Not Found	Not Found	Not Found	Not Found	Not Found	Not Found	Not Found	Not Found
FALSE	[K].FGSFVLK.[S]			Mus musculus	0.127909	0.00770683	1	1	1	P13439	P13439 [23-29]	0	797.456	0.01	100		2.5595e-17							897419			41.35			Not Found	Peak Found	Peak Found	Peak Found	Peak Found	Not Found	Not Found	Peak Found	Not Found	High	Peak Found	Not Found	Not Found	Not Found	Not Found	Not Found	Not Found	Not Found	Not Found	Not Found
High	Q9WTX5	s-phase kinase-associated protein 1 [OS=Mus musculus]	0	Mus musculus	14.196	33	3	21	3	1	163	18.7	4.54	53.29	3	2.245	100	100	0.423463			70.32				901874	4.77238e+06		42.55	39.93		816700				627522	719720	1.78991e+06	995930	1.32567e+06	809374	3.93402e+06	9.78933e+06	4.22912e+06	1.17342e+06	3.50551e+06	1.00018e+07	6.60026e+06	5.38544e+06
Checked	Annotated Sequence	Modifications	Modifications in Master Proteins	Species Map	Qvality PEP	Qvality q-value	# Protein Groups	# Proteins	# PSMs	Master Protein Accessions	Positions in Master Proteins	# Missed Cleavages	Theo. MH+ [Da]	Abundance Ratio: (hypoxia) / (normoxia)	Abundance Ratio: (normoxia) / (blank)	Abundance Ratio: (hypoxia) / (blank)	Abundance Ratio Adj. P-Value: (hypoxia) / (normoxia)	Abundance Ratio Adj. P-Value: (normoxia) / (blank)	Abundance Ratio Adj. P-Value: (hypoxia) / (blank)	Abundance Ratio Variability [%]: (hypoxia) / (normoxia)	Abundance Ratio Variability [%]: (normoxia) / (blank)	Abundance Ratio Variability [%]: (hypoxia) / (blank)	Abundances (Grouped): blank	Abundances (Grouped): normoxia	Abundances (Grouped): hypoxia	Abundances (Grouped) CV [%]: blank	Abundances (Grouped) CV [%]: normoxia	Abundances (Grouped) CV [%]: hypoxia	Quan Info	Found in Sample: [S270] F270: Control, n/a, n/a, nobody, blank	Found in Sample: [S233] F233: Sample, n/a, n/a, 4, normoxia	Found in Sample: [S234] F234: Sample, n/a, n/a, 2, normoxia	Found in Sample: [S241] F241: Sample, n/a, n/a, 3, normoxia	Found in Sample: [S245] F245: Sample, n/a, n/a, 5, normoxia	Found in Sample: [S252] F252: Sample, n/a, n/a, 1, normoxia	Found in Sample: [S258] F258: Sample, n/a, n/a, 3, normoxia	Found in Sample: [S262] F262: Sample, n/a, n/a, 5, normoxia	Found in Sample: [S263] F263: Sample, n/a, n/a, 4, normoxia	Found in Sample: [S268] F268: Sample, n/a, n/a, 2, normoxia	Found in Sample: [S269] F269: Sample, n/a, n/a, 1, normoxia	Found in Sample: [S243] F243: Sample, n/a, n/a, 5, hypoxia	Found in Sample: [S247] F247: Sample, n/a, n/a, 4, hypoxia	Found in Sample: [S248] F248: Sample, n/a, n/a, 3, hypoxia	Found in Sample: [S249] F249: Sample, n/a, n/a, 2, hypoxia	Found in Sample: [S250] F250: Sample, n/a, n/a, 1, hypoxia	Found in Sample: [S260] F260: Sample, n/a, n/a, 5, hypoxia	Found in Sample: [S264] F264: Sample, n/a, n/a, 4, hypoxia	Found in Sample: [S265] F265: Sample, n/a, n/a, 3, hypoxia	Found in Sample: [S266] F266: Sample, n/a, n/a, 2, hypoxia
FALSE	[K].NDFTEEEEAQVR.[K]			Mus musculus	1.04325e-05	0	1	1	14	Q9WTX5	Q9WTX5 [143-154]	0	1466.64	100		100	2.5595e-17								3.3412e+06			31.51		Not Found	High	High	Not Found	High	Not Found	High	Not Found	Not Found	Not Found	Not Found	High	High	High	High	High	Peak Found	High	High	High
FALSE	[K].TMLEDLGMDDEGDDDPVPLPNVNAAILK.[K]	2xOxidation [M2; M8]		Mus musculus	4.12421e-05	0	1	1	2	Q9WTX5	Q9WTX5 [29-56]	0	3029.4																No Quan Values	Not Found	Not Found	Not Found	Not Found	Not Found	Not Found	Not Found	Not Found	Not Found	Not Found	Not Found	High	High	Not Found	Not Found	Not Found	Not Found	Not Found	Not Found	Not Found
FALSE	[R].TDDIPVWDQEFLK.[V]			Mus musculus	0.000845964	0.000129464	1	1	5	Q9WTX5	Q9WTX5 [82-94]	0	1605.78	2.245	100	100	0.414075			70.32				901874	2.0473e+06		42.55	61.32		Not Found	Peak Found	High	Not Found	High	Peak Found	Peak Found	Peak Found	Peak Found	Peak Found	Peak Found	High	Peak Found	Peak Found	High	Not Found	Not Found	Peak Found	High	Peak Found
High	Q8R2Q8	bone marrow stromal antigen 2 [OS=Mus musculus]	0	Mus musculus	22.932	17	4	37	4	1	172	19.1	7.34	102.15	4	6.787	100	100	0.105481			61.65				905996	3.14691e+07		45.15	33.79		1.28844e+06	1.35123e+06	706495	928608		1.16183e+06	1.74757e+06	1.54529e+06	232591	471141	3.57729e+07	4.0745e+07	2.66947e+07	1.68852e+07	3.51559e+07	6.05047e+07	3.51598e+07	2.51907e+07
Checked	Annotated Sequence	Modifications	Modifications in Master Proteins	Species Map	Qvality PEP	Qvality q-value	# Protein Groups	# Proteins	# PSMs	Master Protein Accessions	Positions in Master Proteins	# Missed Cleavages	Theo. MH+ [Da]	Abundance Ratio: (hypoxia) / (normoxia)	Abundance Ratio: (normoxia) / (blank)	Abundance Ratio: (hypoxia) / (blank)	Abundance Ratio Adj. P-Value: (hypoxia) / (normoxia)	Abundance Ratio Adj. P-Value: (normoxia) / (blank)	Abundance Ratio Adj. P-Value: (hypoxia) / (blank)	Abundance Ratio Variability [%]: (hypoxia) / (normoxia)	Abundance Ratio Variability [%]: (normoxia) / (blank)	Abundance Ratio Variability [%]: (hypoxia) / (blank)	Abundances (Grouped): blank	Abundances (Grouped): normoxia	Abundances (Grouped): hypoxia	Abundances (Grouped) CV [%]: blank	Abundances (Grouped) CV [%]: normoxia	Abundances (Grouped) CV [%]: hypoxia	Quan Info	Found in Sample: [S270] F270: Control, n/a, n/a, nobody, blank	Found in Sample: [S233] F233: Sample, n/a, n/a, 4, normoxia	Found in Sample: [S234] F234: Sample, n/a, n/a, 2, normoxia	Found in Sample: [S241] F241: Sample, n/a, n/a, 3, normoxia	Found in Sample: [S245] F245: Sample, n/a, n/a, 5, normoxia	Found in Sample: [S252] F252: Sample, n/a, n/a, 1, normoxia	Found in Sample: [S258] F258: Sample, n/a, n/a, 3, normoxia	Found in Sample: [S262] F262: Sample, n/a, n/a, 5, normoxia	Found in Sample: [S263] F263: Sample, n/a, n/a, 4, normoxia	Found in Sample: [S268] F268: Sample, n/a, n/a, 2, normoxia	Found in Sample: [S269] F269: Sample, n/a, n/a, 1, normoxia	Found in Sample: [S243] F243: Sample, n/a, n/a, 5, hypoxia	Found in Sample: [S247] F247: Sample, n/a, n/a, 4, hypoxia	Found in Sample: [S248] F248: Sample, n/a, n/a, 3, hypoxia	Found in Sample: [S249] F249: Sample, n/a, n/a, 2, hypoxia	Found in Sample: [S250] F250: Sample, n/a, n/a, 1, hypoxia	Found in Sample: [S260] F260: Sample, n/a, n/a, 5, hypoxia	Found in Sample: [S264] F264: Sample, n/a, n/a, 4, hypoxia	Found in Sample: [S265] F265: Sample, n/a, n/a, 3, hypoxia	Found in Sample: [S266] F266: Sample, n/a, n/a, 2, hypoxia
FALSE	[K].KVSQALEQQAR.[I]			Mus musculus	8.19949e-06	0	1	1	4	Q8R2Q8	Q8R2Q8 [110-120]	1	1257.69	100		100	2.5595e-17								1.12038e+06			112.74		Not Found	Not Found	Not Found	Not Found	Not Found	Not Found	Not Found	Not Found	Not Found	Not Found	Not Found	Peak Found	High	Peak Found	Peak Found	Peak Found	High	High	Peak Found	Peak Found
FALSE	[K].VSQALEQQAR.[I]			Mus musculus	3.67959e-05	0	1	1	11	Q8R2Q8	Q8R2Q8 [111-120]	0	1129.6	6.787	100	100	0.0410994			61.65				905996	6.56313e+06		45.15	69.34		Not Found	High	Peak Found	Peak Found	High	Not Found	Peak Found	Peak Found	Peak Found	Peak Found	Peak Found	High	High	High	Peak Found	High	High	High	High	High
FALSE	[R].IKELENEVTK.[L]			Mus musculus	6.92467e-05	5.31916e-05	1	1	13	Q8R2Q8	Q8R2Q8 [121-130]	1	1202.66	100		100	2.5595e-17								7.90661e+06			51.64		Not Found	Not Found	Not Found	Not Found	Not Found	Not Found	Not Found	Not Found	Not Found	Not Found	Not Found	High	High	High	High	Peak Found	Peak Found	High	High	High
FALSE	[K].LNQELENLR.[I]			Mus musculus	0.000299905	5.31916e-05	1	1	9	Q8R2Q8	Q8R2Q8 [131-139]	0	1128.6	100		100	2.5595e-17								1.22215e+07			31.53		Not Found	Not Found	Not Found	Not Found	Not Found	Not Found	Not Found	Not Found	High	Not Found	Not Found	High	High	High	Not Found	High	Not Found	High	High	High
High	P62911	60S ribosomal protein L32 [OS=Mus musculus]	0	Mus musculus	12.157	17	2	5	2	1	135	15.9	11.33	10.86	2	2.219	100	100	0.422129			46.39				907172	2.53034e+06		36.27	43.27		1.34089e+06		962056	584586					572454	907172	2.86522e+06	1.72756e+06	6.31756e+06	1.61195e+06	1.5807e+06	316073	3.70617e+06	2.54206e+06
Checked	Annotated Sequence	Modifications	Modifications in Master Proteins	Species Map	Qvality PEP	Qvality q-value	# Protein Groups	# Proteins	# PSMs	Master Protein Accessions	Positions in Master Proteins	# Missed Cleavages	Theo. MH+ [Da]	Abundance Ratio: (hypoxia) / (normoxia)	Abundance Ratio: (normoxia) / (blank)	Abundance Ratio: (hypoxia) / (blank)	Abundance Ratio Adj. P-Value: (hypoxia) / (normoxia)	Abundance Ratio Adj. P-Value: (normoxia) / (blank)	Abundance Ratio Adj. P-Value: (hypoxia) / (blank)	Abundance Ratio Variability [%]: (hypoxia) / (normoxia)	Abundance Ratio Variability [%]: (normoxia) / (blank)	Abundance Ratio Variability [%]: (hypoxia) / (blank)	Abundances (Grouped): blank	Abundances (Grouped): normoxia	Abundances (Grouped): hypoxia	Abundances (Grouped) CV [%]: blank	Abundances (Grouped) CV [%]: normoxia	Abundances (Grouped) CV [%]: hypoxia	Quan Info	Found in Sample: [S270] F270: Control, n/a, n/a, nobody, blank	Found in Sample: [S233] F233: Sample, n/a, n/a, 4, normoxia	Found in Sample: [S234] F234: Sample, n/a, n/a, 2, normoxia	Found in Sample: [S241] F241: Sample, n/a, n/a, 3, normoxia	Found in Sample: [S245] F245: Sample, n/a, n/a, 5, normoxia	Found in Sample: [S252] F252: Sample, n/a, n/a, 1, normoxia	Found in Sample: [S258] F258: Sample, n/a, n/a, 3, normoxia	Found in Sample: [S262] F262: Sample, n/a, n/a, 5, normoxia	Found in Sample: [S263] F263: Sample, n/a, n/a, 4, normoxia	Found in Sample: [S268] F268: Sample, n/a, n/a, 2, normoxia	Found in Sample: [S269] F269: Sample, n/a, n/a, 1, normoxia	Found in Sample: [S243] F243: Sample, n/a, n/a, 5, hypoxia	Found in Sample: [S247] F247: Sample, n/a, n/a, 4, hypoxia	Found in Sample: [S248] F248: Sample, n/a, n/a, 3, hypoxia	Found in Sample: [S249] F249: Sample, n/a, n/a, 2, hypoxia	Found in Sample: [S250] F250: Sample, n/a, n/a, 1, hypoxia	Found in Sample: [S260] F260: Sample, n/a, n/a, 5, hypoxia	Found in Sample: [S264] F264: Sample, n/a, n/a, 4, hypoxia	Found in Sample: [S265] F265: Sample, n/a, n/a, 3, hypoxia	Found in Sample: [S266] F266: Sample, n/a, n/a, 2, hypoxia
FALSE	[K].SYCAEIAHNVSSK.[N]	1xCarbamidomethyl [C3]		Mus musculus	0.000101594	5.31916e-05	1	1	4	P62911	P62911 [94-106]	0	1465.67	2.219	100	100	0.420752			46.39				907172	1.879e+06		36.27	32.9		Not Found	Peak Found	Not Found	Peak Found	Peak Found	Not Found	Not Found	Not Found	Not Found	Peak Found	Peak Found	High	Not Found	High	Not Found	Peak Found	Peak Found	Peak Found	High	Peak Found
FALSE	[K].ELEVLLMCNK.[S]	1xCarbamidomethyl [C8]		Mus musculus	0.000480876	9.70196e-05	1	1	1	P62911	P62911 [84-93]	0	1248.63	100		100	2.5595e-17								1.69814e+06			31.52		Not Found	Not Found	Not Found	Not Found	Not Found	Not Found	Not Found	Not Found	Not Found	Not Found	Not Found	Peak Found	Peak Found	Peak Found	Peak Found	Not Found	Not Found	High	Peak Found	Peak Found
High	Q8BH69	Selenide, water dikinase 1 [OS=Mus musculus]	0	Mus musculus	13.632	17	4	7	4	1	392	42.9	5.97	9.77	4	1.139	100	100	0.917716			87.58				910360	1.37555e+06		81.46	34.98		2.37328e+06			839992			986623	3.51302e+06	675964		2.04704e+06	2.72026e+06		885889	2.12852e+06	924332	1.5839e+06	1.11702e+06
Checked	Annotated Sequence	Modifications	Modifications in Master Proteins	Species Map	Qvality PEP	Qvality q-value	# Protein Groups	# Proteins	# PSMs	Master Protein Accessions	Positions in Master Proteins	# Missed Cleavages	Theo. MH+ [Da]	Abundance Ratio: (hypoxia) / (normoxia)	Abundance Ratio: (normoxia) / (blank)	Abundance Ratio: (hypoxia) / (blank)	Abundance Ratio Adj. P-Value: (hypoxia) / (normoxia)	Abundance Ratio Adj. P-Value: (normoxia) / (blank)	Abundance Ratio Adj. P-Value: (hypoxia) / (blank)	Abundance Ratio Variability [%]: (hypoxia) / (normoxia)	Abundance Ratio Variability [%]: (normoxia) / (blank)	Abundance Ratio Variability [%]: (hypoxia) / (blank)	Abundances (Grouped): blank	Abundances (Grouped): normoxia	Abundances (Grouped): hypoxia	Abundances (Grouped) CV [%]: blank	Abundances (Grouped) CV [%]: normoxia	Abundances (Grouped) CV [%]: hypoxia	Quan Info	Found in Sample: [S270] F270: Control, n/a, n/a, nobody, blank	Found in Sample: [S233] F233: Sample, n/a, n/a, 4, normoxia	Found in Sample: [S234] F234: Sample, n/a, n/a, 2, normoxia	Found in Sample: [S241] F241: Sample, n/a, n/a, 3, normoxia	Found in Sample: [S245] F245: Sample, n/a, n/a, 5, normoxia	Found in Sample: [S252] F252: Sample, n/a, n/a, 1, normoxia	Found in Sample: [S258] F258: Sample, n/a, n/a, 3, normoxia	Found in Sample: [S262] F262: Sample, n/a, n/a, 5, normoxia	Found in Sample: [S263] F263: Sample, n/a, n/a, 4, normoxia	Found in Sample: [S268] F268: Sample, n/a, n/a, 2, normoxia	Found in Sample: [S269] F269: Sample, n/a, n/a, 1, normoxia	Found in Sample: [S243] F243: Sample, n/a, n/a, 5, hypoxia	Found in Sample: [S247] F247: Sample, n/a, n/a, 4, hypoxia	Found in Sample: [S248] F248: Sample, n/a, n/a, 3, hypoxia	Found in Sample: [S249] F249: Sample, n/a, n/a, 2, hypoxia	Found in Sample: [S250] F250: Sample, n/a, n/a, 1, hypoxia	Found in Sample: [S260] F260: Sample, n/a, n/a, 5, hypoxia	Found in Sample: [S264] F264: Sample, n/a, n/a, 4, hypoxia	Found in Sample: [S265] F265: Sample, n/a, n/a, 3, hypoxia	Found in Sample: [S266] F266: Sample, n/a, n/a, 2, hypoxia
FALSE	[R].LGIGMDTCVIPLR.[H]	1xCarbamidomethyl [C8]; 1xOxidation [M5]		Mus musculus	0.000196554	5.31916e-05	1	1	1	Q8BH69	Q8BH69 [64-76]	0	1460.76																No Quan Values	Not Found	Peak Found	Peak Found	Peak Found	Peak Found	Peak Found	Peak Found	Peak Found	Peak Found	Peak Found	Peak Found	Peak Found	Peak Found	Peak Found	Peak Found	Peak Found	Peak Found	Peak Found	Peak Found	High
FALSE	[K].VIPLIIQGFK.[D]			Mus musculus	0.000439122	9.70196e-05	1	1	3	Q8BH69	Q8BH69 [140-149]	0	1127.72	1.139	100	100	0.874515			87.58				910360	1.37555e+06		81.46	34.98		Not Found	High	Not Found	Not Found	High	Not Found	Not Found	Peak Found	Peak Found	High	Not Found	Peak Found	Peak Found	Not Found	Peak Found	Peak Found	Peak Found	Peak Found	Peak Found	Not Found
FALSE	[K].LLESLQENHFQEDEQFLGAVMPR.[L]			Mus musculus	0.000878544	0.000129464	1	1	1	Q8BH69	Q8BH69 [41-63]	0	2730.32																No Quan Values	Not Found	Not Found	Not Found	Not Found	Not Found	Not Found	Not Found	Not Found	Not Found	Not Found	Not Found	Not Found	Not Found	Not Found	Not Found	Not Found	Not Found	Not Found	High	Not Found
FALSE	[R].IIEVAPQVATQNVNPTPGATS.[-]			Mus musculus	0.0316275	0.00209755	1	1	2	Q8BH69	Q8BH69 [372-392]	0	2107.1																No Quan Values	Not Found	Not Found	Not Found	Not Found	Not Found	Not Found	Not Found	Not Found	Not Found	Not Found	Not Found	High	Not Found	Not Found	Not Found	Not Found	Not Found	High	Not Found	Not Found
High	Q91VR5	ATP-dependent RNA helicase DDX1 [OS=Mus musculus]	0	Mus musculus	42.859	15	8	17	8	1	740	82.4	7.21	49.36	8		100	100								910492	1.33801e+06		93.5	33.48			629324	634405			841629	3.8381e+06		2045231	717974	604447		1.3376e+06	1.42704e+06	1.66732e+06			1.17664e+06
Checked	Annotated Sequence	Modifications	Modifications in Master Proteins	Species Map	Qvality PEP	Qvality q-value	# Protein Groups	# Proteins	# PSMs	Master Protein Accessions	Positions in Master Proteins	# Missed Cleavages	Theo. MH+ [Da]	Abundance Ratio: (hypoxia) / (normoxia)	Abundance Ratio: (normoxia) / (blank)	Abundance Ratio: (hypoxia) / (blank)	Abundance Ratio Adj. P-Value: (hypoxia) / (normoxia)	Abundance Ratio Adj. P-Value: (normoxia) / (blank)	Abundance Ratio Adj. P-Value: (hypoxia) / (blank)	Abundance Ratio Variability [%]: (hypoxia) / (normoxia)	Abundance Ratio Variability [%]: (normoxia) / (blank)	Abundance Ratio Variability [%]: (hypoxia) / (blank)	Abundances (Grouped): blank	Abundances (Grouped): normoxia	Abundances (Grouped): hypoxia	Abundances (Grouped) CV [%]: blank	Abundances (Grouped) CV [%]: normoxia	Abundances (Grouped) CV [%]: hypoxia	Quan Info	Found in Sample: [S270] F270: Control, n/a, n/a, nobody, blank	Found in Sample: [S233] F233: Sample, n/a, n/a, 4, normoxia	Found in Sample: [S234] F234: Sample, n/a, n/a, 2, normoxia	Found in Sample: [S241] F241: Sample, n/a, n/a, 3, normoxia	Found in Sample: [S245] F245: Sample, n/a, n/a, 5, normoxia	Found in Sample: [S252] F252: Sample, n/a, n/a, 1, normoxia	Found in Sample: [S258] F258: Sample, n/a, n/a, 3, normoxia	Found in Sample: [S262] F262: Sample, n/a, n/a, 5, normoxia	Found in Sample: [S263] F263: Sample, n/a, n/a, 4, normoxia	Found in Sample: [S268] F268: Sample, n/a, n/a, 2, normoxia	Found in Sample: [S269] F269: Sample, n/a, n/a, 1, normoxia	Found in Sample: [S243] F243: Sample, n/a, n/a, 5, hypoxia	Found in Sample: [S247] F247: Sample, n/a, n/a, 4, hypoxia	Found in Sample: [S248] F248: Sample, n/a, n/a, 3, hypoxia	Found in Sample: [S249] F249: Sample, n/a, n/a, 2, hypoxia	Found in Sample: [S250] F250: Sample, n/a, n/a, 1, hypoxia	Found in Sample: [S260] F260: Sample, n/a, n/a, 5, hypoxia	Found in Sample: [S264] F264: Sample, n/a, n/a, 4, hypoxia	Found in Sample: [S265] F265: Sample, n/a, n/a, 3, hypoxia	Found in Sample: [S266] F266: Sample, n/a, n/a, 2, hypoxia
FALSE	[R].GIDIHGVPYVINVTLPDEK.[Q]			Mus musculus	1.03523e-06	0	1	1	2	Q91VR5	Q91VR5 [578-596]	0	2079.11																No Quan Values	Not Found	Not Found	Not Found	Not Found	Not Found	Not Found	Not Found	High	Not Found	High	Not Found	Not Found	Not Found	Not Found	Not Found	Not Found	Not Found	Not Found	Not Found	Not Found
FALSE	[R].FLVLDEADGLLSQGYSDFINR.[M]			Mus musculus	2.63102e-08	0	1	1	6	Q91VR5	Q91VR5 [366-386]	0	2372.18	0.01	100		2.5595e-17							910492			93.5			Not Found	Not Found	Peak Found	High	Not Found	Not Found	Peak Found	High	Not Found	High	Peak Found	Not Found	Not Found	Not Found	Not Found	Not Found	Not Found	Not Found	Not Found	Not Found
FALSE	[K].TGAFSIPVIQIVYETLKDQQEGK.[K]			Mus musculus	1.55329e-06	0	1	1	2	Q91VR5	Q91VR5 [53-75]	1	2564.36																No Quan Values	Not Found	Not Found	High	Not Found	Not Found	Not Found	Not Found	Not Found	Not Found	High	Not Found	Not Found	Not Found	Not Found	Not Found	Not Found	Not Found	Not Found	Not Found	Not Found
FALSE	[K].TGAFSIPVIQIVYETLKDQQEGK.[K]	1xDeamidated [Q10]		Mus musculus	0.000583991	9.70196e-05	1	1	1	Q91VR5	Q91VR5 [53-75]	1	2565.34																No Quan Values	Not Found	Not Found	Not Found	Not Found	Not Found	Not Found	Not Found	High	Not Found	Not Found	Not Found	Not Found	Not Found	Not Found	Not Found	Not Found	Not Found	Not Found	Not Found	Not Found
FALSE	[R].LDDLVSTGK.[L]			Mus musculus	0.00111056	0.000129464	1	1	2	Q91VR5	Q91VR5 [350-358]	0	947.504																No Quan Values	Not Found	High	Peak Found	Peak Found	Peak Found	Peak Found	Peak Found	Peak Found	Not Found	Peak Found	High	Peak Found	Peak Found	Peak Found	Peak Found	Peak Found	Not Found	Peak Found	Peak Found	Peak Found
FALSE	[K].DLGLAFEIPAHIK.[N]			Mus musculus	0.0175056	0.00107112	1	1	1	Q91VR5	Q91VR5 [211-223]	0	1423.79																No Quan Values	Not Found	Not Found	Not Found	Not Found	Not Found	Not Found	Not Found	Not Found	Not Found	High	Not Found	Not Found	Not Found	Not Found	Not Found	Not Found	Not Found	Not Found	Not Found	Not Found
FALSE	[K].TGASVLNK.[W]			Mus musculus	0.0226814	0.00127516	1	1	1	Q91VR5	Q91VR5 [83-90]	0	789.446	100		100	2.5595e-17								1.33801e+06			33.48		Not Found	Not Found	Not Found	Not Found	Not Found	Not Found	Not Found	Not Found	Not Found	High	Not Found	Peak Found	Not Found	Peak Found	Peak Found	Peak Found	Not Found	Not Found	Peak Found	Not Found
FALSE	[R].ELAEQTLNNVK.[Q]			Mus musculus	0.0457073	0.0028667	1	1	1	Q91VR5	Q91VR5 [297-307]	0	1258.66																No Quan Values	Not Found	Not Found	Not Found	High	Not Found	Not Found	Not Found	Not Found	Not Found	Not Found	Not Found	Not Found	Not Found	Not Found	Not Found	Not Found	Not Found	Not Found	Not Found	Not Found
FALSE	[K].LNLSQVR.[F]			Mus musculus	0.158514	0.0093238	1	1	1	Q91VR5	Q91VR5 [359-365]	0	829.489																No Quan Values	Not Found	Not Found	Not Found	Not Found	Not Found	Not Found	Not Found	High	Not Found	Not Found	Not Found	Not Found	Not Found	Not Found	Not Found	Not Found	Not Found	Not Found	Not Found	Not Found
High	Q3UMB9	WASH complex subunit 4 [OS=Mus musculus]	0	Mus musculus	30.288	10	7	14	7	1	1173	136.3	7.37	25.6	7	0.01	100		3.47978e-17							915210			17.48			986442	812233	873622	958778					523200
Checked	Annotated Sequence	Modifications	Modifications in Master Proteins	Species Map	Qvality PEP	Qvality q-value	# Protein Groups	# Proteins	# PSMs	Master Protein Accessions	Positions in Master Proteins	# Missed Cleavages	Theo. MH+ [Da]	Abundance Ratio: (hypoxia) / (normoxia)	Abundance Ratio: (normoxia) / (blank)	Abundance Ratio: (hypoxia) / (blank)	Abundance Ratio Adj. P-Value: (hypoxia) / (normoxia)	Abundance Ratio Adj. P-Value: (normoxia) / (blank)	Abundance Ratio Adj. P-Value: (hypoxia) / (blank)	Abundance Ratio Variability [%]: (hypoxia) / (normoxia)	Abundance Ratio Variability [%]: (normoxia) / (blank)	Abundance Ratio Variability [%]: (hypoxia) / (blank)	Abundances (Grouped): blank	Abundances (Grouped): normoxia	Abundances (Grouped): hypoxia	Abundances (Grouped) CV [%]: blank	Abundances (Grouped) CV [%]: normoxia	Abundances (Grouped) CV [%]: hypoxia	Quan Info	Found in Sample: [S270] F270: Control, n/a, n/a, nobody, blank	Found in Sample: [S233] F233: Sample, n/a, n/a, 4, normoxia	Found in Sample: [S234] F234: Sample, n/a, n/a, 2, normoxia	Found in Sample: [S241] F241: Sample, n/a, n/a, 3, normoxia	Found in Sample: [S245] F245: Sample, n/a, n/a, 5, normoxia	Found in Sample: [S252] F252: Sample, n/a, n/a, 1, normoxia	Found in Sample: [S258] F258: Sample, n/a, n/a, 3, normoxia	Found in Sample: [S262] F262: Sample, n/a, n/a, 5, normoxia	Found in Sample: [S263] F263: Sample, n/a, n/a, 4, normoxia	Found in Sample: [S268] F268: Sample, n/a, n/a, 2, normoxia	Found in Sample: [S269] F269: Sample, n/a, n/a, 1, normoxia	Found in Sample: [S243] F243: Sample, n/a, n/a, 5, hypoxia	Found in Sample: [S247] F247: Sample, n/a, n/a, 4, hypoxia	Found in Sample: [S248] F248: Sample, n/a, n/a, 3, hypoxia	Found in Sample: [S249] F249: Sample, n/a, n/a, 2, hypoxia	Found in Sample: [S250] F250: Sample, n/a, n/a, 1, hypoxia	Found in Sample: [S260] F260: Sample, n/a, n/a, 5, hypoxia	Found in Sample: [S264] F264: Sample, n/a, n/a, 4, hypoxia	Found in Sample: [S265] F265: Sample, n/a, n/a, 3, hypoxia	Found in Sample: [S266] F266: Sample, n/a, n/a, 2, hypoxia
FALSE	[R].AVFPIYLDDVYENAVDAAR.[L]			Mus musculus	1.80203e-07	0	1	1	4	Q3UMB9	Q3UMB9 [611-629]	0	2141.05																No Quan Values	Not Found	Not Found	Not Found	Not Found	Not Found	Not Found	Not Found	High	Not Found	High	Not Found	Not Found	Not Found	High	Not Found	Not Found	Not Found	Not Found	High	Not Found
FALSE	[K].QQNVQSTSQDEK.[L]			Mus musculus	0.0006442	9.70196e-05	1	1	4	Q3UMB9	Q3UMB9 [1090-1101]	0	1391.64																No Quan Values	Not Found	Not Found	Not Found	High	Not Found	Not Found	Not Found	Not Found	High	Not Found	Not Found	Not Found	Not Found	High	Not Found	Not Found	Not Found	Not Found	High	Not Found
FALSE	[R].FVPDLEDIVSFEELVKEEGLAEETLR.[A]			Mus musculus	0.000372248	9.70196e-05	1	1	1	Q3UMB9	Q3UMB9 [943-968]	1	3006.52																Not Reliable	Not Found	Not Found	Not Found	Not Found	Not Found	Not Found	Not Found	High	Not Found	Not Found	Not Found	Not Found	Not Found	Not Found	Not Found	Not Found	Not Found	Not Found	Not Found	Not Found
FALSE	[R].LDVLSALVLAENTLNGPSTK.[Q]	1xDeamidated [N15]		Mus musculus	0.000611396	9.70196e-05	1	1	1	Q3UMB9	Q3UMB9 [534-553]	0	2056.12																No Quan Values	Not Found	Not Found	Not Found	Not Found	Not Found	Not Found	Not Found	Not Found	Not Found	High	Not Found	Not Found	Not Found	Not Found	Not Found	Not Found	Not Found	Not Found	Not Found	Not Found
FALSE	[K].LGITPEGQSYLDQFR.[Q]			Mus musculus	0.000655626	9.70196e-05	1	1	1	Q3UMB9	Q3UMB9 [899-913]	0	1723.86																No Quan Values	Not Found	Not Found	Not Found	Not Found	High	Not Found	Not Found	Not Found	Not Found	Not Found	Not Found	Not Found	Not Found	Not Found	Not Found	Not Found	Not Found	Not Found	Not Found	Not Found
FALSE	[K].LLQTMNLTQK.[R]	1xOxidation [M5]		Mus musculus	0.00083024	0.000129464	1	1	1	Q3UMB9	Q3UMB9 [1102-1111]	0	1205.66	0.01	100		2.5595e-17							915210			17.48			Not Found	Peak Found	Peak Found	Peak Found	High	Not Found	Not Found	Not Found	Not Found	Peak Found	Not Found	Not Found	Not Found	Not Found	Not Found	Not Found	Not Found	Not Found	Not Found	Not Found
FALSE	[R].FLEEYTSQLR.[R]			Mus musculus	0.0158019	0.000998617	1	1	1	Q3UMB9	Q3UMB9 [34-43]	0	1285.64																No Quan Values	Not Found	Not Found	Not Found	Not Found	High	Not Found	Not Found	Not Found	Not Found	Not Found	Not Found	Not Found	Not Found	Not Found	Not Found	Not Found	Not Found	Not Found	Not Found	Not Found
FALSE	[R].LDVLSALVLAENTLNGPSTK.[Q]			Mus musculus	0.0835281	0.00539071	1	1	1	Q3UMB9	Q3UMB9 [534-553]	0	2055.13																No Quan Values	Not Found	Not Found	Not Found	Not Found	High	Not Found	Not Found	Not Found	Not Found	Not Found	Not Found	Not Found	Not Found	Not Found	Not Found	Not Found	Not Found	Not Found	Not Found	Not Found
High	P62307	Small nuclear ribonucleoprotein F [OS=Mus musculus]	0	Mus musculus	18.105	56	2	17	2	1	86	9.7	4.67	44.82	2	0.01	100		3.47978e-17							922214			23.63			1.03169e+06		989410	1.11672e+06		669618	1.55138e+06		824355
Checked	Annotated Sequence	Modifications	Modifications in Master Proteins	Species Map	Qvality PEP	Qvality q-value	# Protein Groups	# Proteins	# PSMs	Master Protein Accessions	Positions in Master Proteins	# Missed Cleavages	Theo. MH+ [Da]	Abundance Ratio: (hypoxia) / (normoxia)	Abundance Ratio: (normoxia) / (blank)	Abundance Ratio: (hypoxia) / (blank)	Abundance Ratio Adj. P-Value: (hypoxia) / (normoxia)	Abundance Ratio Adj. P-Value: (normoxia) / (blank)	Abundance Ratio Adj. P-Value: (hypoxia) / (blank)	Abundance Ratio Variability [%]: (hypoxia) / (normoxia)	Abundance Ratio Variability [%]: (normoxia) / (blank)	Abundance Ratio Variability [%]: (hypoxia) / (blank)	Abundances (Grouped): blank	Abundances (Grouped): normoxia	Abundances (Grouped): hypoxia	Abundances (Grouped) CV [%]: blank	Abundances (Grouped) CV [%]: normoxia	Abundances (Grouped) CV [%]: hypoxia	Quan Info	Found in Sample: [S270] F270: Control, n/a, n/a, nobody, blank	Found in Sample: [S233] F233: Sample, n/a, n/a, 4, normoxia	Found in Sample: [S234] F234: Sample, n/a, n/a, 2, normoxia	Found in Sample: [S241] F241: Sample, n/a, n/a, 3, normoxia	Found in Sample: [S245] F245: Sample, n/a, n/a, 5, normoxia	Found in Sample: [S252] F252: Sample, n/a, n/a, 1, normoxia	Found in Sample: [S258] F258: Sample, n/a, n/a, 3, normoxia	Found in Sample: [S262] F262: Sample, n/a, n/a, 5, normoxia	Found in Sample: [S263] F263: Sample, n/a, n/a, 4, normoxia	Found in Sample: [S268] F268: Sample, n/a, n/a, 2, normoxia	Found in Sample: [S269] F269: Sample, n/a, n/a, 1, normoxia	Found in Sample: [S243] F243: Sample, n/a, n/a, 5, hypoxia	Found in Sample: [S247] F247: Sample, n/a, n/a, 4, hypoxia	Found in Sample: [S248] F248: Sample, n/a, n/a, 3, hypoxia	Found in Sample: [S249] F249: Sample, n/a, n/a, 2, hypoxia	Found in Sample: [S250] F250: Sample, n/a, n/a, 1, hypoxia	Found in Sample: [S260] F260: Sample, n/a, n/a, 5, hypoxia	Found in Sample: [S264] F264: Sample, n/a, n/a, 4, hypoxia	Found in Sample: [S265] F265: Sample, n/a, n/a, 3, hypoxia	Found in Sample: [S266] F266: Sample, n/a, n/a, 2, hypoxia
FALSE	[R].GVEEEEEDGEMRE.[-]			Mus musculus	2.61757e-05	0	1	1	3	P62307	P62307 [74-86]	1	1537.6																No Quan Values	Not Found	Not Found	Not Found	Not Found	High	Not Found	Not Found	Not Found	Not Found	Not Found	Not Found	Not Found	Not Found	High	Not Found	Not Found	Not Found	Not Found	High	Not Found
FALSE	[R].GVEEEEEDGEMRE.[-]	1xOxidation [M11]		Mus musculus	6.17264e-06	0	1	1	11	P62307	P62307 [74-86]	1	1553.59	0.01	100		2.5595e-17							922214			23.63			Not Found	High	Not Found	High	High	Not Found	Peak Found	High	High	High	Not Found	High	High	High	Not Found	Not Found	Not Found	High	High	Not Found
FALSE	[K].GYLVSVDGYMNMQLANTEEYIDGALSGHLGEVLIR.[C]	1xDeamidated [Q/N]; 2xOxidation [M10; M12]		Mus musculus	0.00012481	5.31916e-05	1	1	2	P62307	P62307 [31-65]	0	3860.84																No Quan Values	Not Found	Not Found	Not Found	Not Found	Not Found	Not Found	Not Found	High	Not Found	Not Found	Not Found	Not Found	Not Found	Not Found	Not Found	Not Found	Not Found	Not Found	Not Found	Not Found
FALSE	[K].GYLVSVDGYMNMQLANTEEYIDGALSGHLGEVLIR.[C]	2xOxidation [M10; M12]		Mus musculus	0.00978984	0.000513704	1	1	1	P62307	P62307 [31-65]	0	3859.85																No Quan Values	Not Found	Not Found	Not Found	Not Found	Not Found	Not Found	Not Found	High	Not Found	Not Found	Not Found	Not Found	Not Found	Not Found	Not Found	Not Found	Not Found	Not Found	Not Found	Not Found
High	Q8R1U1	Conserved oligomeric Golgi complex subunit 4 [OS=Mus musculus]	0	Mus musculus	5.291	3	2	2	2	1	785	88.6	5.15	1.92	2	0.01	100		3.47978e-17							928436			12.29				779155		1.05829e+06				986217	824999	874041
Checked	Annotated Sequence	Modifications	Modifications in Master Proteins	Species Map	Qvality PEP	Qvality q-value	# Protein Groups	# Proteins	# PSMs	Master Protein Accessions	Positions in Master Proteins	# Missed Cleavages	Theo. MH+ [Da]	Abundance Ratio: (hypoxia) / (normoxia)	Abundance Ratio: (normoxia) / (blank)	Abundance Ratio: (hypoxia) / (blank)	Abundance Ratio Adj. P-Value: (hypoxia) / (normoxia)	Abundance Ratio Adj. P-Value: (normoxia) / (blank)	Abundance Ratio Adj. P-Value: (hypoxia) / (blank)	Abundance Ratio Variability [%]: (hypoxia) / (normoxia)	Abundance Ratio Variability [%]: (normoxia) / (blank)	Abundance Ratio Variability [%]: (hypoxia) / (blank)	Abundances (Grouped): blank	Abundances (Grouped): normoxia	Abundances (Grouped): hypoxia	Abundances (Grouped) CV [%]: blank	Abundances (Grouped) CV [%]: normoxia	Abundances (Grouped) CV [%]: hypoxia	Quan Info	Found in Sample: [S270] F270: Control, n/a, n/a, nobody, blank	Found in Sample: [S233] F233: Sample, n/a, n/a, 4, normoxia	Found in Sample: [S234] F234: Sample, n/a, n/a, 2, normoxia	Found in Sample: [S241] F241: Sample, n/a, n/a, 3, normoxia	Found in Sample: [S245] F245: Sample, n/a, n/a, 5, normoxia	Found in Sample: [S252] F252: Sample, n/a, n/a, 1, normoxia	Found in Sample: [S258] F258: Sample, n/a, n/a, 3, normoxia	Found in Sample: [S262] F262: Sample, n/a, n/a, 5, normoxia	Found in Sample: [S263] F263: Sample, n/a, n/a, 4, normoxia	Found in Sample: [S268] F268: Sample, n/a, n/a, 2, normoxia	Found in Sample: [S269] F269: Sample, n/a, n/a, 1, normoxia	Found in Sample: [S243] F243: Sample, n/a, n/a, 5, hypoxia	Found in Sample: [S247] F247: Sample, n/a, n/a, 4, hypoxia	Found in Sample: [S248] F248: Sample, n/a, n/a, 3, hypoxia	Found in Sample: [S249] F249: Sample, n/a, n/a, 2, hypoxia	Found in Sample: [S250] F250: Sample, n/a, n/a, 1, hypoxia	Found in Sample: [S260] F260: Sample, n/a, n/a, 5, hypoxia	Found in Sample: [S264] F264: Sample, n/a, n/a, 4, hypoxia	Found in Sample: [S265] F265: Sample, n/a, n/a, 3, hypoxia	Found in Sample: [S266] F266: Sample, n/a, n/a, 2, hypoxia
FALSE	[K].LFSQGIGGEQAQAK.[F]			Mus musculus	0.00225719	0.000129464	1	1	1	Q8R1U1	Q8R1U1 [572-585]	0	1433.74																No Quan Values	Not Found	Not Found	High	Not Found	Not Found	Not Found	Not Found	Not Found	Not Found	Not Found	Not Found	Not Found	Not Found	Not Found	Not Found	Not Found	Not Found	Not Found	Not Found	Not Found
FALSE	[K].AVALDTYEK.[G]			Mus musculus	0.0303827	0.00203035	1	1	1	Q8R1U1	Q8R1U1 [435-443]	0	1009.52	0.01	100		2.5595e-17							928436			12.29			Not Found	Not Found	Peak Found	Not Found	Peak Found	Not Found	Not Found	Not Found	Peak Found	High	Peak Found	Not Found	Not Found	Not Found	Not Found	Not Found	Not Found	Not Found	Not Found	Not Found
High	O08582	GTP-binding protein 1 [OS=Mus musculus]	0	Mus musculus	14.067	5	3	4	3	1	668	72.3	8.29	10.61	3	0.01	100		3.47978e-17							930578			16.04				828535		468697		966886	977736	895633	1.16944e+06
Checked	Annotated Sequence	Modifications	Modifications in Master Proteins	Species Map	Qvality PEP	Qvality q-value	# Protein Groups	# Proteins	# PSMs	Master Protein Accessions	Positions in Master Proteins	# Missed Cleavages	Theo. MH+ [Da]	Abundance Ratio: (hypoxia) / (normoxia)	Abundance Ratio: (normoxia) / (blank)	Abundance Ratio: (hypoxia) / (blank)	Abundance Ratio Adj. P-Value: (hypoxia) / (normoxia)	Abundance Ratio Adj. P-Value: (normoxia) / (blank)	Abundance Ratio Adj. P-Value: (hypoxia) / (blank)	Abundance Ratio Variability [%]: (hypoxia) / (normoxia)	Abundance Ratio Variability [%]: (normoxia) / (blank)	Abundance Ratio Variability [%]: (hypoxia) / (blank)	Abundances (Grouped): blank	Abundances (Grouped): normoxia	Abundances (Grouped): hypoxia	Abundances (Grouped) CV [%]: blank	Abundances (Grouped) CV [%]: normoxia	Abundances (Grouped) CV [%]: hypoxia	Quan Info	Found in Sample: [S270] F270: Control, n/a, n/a, nobody, blank	Found in Sample: [S233] F233: Sample, n/a, n/a, 4, normoxia	Found in Sample: [S234] F234: Sample, n/a, n/a, 2, normoxia	Found in Sample: [S241] F241: Sample, n/a, n/a, 3, normoxia	Found in Sample: [S245] F245: Sample, n/a, n/a, 5, normoxia	Found in Sample: [S252] F252: Sample, n/a, n/a, 1, normoxia	Found in Sample: [S258] F258: Sample, n/a, n/a, 3, normoxia	Found in Sample: [S262] F262: Sample, n/a, n/a, 5, normoxia	Found in Sample: [S263] F263: Sample, n/a, n/a, 4, normoxia	Found in Sample: [S268] F268: Sample, n/a, n/a, 2, normoxia	Found in Sample: [S269] F269: Sample, n/a, n/a, 1, normoxia	Found in Sample: [S243] F243: Sample, n/a, n/a, 5, hypoxia	Found in Sample: [S247] F247: Sample, n/a, n/a, 4, hypoxia	Found in Sample: [S248] F248: Sample, n/a, n/a, 3, hypoxia	Found in Sample: [S249] F249: Sample, n/a, n/a, 2, hypoxia	Found in Sample: [S250] F250: Sample, n/a, n/a, 1, hypoxia	Found in Sample: [S260] F260: Sample, n/a, n/a, 5, hypoxia	Found in Sample: [S264] F264: Sample, n/a, n/a, 4, hypoxia	Found in Sample: [S265] F265: Sample, n/a, n/a, 3, hypoxia	Found in Sample: [S266] F266: Sample, n/a, n/a, 2, hypoxia
FALSE	[K].VITFIDLAGHEK.[Y]			Mus musculus	2.7096e-05	0	1	1	2	O08582	O08582 [247-258]	0	1342.74	0.01	100		2.5595e-17							930578			16.04			Not Found	Not Found	High	Not Found	Peak Found	Not Found	Peak Found	Peak Found	Peak Found	High	Not Found	Not Found	Not Found	Not Found	Not Found	Not Found	Not Found	Not Found	Not Found	Not Found
FALSE	[K].DDVIVTASNFSSER.[M]			Mus musculus	3.85157e-05	0	1	1	1	O08582	O08582 [345-358]	0	1539.73																No Quan Values	Not Found	Not Found	Not Found	Not Found	High	Not Found	Not Found	Not Found	Not Found	Not Found	Not Found	Not Found	Not Found	Not Found	Not Found	Not Found	Not Found	Not Found	Not Found	Not Found
FALSE	[R].VGDNDFLEVR.[V]			Mus musculus	0.000359373	9.70196e-05	1	1	1	O08582	O08582 [153-162]	0	1163.57																No Quan Values	Not Found	Not Found	Not Found	Not Found	Not Found	Not Found	Not Found	High	Not Found	Not Found	Not Found	Not Found	Not Found	Not Found	Not Found	Not Found	Not Found	Not Found	Not Found	Not Found
High	P61089	ubiquitin-conjugating enzyme E2 N [OS=Mus musculus]	0	Mus musculus	23.084	53	7	37	7	1	152	17.1	6.57	77.54	7	7.36	100	100	0.0820539			53.06				939079	3.81041e+07		49.77	21.73		1.79499e+06	1.01516e+06	1.41982e+06	1.87448e+06	2.66146e+06	1.73922e+06	123720	347785	868699	1.24589e+06	2.73589e+07	3.32908e+07	4.47277e+07	8.57849e+07	2.40153e+07	5.04146e+07	5.31565e+07	3.24614e+07
Checked	Annotated Sequence	Modifications	Modifications in Master Proteins	Species Map	Qvality PEP	Qvality q-value	# Protein Groups	# Proteins	# PSMs	Master Protein Accessions	Positions in Master Proteins	# Missed Cleavages	Theo. MH+ [Da]	Abundance Ratio: (hypoxia) / (normoxia)	Abundance Ratio: (normoxia) / (blank)	Abundance Ratio: (hypoxia) / (blank)	Abundance Ratio Adj. P-Value: (hypoxia) / (normoxia)	Abundance Ratio Adj. P-Value: (normoxia) / (blank)	Abundance Ratio Adj. P-Value: (hypoxia) / (blank)	Abundance Ratio Variability [%]: (hypoxia) / (normoxia)	Abundance Ratio Variability [%]: (normoxia) / (blank)	Abundance Ratio Variability [%]: (hypoxia) / (blank)	Abundances (Grouped): blank	Abundances (Grouped): normoxia	Abundances (Grouped): hypoxia	Abundances (Grouped) CV [%]: blank	Abundances (Grouped) CV [%]: normoxia	Abundances (Grouped) CV [%]: hypoxia	Quan Info	Found in Sample: [S270] F270: Control, n/a, n/a, nobody, blank	Found in Sample: [S233] F233: Sample, n/a, n/a, 4, normoxia	Found in Sample: [S234] F234: Sample, n/a, n/a, 2, normoxia	Found in Sample: [S241] F241: Sample, n/a, n/a, 3, normoxia	Found in Sample: [S245] F245: Sample, n/a, n/a, 5, normoxia	Found in Sample: [S252] F252: Sample, n/a, n/a, 1, normoxia	Found in Sample: [S258] F258: Sample, n/a, n/a, 3, normoxia	Found in Sample: [S262] F262: Sample, n/a, n/a, 5, normoxia	Found in Sample: [S263] F263: Sample, n/a, n/a, 4, normoxia	Found in Sample: [S268] F268: Sample, n/a, n/a, 2, normoxia	Found in Sample: [S269] F269: Sample, n/a, n/a, 1, normoxia	Found in Sample: [S243] F243: Sample, n/a, n/a, 5, hypoxia	Found in Sample: [S247] F247: Sample, n/a, n/a, 4, hypoxia	Found in Sample: [S248] F248: Sample, n/a, n/a, 3, hypoxia	Found in Sample: [S249] F249: Sample, n/a, n/a, 2, hypoxia	Found in Sample: [S250] F250: Sample, n/a, n/a, 1, hypoxia	Found in Sample: [S260] F260: Sample, n/a, n/a, 5, hypoxia	Found in Sample: [S264] F264: Sample, n/a, n/a, 4, hypoxia	Found in Sample: [S265] F265: Sample, n/a, n/a, 3, hypoxia	Found in Sample: [S266] F266: Sample, n/a, n/a, 2, hypoxia
FALSE	[K].TNEAQAIETAR.[A]			Mus musculus	1.62914e-05	0	1	1	12	P61089	P61089 [131-141]	0	1203.6	7.36	100	100	0.036665			32.76				1.32682e+06	1.04179e+07		19.12	20.13		Not Found	Peak Found	Peak Found	Peak Found	Peak Found	Peak Found	Peak Found	Peak Found	High	Peak Found	High	Peak Found	High	High	High	High	High	High	High	High
FALSE	[K].LELFLPEEYPMAAPK.[V]	1xOxidation [M11]		Mus musculus	9.37918e-05	5.31916e-05	1	1	2	P61089	P61089 [54-68]	0	1763.89	100		100	2.5595e-17								3.50071e+06			68.21		Not Found	Not Found	Not Found	Not Found	Not Found	Not Found	Not Found	Not Found	Not Found	Not Found	Not Found	High	High	Peak Found	Peak Found	Not Found	Peak Found	Peak Found	Peak Found	Peak Found
FALSE	[R].YFHVVIAGPQDSPFEGGTFK.[L]			Mus musculus	0.000359373	9.70196e-05	1	1	2	P61089	P61089 [34-53]	0	2196.08	100		100	2.5595e-17								1.84469e+06			58.21		Not Found	Not Found	Not Found	Not Found	Not Found	Not Found	Not Found	Not Found	Not Found	Not Found	Not Found	Peak Found	Peak Found	Peak Found	Peak Found	Not Found	High	High	Peak Found	Peak Found
FALSE	[K].AEPDESNAR.[Y]			Mus musculus	0.00978984	0.000513704	1	1	12	P61089	P61089 [25-33]	0	988.433	7.085	100	100	0.00565436			87.43				503247	3.69493e+06		58.61	73.35		Not Found	Peak Found	Not Found	Peak Found	Peak Found	Peak Found	Peak Found	Peak Found	Peak Found	Not Found	Not Found	High	High	High	High	Peak Found	High	High	High	High
FALSE	[R].ICLDILK.[LD]	1xCarbamidomethyl [C2]		Mus musculus	0.0131808	0.000851966	1	2	6	P61089	P61089 [86-92]	0	874.507	100		100	2.5595e-17								4.15736e+06			76.82		Not Found	Not Found	Not Found	Not Found	Not Found	Not Found	Not Found	Not Found	Not Found	Not Found	Not Found	Not Found	Peak Found	Peak Found	High	Not Found	High	High	High	High
FALSE	[K].IYHPNVDK.[L]			Mus musculus	0.0221277	0.00124325	1	1	1	P61089	P61089 [75-82]	0	985.51	100		100	2.5595e-17								1.3207e+06			86.02		Not Found	Not Found	Not Found	Not Found	Not Found	Not Found	Not Found	Not Found	Not Found	Not Found	Not Found	Peak Found	High	Peak Found	Not Found	Not Found	Peak Found	Peak Found	Peak Found	Not Found
FALSE	[R].LLAEPVPGIK.[A]			Mus musculus	0.039889	0.00257222	1	1	2	P61089	P61089 [15-24]	0	1036.64	100		100	2.5595e-17								1.03957e+07			36.48		Not Found	Not Found	Not Found	Not Found	Not Found	Not Found	Not Found	Not Found	Not Found	Not Found	Not Found	Peak Found	High	Peak Found	Peak Found	Peak Found	Not Found	Peak Found	High	Peak Found
High	Q922H4	Mannose-1-phosphate guanyltransferase alpha [OS=Mus musculus]	0	Mus musculus	18.704	14	4	20	4	1	420	46.2	7.62	39.81	4	1.197	100	100	0.890888			45.36				941974	1.09911e+06		16.02	33.63		1.17116e+06		1.80657e+06	657699	774175	827552	1.34912e+06	1.00527e+06	832976	1.00986e+06	811729	1.59631e+06	869037		1.61528e+06		1.21052e+06
Checked	Annotated Sequence	Modifications	Modifications in Master Proteins	Species Map	Qvality PEP	Qvality q-value	# Protein Groups	# Proteins	# PSMs	Master Protein Accessions	Positions in Master Proteins	# Missed Cleavages	Theo. MH+ [Da]	Abundance Ratio: (hypoxia) / (normoxia)	Abundance Ratio: (normoxia) / (blank)	Abundance Ratio: (hypoxia) / (blank)	Abundance Ratio Adj. P-Value: (hypoxia) / (normoxia)	Abundance Ratio Adj. P-Value: (normoxia) / (blank)	Abundance Ratio Adj. P-Value: (hypoxia) / (blank)	Abundance Ratio Variability [%]: (hypoxia) / (normoxia)	Abundance Ratio Variability [%]: (normoxia) / (blank)	Abundance Ratio Variability [%]: (hypoxia) / (blank)	Abundances (Grouped): blank	Abundances (Grouped): normoxia	Abundances (Grouped): hypoxia	Abundances (Grouped) CV [%]: blank	Abundances (Grouped) CV [%]: normoxia	Abundances (Grouped) CV [%]: hypoxia	Quan Info	Found in Sample: [S270] F270: Control, n/a, n/a, nobody, blank	Found in Sample: [S233] F233: Sample, n/a, n/a, 4, normoxia	Found in Sample: [S234] F234: Sample, n/a, n/a, 2, normoxia	Found in Sample: [S241] F241: Sample, n/a, n/a, 3, normoxia	Found in Sample: [S245] F245: Sample, n/a, n/a, 5, normoxia	Found in Sample: [S252] F252: Sample, n/a, n/a, 1, normoxia	Found in Sample: [S258] F258: Sample, n/a, n/a, 3, normoxia	Found in Sample: [S262] F262: Sample, n/a, n/a, 5, normoxia	Found in Sample: [S263] F263: Sample, n/a, n/a, 4, normoxia	Found in Sample: [S268] F268: Sample, n/a, n/a, 2, normoxia	Found in Sample: [S269] F269: Sample, n/a, n/a, 1, normoxia	Found in Sample: [S243] F243: Sample, n/a, n/a, 5, hypoxia	Found in Sample: [S247] F247: Sample, n/a, n/a, 4, hypoxia	Found in Sample: [S248] F248: Sample, n/a, n/a, 3, hypoxia	Found in Sample: [S249] F249: Sample, n/a, n/a, 2, hypoxia	Found in Sample: [S250] F250: Sample, n/a, n/a, 1, hypoxia	Found in Sample: [S260] F260: Sample, n/a, n/a, 5, hypoxia	Found in Sample: [S264] F264: Sample, n/a, n/a, 4, hypoxia	Found in Sample: [S265] F265: Sample, n/a, n/a, 3, hypoxia	Found in Sample: [S266] F266: Sample, n/a, n/a, 2, hypoxia
FALSE	[R].VEGTPNDPNPNDPR.[A]			Mus musculus	1.03921e-05	0	1	1	13	Q922H4	Q922H4 [353-366]	0	1521.69	1.197	100	100	0.826051			45.36				941974	1.09911e+06		16.02	33.63		Not Found	High	Not Found	High	High	Peak Found	High	High	High	High	High	High	High	High	Not Found	Peak Found	Not Found	High	Not Found	High
FALSE	[K].VAPSAVLGPNVSIGK.[G]			Mus musculus	2.95945e-05	0	1	1	4	Q922H4	Q922H4 [295-309]	0	1408.82																No Quan Values	Not Found	High	Not Found	Not Found	Not Found	Not Found	Not Found	High	Not Found	High	Not Found	Not Found	Not Found	Not Found	Not Found	Not Found	Not Found	High	Not Found	Not Found
FALSE	[R].YLQEFAPLGTGGGLYHFR.[D]			Mus musculus	7.37732e-05	5.31916e-05	1	1	1	Q922H4	Q922H4 [82-99]	0	2026.02																No Quan Values	Not Found	Not Found	Not Found	Not Found	Not Found	Not Found	Not Found	Not Found	Not Found	High	Not Found	Not Found	Not Found	Not Found	Not Found	Not Found	Not Found	Not Found	Not Found	Not Found
FALSE	[R].GNVYIHPTAK.[V]			Mus musculus	0.00207343	0.000129464	1	1	2	Q922H4	Q922H4 [285-294]	0	1099.59																No Quan Values	Not Found	Not Found	Not Found	Not Found	High	Not Found	Not Found	Not Found	Not Found	High	Not Found	Not Found	Not Found	Not Found	Not Found	Not Found	Not Found	Not Found	Not Found	Not Found
High	P35278	Ras-related protein Rab-5C [OS=Mus musculus]	0	Mus musculus	66.341	59	9	63	6	1	216	23.4	8.41	164.6	9	8.976	100	100	0.0416197			63.99				944411	2.23671e+07		61.47	27.75		926433	855402	3.89563e+06	1.32888e+06		1.94468e+06	2.1544e+06	522685	1.04268e+06	856328	2.10784e+07	1.65851e+07	1.18878e+07	2.75451e+07	2.11108e+07	5.29377e+07	3.01649e+07	1.97993e+07
Checked	Annotated Sequence	Modifications	Modifications in Master Proteins	Species Map	Qvality PEP	Qvality q-value	# Protein Groups	# Proteins	# PSMs	Master Protein Accessions	Positions in Master Proteins	# Missed Cleavages	Theo. MH+ [Da]	Abundance Ratio: (hypoxia) / (normoxia)	Abundance Ratio: (normoxia) / (blank)	Abundance Ratio: (hypoxia) / (blank)	Abundance Ratio Adj. P-Value: (hypoxia) / (normoxia)	Abundance Ratio Adj. P-Value: (normoxia) / (blank)	Abundance Ratio Adj. P-Value: (hypoxia) / (blank)	Abundance Ratio Variability [%]: (hypoxia) / (normoxia)	Abundance Ratio Variability [%]: (normoxia) / (blank)	Abundance Ratio Variability [%]: (hypoxia) / (blank)	Abundances (Grouped): blank	Abundances (Grouped): normoxia	Abundances (Grouped): hypoxia	Abundances (Grouped) CV [%]: blank	Abundances (Grouped) CV [%]: normoxia	Abundances (Grouped) CV [%]: hypoxia	Quan Info	Found in Sample: [S270] F270: Control, n/a, n/a, nobody, blank	Found in Sample: [S233] F233: Sample, n/a, n/a, 4, normoxia	Found in Sample: [S234] F234: Sample, n/a, n/a, 2, normoxia	Found in Sample: [S241] F241: Sample, n/a, n/a, 3, normoxia	Found in Sample: [S245] F245: Sample, n/a, n/a, 5, normoxia	Found in Sample: [S252] F252: Sample, n/a, n/a, 1, normoxia	Found in Sample: [S258] F258: Sample, n/a, n/a, 3, normoxia	Found in Sample: [S262] F262: Sample, n/a, n/a, 5, normoxia	Found in Sample: [S263] F263: Sample, n/a, n/a, 4, normoxia	Found in Sample: [S268] F268: Sample, n/a, n/a, 2, normoxia	Found in Sample: [S269] F269: Sample, n/a, n/a, 1, normoxia	Found in Sample: [S243] F243: Sample, n/a, n/a, 5, hypoxia	Found in Sample: [S247] F247: Sample, n/a, n/a, 4, hypoxia	Found in Sample: [S248] F248: Sample, n/a, n/a, 3, hypoxia	Found in Sample: [S249] F249: Sample, n/a, n/a, 2, hypoxia	Found in Sample: [S250] F250: Sample, n/a, n/a, 1, hypoxia	Found in Sample: [S260] F260: Sample, n/a, n/a, 5, hypoxia	Found in Sample: [S264] F264: Sample, n/a, n/a, 4, hypoxia	Found in Sample: [S265] F265: Sample, n/a, n/a, 3, hypoxia	Found in Sample: [S266] F266: Sample, n/a, n/a, 2, hypoxia
FALSE	[R].GVDLQESNPASR.[S]			Mus musculus	1.87956e-05	0	1	1	7	P35278	P35278 [199-210]	0	1272.62	12.288	100	100	0.0106697			32.53				725338	8.81398e+06		23.84	15.53		Not Found	Not Found	Not Found	Peak Found	Peak Found	Not Found	Peak Found	Not Found	Not Found	Peak Found	Peak Found	High	Peak Found	High	Peak Found	High	Not Found	High	High	High
FALSE	[R].QASPNIVIALAGNK.[A]			Mus musculus	1.14509e-05	0	1	1	5	P35278	P35278 [122-135]	0	1395.8	100		100	2.5595e-17								4.72871e+06			31.19		Not Found	Not Found	Not Found	Not Found	Not Found	Not Found	Not Found	Not Found	Not Found	Not Found	Not Found	Peak Found	High	Not Found	Peak Found	Not Found	High	High	Peak Found	High
FALSE	[K].FEIWDTAGQER.[Y]			Mus musculus	4.43216e-05	0	3	3	7	P35278; Q9CQD1; P61021	P35278 [72-82]; Q9CQD1 [71-81]; P61021 [71-81]	0	1351.63	100		100	2.5595e-17								3.73712e+06			30.31	Shared	Not Found	Not Found	Not Found	Not Found	Not Found	Not Found	Not Found	Not Found	Not Found	High	Not Found	High	High	Peak Found	Peak Found	High	Peak Found	High	Peak Found	High
FALSE	[R].GAQAAIVVYDITNTDTFAR.[A]			Mus musculus	2.24196e-08	0	1	1	10	P35278	P35278 [93-111]	0	2026.02	100		100	2.5595e-17								1.48357e+06			27.25		Not Found	Not Found	Not Found	Not Found	Not Found	Not Found	Not Found	Not Found	Not Found	Not Found	Not Found	High	High	Not Found	Peak Found	High	High	High	High	High
FALSE	[K].LVLLGESAVGK.[S]			Mus musculus	4.56834e-05	0	3	3	9	P35278; Q9CQD1; P61021	P35278 [24-34]; Q9CQD1 [23-33]; P61021 [23-33]	0	1085.66	5.597	100	100	0.155993			37.26				3.85535e+06	2.03311e+07		16.51	53.55	Shared	Not Found	Peak Found	Peak Found	High	Not Found	Not Found	Peak Found	Not Found	Peak Found	Peak Found	High	Peak Found	High	High	High	High	Not Found	High	Peak Found	High
FALSE	[K].NEPQNAAGAPGR.[T]			Mus musculus	2.0382e-05	0	1	1	8	P35278	P35278 [185-196]	0	1181.57	5.634	100	100	0.0858318			85.38				945513	5.64927e+06		50.56	74.09		Not Found	Peak Found	Peak Found	Peak Found	Peak Found	Not Found	Peak Found	Peak Found	Peak Found	Peak Found	Not Found	High	High	High	Peak Found	Peak Found	High	High	High	High
FALSE	[R].AVEFQEAQAYADDNSLLFMETSAK.[T]	1xOxidation [M19]		Mus musculus	2.80993e-06	0	1	1	5	P35278	P35278 [143-166]	0	2694.22																No Quan Values	Not Found	Not Found	Not Found	Not Found	Not Found	Not Found	Not Found	Not Found	Not Found	Not Found	Not Found	High	Not Found	Not Found	Not Found	High	Not Found	High	Not Found	High
FALSE	[R].AVEFQEAQAYADDNSLLFMETSAK.[T]			Mus musculus	4.31622e-05	0	1	1	2	P35278	P35278 [143-166]	0	2678.23	100		100	2.5595e-17								913746			24.37		Not Found	Not Found	Not Found	Not Found	Not Found	Not Found	Not Found	Not Found	Not Found	Not Found	Not Found	High	Not Found	Peak Found	Peak Found	Peak Found	Not Found	Not Found	High	Not Found
FALSE	[K].TAMNVNEIFMAIAK.[K]	1xOxidation [M]		Mus musculus	1.06783e-05	0	1	1	3	P35278	P35278 [167-180]	0	1568.78	100		100	2.5595e-17								2.30614e+06			66.59		Not Found	Peak Found	Peak Found	Peak Found	Peak Found	Peak Found	Not Found	Peak Found	Peak Found	Peak Found	Peak Found	Peak Found	Peak Found	Peak Found	Peak Found	Peak Found	Not Found	Peak Found	High	Peak Found
FALSE	[R].GAQAAIVVYDITNTDTFAR.[A]	1xDeamidated [Q3]		Mus musculus	8.56755e-05	5.31916e-05	1	1	2	P35278	P35278 [93-111]	0	2027.01																No Quan Values	Not Found	Not Found	Not Found	Not Found	Not Found	Not Found	Not Found	Not Found	Not Found	Not Found	Not Found	Not Found	Not Found	Not Found	Not Found	Not Found	Not Found	Not Found	Not Found	High
FALSE	[R].AVEFQEAQAYADDNSLLFMETSAK.[T]	1xDeamidated [Q]; 1xOxidation [M19]		Mus musculus	0.0334529	0.00216373	1	1	2	P35278	P35278 [143-166]	0	2695.21																No Quan Values	Not Found	Not Found	Not Found	Not Found	Not Found	Not Found	Not Found	Not Found	Not Found	Not Found	Not Found	Not Found	Not Found	Not Found	Not Found	Not Found	Not Found	Not Found	Not Found	Not Found
FALSE	[R].YHSLAPMYYR.[G]	1xOxidation [M7]		Mus musculus	0.15382	0.00897887	3	3	3	P35278; Q9CQD1; P61021	P35278 [83-92]; Q9CQD1 [82-91]; P61021 [82-91]	0	1316.61	100		100	2.5595e-17								2.08817e+06			42.82	Shared	Not Found	Peak Found	Peak Found	Peak Found	Peak Found	Not Found	Peak Found	Peak Found	Peak Found	Peak Found	Not Found	Peak Found	Peak Found	Peak Found	Peak Found	Peak Found	Peak Found	Peak Found	High	High
High	Q8QZY6	Tetraspanin-14 [OS=Mus musculus]	0	Mus musculus	18.577	14	3	16	3	1	270	30.7	6.51	34.19	3	1.332	100	100	0.82987			87.18				946935	6.27636e+06		41.22	31.37			680778			762605	1.00809e+06	1.77962e+06		1.16219e+06		6.11966e+06	5.01834e+06	5.84056e+06	5.22816e+06	9.55166e+06	2.21487e+06	6.4277e+06	7.3922e+06
Checked	Annotated Sequence	Modifications	Modifications in Master Proteins	Species Map	Qvality PEP	Qvality q-value	# Protein Groups	# Proteins	# PSMs	Master Protein Accessions	Positions in Master Proteins	# Missed Cleavages	Theo. MH+ [Da]	Abundance Ratio: (hypoxia) / (normoxia)	Abundance Ratio: (normoxia) / (blank)	Abundance Ratio: (hypoxia) / (blank)	Abundance Ratio Adj. P-Value: (hypoxia) / (normoxia)	Abundance Ratio Adj. P-Value: (normoxia) / (blank)	Abundance Ratio Adj. P-Value: (hypoxia) / (blank)	Abundance Ratio Variability [%]: (hypoxia) / (normoxia)	Abundance Ratio Variability [%]: (normoxia) / (blank)	Abundance Ratio Variability [%]: (hypoxia) / (blank)	Abundances (Grouped): blank	Abundances (Grouped): normoxia	Abundances (Grouped): hypoxia	Abundances (Grouped) CV [%]: blank	Abundances (Grouped) CV [%]: normoxia	Abundances (Grouped) CV [%]: hypoxia	Quan Info	Found in Sample: [S270] F270: Control, n/a, n/a, nobody, blank	Found in Sample: [S233] F233: Sample, n/a, n/a, 4, normoxia	Found in Sample: [S234] F234: Sample, n/a, n/a, 2, normoxia	Found in Sample: [S241] F241: Sample, n/a, n/a, 3, normoxia	Found in Sample: [S245] F245: Sample, n/a, n/a, 5, normoxia	Found in Sample: [S252] F252: Sample, n/a, n/a, 1, normoxia	Found in Sample: [S258] F258: Sample, n/a, n/a, 3, normoxia	Found in Sample: [S262] F262: Sample, n/a, n/a, 5, normoxia	Found in Sample: [S263] F263: Sample, n/a, n/a, 4, normoxia	Found in Sample: [S268] F268: Sample, n/a, n/a, 2, normoxia	Found in Sample: [S269] F269: Sample, n/a, n/a, 1, normoxia	Found in Sample: [S243] F243: Sample, n/a, n/a, 5, hypoxia	Found in Sample: [S247] F247: Sample, n/a, n/a, 4, hypoxia	Found in Sample: [S248] F248: Sample, n/a, n/a, 3, hypoxia	Found in Sample: [S249] F249: Sample, n/a, n/a, 2, hypoxia	Found in Sample: [S250] F250: Sample, n/a, n/a, 1, hypoxia	Found in Sample: [S260] F260: Sample, n/a, n/a, 5, hypoxia	Found in Sample: [S264] F264: Sample, n/a, n/a, 4, hypoxia	Found in Sample: [S265] F265: Sample, n/a, n/a, 3, hypoxia	Found in Sample: [S266] F266: Sample, n/a, n/a, 2, hypoxia
FALSE	[K].VVNTQCGYDVR.[I]	1xCarbamidomethyl [C6]		Mus musculus	3.05153e-05	0	1	1	9	Q8QZY6	Q8QZY6 [195-205]	0	1310.62	100		100	2.5595e-17								2.527e+06			23.29		Not Found	High	Not Found	Not Found	Not Found	Not Found	Not Found	Not Found	Not Found	Not Found	High	Peak Found	High	High	Not Found	High	Not Found	High	High	High
FALSE	[K].SYRDDIDLQNLIDSLQK.[A]			Mus musculus	1.01134e-05	0	1	1	4	Q8QZY6	Q8QZY6 [133-149]	1	2036.03	1.332	100	100	0.744891			87.18				946935	946415		41.22	60.93		Not Found	Not Found	Peak Found	Not Found	Not Found	Peak Found	Peak Found	Peak Found	Not Found	Peak Found	Not Found	Not Found	Peak Found	Peak Found	Peak Found	Peak Found	Not Found	High	High	High
FALSE	[K].SYRDDIDLQNLIDSLQK.[A]	1xDeamidated [N10]		Mus musculus	0.000117666	5.31916e-05	1	1	1	Q8QZY6	Q8QZY6 [133-149]	1	2037.01																No Quan Values	Not Found	Not Found	Not Found	Not Found	Not Found	Not Found	Not Found	Not Found	Not Found	Not Found	Not Found	High	Not Found	Not Found	Not Found	Not Found	Not Found	Not Found	Not Found	Not Found
FALSE	[R].TLISDIEAVK.[A]			Mus musculus	0.00155081	0.000129464	1	1	2	Q8QZY6	Q8QZY6 [256-265]	0	1088.62	100		100	2.5595e-17								2.75065e+06			35.81		Not Found	Not Found	Not Found	Not Found	Not Found	Not Found	Not Found	Not Found	Not Found	Not Found	Not Found	Peak Found	High	High	Peak Found	Peak Found	Peak Found	Peak Found	Peak Found	Peak Found
High	Q8R242-1	Di-N-acetylchitobiase [OS=Mus musculus]	0	Mus musculus	18.024	16	4	5	4	1	366	41.3	5.6	14.21	4	0.01	100		3.47978e-17							946982			31.5			670015	1.07035e+06		770190		946982			889660	1.45864e+06
Checked	Annotated Sequence	Modifications	Modifications in Master Proteins	Species Map	Qvality PEP	Qvality q-value	# Protein Groups	# Proteins	# PSMs	Master Protein Accessions	Positions in Master Proteins	# Missed Cleavages	Theo. MH+ [Da]	Abundance Ratio: (hypoxia) / (normoxia)	Abundance Ratio: (normoxia) / (blank)	Abundance Ratio: (hypoxia) / (blank)	Abundance Ratio Adj. P-Value: (hypoxia) / (normoxia)	Abundance Ratio Adj. P-Value: (normoxia) / (blank)	Abundance Ratio Adj. P-Value: (hypoxia) / (blank)	Abundance Ratio Variability [%]: (hypoxia) / (normoxia)	Abundance Ratio Variability [%]: (normoxia) / (blank)	Abundance Ratio Variability [%]: (hypoxia) / (blank)	Abundances (Grouped): blank	Abundances (Grouped): normoxia	Abundances (Grouped): hypoxia	Abundances (Grouped) CV [%]: blank	Abundances (Grouped) CV [%]: normoxia	Abundances (Grouped) CV [%]: hypoxia	Quan Info	Found in Sample: [S270] F270: Control, n/a, n/a, nobody, blank	Found in Sample: [S233] F233: Sample, n/a, n/a, 4, normoxia	Found in Sample: [S234] F234: Sample, n/a, n/a, 2, normoxia	Found in Sample: [S241] F241: Sample, n/a, n/a, 3, normoxia	Found in Sample: [S245] F245: Sample, n/a, n/a, 5, normoxia	Found in Sample: [S252] F252: Sample, n/a, n/a, 1, normoxia	Found in Sample: [S258] F258: Sample, n/a, n/a, 3, normoxia	Found in Sample: [S262] F262: Sample, n/a, n/a, 5, normoxia	Found in Sample: [S263] F263: Sample, n/a, n/a, 4, normoxia	Found in Sample: [S268] F268: Sample, n/a, n/a, 2, normoxia	Found in Sample: [S269] F269: Sample, n/a, n/a, 1, normoxia	Found in Sample: [S243] F243: Sample, n/a, n/a, 5, hypoxia	Found in Sample: [S247] F247: Sample, n/a, n/a, 4, hypoxia	Found in Sample: [S248] F248: Sample, n/a, n/a, 3, hypoxia	Found in Sample: [S249] F249: Sample, n/a, n/a, 2, hypoxia	Found in Sample: [S250] F250: Sample, n/a, n/a, 1, hypoxia	Found in Sample: [S260] F260: Sample, n/a, n/a, 5, hypoxia	Found in Sample: [S264] F264: Sample, n/a, n/a, 4, hypoxia	Found in Sample: [S265] F265: Sample, n/a, n/a, 3, hypoxia	Found in Sample: [S266] F266: Sample, n/a, n/a, 2, hypoxia
FALSE	[R].GAPCSDAAGHQVPYK.[V]	1xCarbamidomethyl [C4]		Mus musculus	4.28363e-05	0	1	1	1	Q8R242-1	Q8R242-1 [262-276]	0	1557.71																No Quan Values	Not Found	Not Found	Not Found	Not Found	Not Found	Not Found	Not Found	Not Found	Not Found	High	Not Found	Not Found	Not Found	Not Found	Not Found	Not Found	Not Found	Not Found	Not Found	Not Found
FALSE	[K].SYDWSQITTVAAFGK.[Y]			Mus musculus	5.41229e-05	5.31916e-05	1	2	2	Q8R242-1	Q8R242-1 [56-70]	0	1673.82																No Quan Values	Not Found	Not Found	High	Not Found	Not Found	Not Found	Not Found	Not Found	Not Found	Not Found	High	Not Found	Not Found	Not Found	Not Found	Not Found	Not Found	Not Found	Not Found	Not Found
FALSE	[R].HRPDFEVFVFDVGQK.[T]			Mus musculus	0.000313157	5.31916e-05	1	2	1	Q8R242-1	Q8R242-1 [38-52]	0	1819.91																No Quan Values	Not Found	Not Found	Not Found	Not Found	Not Found	Not Found	Not Found	Not Found	Not Found	High	Not Found	Not Found	Not Found	Not Found	Not Found	Not Found	Not Found	Not Found	Not Found	Not Found
FALSE	[K].DQQAPYYNYKDPAGR.[F]			Mus musculus	0.000150153	5.31916e-05	1	1	1	Q8R242-1	Q8R242-1 [294-308]	1	1785.82	0.01	100		2.5595e-17							946982			31.5			Not Found	Peak Found	Peak Found	Not Found	Peak Found	Not Found	Peak Found	Not Found	Not Found	High	Peak Found	Not Found	Not Found	Not Found	Not Found	Not Found	Not Found	Not Found	Not Found	Not Found
High	P08775	DNA-directed RNA polymerase II subunit RPB1 [OS=Mus musculus]	0	Mus musculus	15.004	4	5	5	5	1	1970	217	7.37	8.79	5	0.01	100		3.47978e-17							956588			35.36				276418	956588	958833			988414		814139
Checked	Annotated Sequence	Modifications	Modifications in Master Proteins	Species Map	Qvality PEP	Qvality q-value	# Protein Groups	# Proteins	# PSMs	Master Protein Accessions	Positions in Master Proteins	# Missed Cleavages	Theo. MH+ [Da]	Abundance Ratio: (hypoxia) / (normoxia)	Abundance Ratio: (normoxia) / (blank)	Abundance Ratio: (hypoxia) / (blank)	Abundance Ratio Adj. P-Value: (hypoxia) / (normoxia)	Abundance Ratio Adj. P-Value: (normoxia) / (blank)	Abundance Ratio Adj. P-Value: (hypoxia) / (blank)	Abundance Ratio Variability [%]: (hypoxia) / (normoxia)	Abundance Ratio Variability [%]: (normoxia) / (blank)	Abundance Ratio Variability [%]: (hypoxia) / (blank)	Abundances (Grouped): blank	Abundances (Grouped): normoxia	Abundances (Grouped): hypoxia	Abundances (Grouped) CV [%]: blank	Abundances (Grouped) CV [%]: normoxia	Abundances (Grouped) CV [%]: hypoxia	Quan Info	Found in Sample: [S270] F270: Control, n/a, n/a, nobody, blank	Found in Sample: [S233] F233: Sample, n/a, n/a, 4, normoxia	Found in Sample: [S234] F234: Sample, n/a, n/a, 2, normoxia	Found in Sample: [S241] F241: Sample, n/a, n/a, 3, normoxia	Found in Sample: [S245] F245: Sample, n/a, n/a, 5, normoxia	Found in Sample: [S252] F252: Sample, n/a, n/a, 1, normoxia	Found in Sample: [S258] F258: Sample, n/a, n/a, 3, normoxia	Found in Sample: [S262] F262: Sample, n/a, n/a, 5, normoxia	Found in Sample: [S263] F263: Sample, n/a, n/a, 4, normoxia	Found in Sample: [S268] F268: Sample, n/a, n/a, 2, normoxia	Found in Sample: [S269] F269: Sample, n/a, n/a, 1, normoxia	Found in Sample: [S243] F243: Sample, n/a, n/a, 5, hypoxia	Found in Sample: [S247] F247: Sample, n/a, n/a, 4, hypoxia	Found in Sample: [S248] F248: Sample, n/a, n/a, 3, hypoxia	Found in Sample: [S249] F249: Sample, n/a, n/a, 2, hypoxia	Found in Sample: [S250] F250: Sample, n/a, n/a, 1, hypoxia	Found in Sample: [S260] F260: Sample, n/a, n/a, 5, hypoxia	Found in Sample: [S264] F264: Sample, n/a, n/a, 4, hypoxia	Found in Sample: [S265] F265: Sample, n/a, n/a, 3, hypoxia	Found in Sample: [S266] F266: Sample, n/a, n/a, 2, hypoxia
FALSE	[R].LSGEAFDWLLGEIESK.[F]			Mus musculus	0.00014954	5.31916e-05	1	1	1	P08775	P08775 [1060-1075]	0	1793.9																No Quan Values	Not Found	Not Found	Not Found	Not Found	Not Found	Not Found	Not Found	High	Not Found	Not Found	Not Found	Not Found	Not Found	Not Found	Not Found	Not Found	Not Found	Not Found	Not Found	Not Found
FALSE	[K].TAETGYIQR.[R]			Mus musculus	0.00246025	0.000129464	1	1	1	P08775	P08775 [854-862]	0	1038.52	0.01	100		2.5595e-17							956588			35.36			Not Found	Not Found	Peak Found	Peak Found	Peak Found	Not Found	Not Found	Peak Found	Not Found	High	Not Found	Not Found	Not Found	Not Found	Not Found	Not Found	Not Found	Not Found	Not Found	Not Found
FALSE	[R].TVITPDPNLSIDQVGVPR.[S]			Mus musculus	0.00320747	0.000170522	1	1	1	P08775	P08775 [365-382]	0	1921.04																No Quan Values	Not Found	Not Found	High	Not Found	Not Found	Not Found	Not Found	Not Found	Not Found	Not Found	Not Found	Not Found	Not Found	Not Found	Not Found	Not Found	Not Found	Not Found	Not Found	Not Found
FALSE	[R].TTSNDIVEIFTVLGIEAVR.[K]			Mus musculus	0.0154002	0.000963851	1	1	1	P08775	P08775 [1357-1375]	0	2077.12																No Quan Values	Not Found	Not Found	Not Found	Not Found	Not Found	Not Found	Not Found	Not Found	Not Found	High	Not Found	Not Found	Not Found	Not Found	Not Found	Not Found	Not Found	Not Found	Not Found	Not Found
FALSE	[K].INAGFGDDLNCIFNDDNAEK.[L]	1xCarbamidomethyl [C11]		Mus musculus	0.0348189	0.0023033	1	1	1	P08775	P08775 [1235-1254]	0	2241.97																No Quan Values	Not Found	Not Found	Not Found	Not Found	Not Found	Not Found	Not Found	Not Found	Not Found	High	Not Found	Not Found	Not Found	Not Found	Not Found	Not Found	Not Found	Not Found	Not Found	Not Found
High	Q99LX0	protein/nucleic acid deglycase DJ-1 [OS=Mus musculus]	0	Mus musculus	87.527	70	12	91	12	1	189	20	6.77	220.13	12	17.682	100	100	0.00732439			34.25				959600	9.51426e+07		32.9	11.67			1.11871e+06	1.88539e+06		929322	1.09445e+06		641179	877632		6.68088e+07	1.09107e+08	1.01184e+08	7.71011e+07	1.05816e+08	1.14534e+08	1.03694e+08	8.9462e+07
Checked	Annotated Sequence	Modifications	Modifications in Master Proteins	Species Map	Qvality PEP	Qvality q-value	# Protein Groups	# Proteins	# PSMs	Master Protein Accessions	Positions in Master Proteins	# Missed Cleavages	Theo. MH+ [Da]	Abundance Ratio: (hypoxia) / (normoxia)	Abundance Ratio: (normoxia) / (blank)	Abundance Ratio: (hypoxia) / (blank)	Abundance Ratio Adj. P-Value: (hypoxia) / (normoxia)	Abundance Ratio Adj. P-Value: (normoxia) / (blank)	Abundance Ratio Adj. P-Value: (hypoxia) / (blank)	Abundance Ratio Variability [%]: (hypoxia) / (normoxia)	Abundance Ratio Variability [%]: (normoxia) / (blank)	Abundance Ratio Variability [%]: (hypoxia) / (blank)	Abundances (Grouped): blank	Abundances (Grouped): normoxia	Abundances (Grouped): hypoxia	Abundances (Grouped) CV [%]: blank	Abundances (Grouped) CV [%]: normoxia	Abundances (Grouped) CV [%]: hypoxia	Quan Info	Found in Sample: [S270] F270: Control, n/a, n/a, nobody, blank	Found in Sample: [S233] F233: Sample, n/a, n/a, 4, normoxia	Found in Sample: [S234] F234: Sample, n/a, n/a, 2, normoxia	Found in Sample: [S241] F241: Sample, n/a, n/a, 3, normoxia	Found in Sample: [S245] F245: Sample, n/a, n/a, 5, normoxia	Found in Sample: [S252] F252: Sample, n/a, n/a, 1, normoxia	Found in Sample: [S258] F258: Sample, n/a, n/a, 3, normoxia	Found in Sample: [S262] F262: Sample, n/a, n/a, 5, normoxia	Found in Sample: [S263] F263: Sample, n/a, n/a, 4, normoxia	Found in Sample: [S268] F268: Sample, n/a, n/a, 2, normoxia	Found in Sample: [S269] F269: Sample, n/a, n/a, 1, normoxia	Found in Sample: [S243] F243: Sample, n/a, n/a, 5, hypoxia	Found in Sample: [S247] F247: Sample, n/a, n/a, 4, hypoxia	Found in Sample: [S248] F248: Sample, n/a, n/a, 3, hypoxia	Found in Sample: [S249] F249: Sample, n/a, n/a, 2, hypoxia	Found in Sample: [S250] F250: Sample, n/a, n/a, 1, hypoxia	Found in Sample: [S260] F260: Sample, n/a, n/a, 5, hypoxia	Found in Sample: [S264] F264: Sample, n/a, n/a, 4, hypoxia	Found in Sample: [S265] F265: Sample, n/a, n/a, 3, hypoxia	Found in Sample: [S266] F266: Sample, n/a, n/a, 2, hypoxia
FALSE	[R].GPGTSFEFALAIVEALVGKDMANQVK.[A]	1xDeamidated [N/Q]; 1xOxidation [M21]		Mus musculus	3.26134e-07	0	1	1	2	Q99LX0	Q99LX0 [157-182]	1	2709.38																Not Reliable	Not Found	Not Found	Not Found	Not Found	Not Found	Not Found	Not Found	Not Found	Not Found	Not Found	Not Found	High	Not Found	Not Found	Not Found	Not Found	Not Found	Not Found	Not Found	Not Found
FALSE	[K].GAEEMETVIPVDVMR.[R]	2xOxidation [M5; M14]		Mus musculus	8.13599e-06	0	1	1	8	Q99LX0	Q99LX0 [13-27]	0	1707.79	100		100	2.5595e-17								4.53514e+06			62.85		Not Found	Not Found	Not Found	Not Found	Not Found	Not Found	Not Found	Not Found	Not Found	Not Found	Not Found	High	High	High	High	Peak Found	Not Found	High	High	High
FALSE	[K].VTVAGLAGKDPVQCSR.[D]	1xCarbamidomethyl [C14]		Mus musculus	9.76449e-08	0	1	1	6	Q99LX0	Q99LX0 [33-48]	1	1657.87	100		100	2.5595e-17								4.77483e+06			28.7		Not Found	Not Found	Not Found	Not Found	Not Found	Not Found	Not Found	Not Found	Not Found	Not Found	Not Found	Peak Found	Peak Found	High	Peak Found	High	Peak Found	Peak Found	High	Peak Found
FALSE	[K].TQGPYDVVVLPGGNLGAQNLSESPMVK.[E]	1xOxidation [M25]		Mus musculus	3.95963e-06	0	1	1	5	Q99LX0	Q99LX0 [63-89]	0	2786.4																No Quan Values	Not Found	Not Found	Not Found	Not Found	Not Found	Not Found	Not Found	Not Found	Not Found	Not Found	Not Found	Not Found	Not Found	High	Not Found	Not Found	Not Found	High	High	High
FALSE	[K].TQGPYDVVVLPGGNLGAQNLSESPMVK.[E]			Mus musculus	3.70583e-06	0	1	1	6	Q99LX0	Q99LX0 [63-89]	0	2770.41																No Quan Values	Not Found	Not Found	Not Found	Not Found	Not Found	Not Found	Not Found	Not Found	Not Found	Not Found	Not Found	High	Not Found	High	Not Found	Not Found	Not Found	High	High	High
FALSE	[R].DVMICPDTSLEDAK.[T]	1xCarbamidomethyl [C5]		Mus musculus	5.71034e-06	0	1	1	2	Q99LX0	Q99LX0 [49-62]	0	1593.71	100		100	2.5595e-17								6.61001e+06			40.62		Not Found	Not Found	Not Found	Not Found	Not Found	Not Found	Not Found	Not Found	Not Found	Not Found	Not Found	Peak Found	High	Peak Found	Peak Found	Peak Found	Not Found	Peak Found	Peak Found	Peak Found
FALSE	[R].DVMICPDTSLEDAK.[T]	1xCarbamidomethyl [C5]; 1xOxidation [M3]		Mus musculus	2.799e-06	0	1	1	9	Q99LX0	Q99LX0 [49-62]	0	1609.71	100		100	2.5595e-17								7.78949e+06			42.38		Not Found	Not Found	Not Found	Not Found	Not Found	Not Found	Not Found	Not Found	Not Found	Not Found	Not Found	High	High	High	High	High	Not Found	High	High	High
FALSE	[K].TQGPYDVVVLPGGNLGAQNLSESPMVK.[E]	1xDeamidated [N14]		Mus musculus	0.000216428	5.31916e-05	1	1	1	Q99LX0	Q99LX0 [63-89]	0	2771.39																No Quan Values	Not Found	Not Found	Not Found	Not Found	Not Found	Not Found	Not Found	Not Found	Not Found	Not Found	Not Found	Not Found	Not Found	Not Found	Not Found	Not Found	Not Found	Not Found	Not Found	Not Found
FALSE	[K].GAEEMETVIPVDVMR.[R]	1xOxidation [M]		Mus musculus	0.000251086	5.31916e-05	1	1	4	Q99LX0	Q99LX0 [13-27]	0	1691.8	100		100	2.5595e-17								5.2765e+06			53.62		Not Found	Not Found	Not Found	Not Found	Not Found	Not Found	Not Found	Not Found	Not Found	Not Found	Not Found	Not Found	High	High	Peak Found	Peak Found	Peak Found	High	Peak Found	Not Found
FALSE	[K].EILKEQESR.[K]			Mus musculus	0.000436812	9.70196e-05	1	1	17	Q99LX0	Q99LX0 [90-98]	1	1131.6	100		100	2.5595e-17								1.12372e+07			45.32		Not Found	Not Found	Not Found	Not Found	Not Found	Not Found	Not Found	Not Found	Not Found	Not Found	Not Found	High	High	High	High	High	High	High	High	High
FALSE	[R].VEKDGLILTSR.[G]			Mus musculus	0.000432238	9.70196e-05	1	1	5	Q99LX0	Q99LX0 [146-156]	1	1230.71	100		100	2.5595e-17								7.7926e+06			34.42		Not Found	Not Found	Not Found	Not Found	Not Found	Not Found	Not Found	Not Found	Not Found	Not Found	Not Found	High	Peak Found	Peak Found	Peak Found	High	Not Found	High	High	Peak Found
FALSE	[K].VTVAGLAGK.[D]			Mus musculus	0.00182302	0.000129464	1	1	5	Q99LX0	Q99LX0 [33-41]	0	815.499	100		100	2.5595e-17								6.78112e+06			59.11		Not Found	Not Found	Not Found	Not Found	Not Found	Not Found	Not Found	Not Found	Not Found	Not Found	Not Found	Peak Found	High	High	High	Peak Found	Peak Found	Peak Found	High	High
FALSE	[K].GAEEMETVIPVDVMR.[R]			Mus musculus	0.00238405	0.000129464	1	1	1	Q99LX0	Q99LX0 [13-27]	0	1675.8	100		100	2.5595e-17								2.74904e+06			91.98		Not Found	Not Found	Not Found	Not Found	Not Found	Not Found	Not Found	Not Found	Not Found	Not Found	Not Found	Peak Found	High	Peak Found	Peak Found	Peak Found	Not Found	Peak Found	Peak Found	Peak Found
FALSE	[K].VTTHPLAK.[D]			Mus musculus	0.00312982	0.000170522	1	1	7	Q99LX0	Q99LX0 [123-130]	0	866.509	100		100	2.5595e-17								3.84937e+06			84.21		Not Found	Not Found	Not Found	Not Found	Not Found	Not Found	Not Found	Not Found	Not Found	Not Found	Not Found	High	High	Peak Found	High	Peak Found	High	High	High	High
FALSE	[K].DGLILTSR.[G]			Mus musculus	0.0046712	0.000246232	1	1	4	Q99LX0	Q99LX0 [149-156]	0	874.499	100		100	2.5595e-17								1.07068e+07			10.27		Not Found	Not Found	Not Found	Not Found	Not Found	Not Found	Not Found	Not Found	Not Found	Not Found	Not Found	Peak Found	High	High	High	High	Not Found	Peak Found	Peak Found	Peak Found
FALSE	[K].APLVLKD.[-]			Mus musculus	0.0680476	0.00450472	1	1	8	Q99LX0	Q99LX0 [183-189]	1	755.466	17.682	100	100	0.00788918			34.25				959600	1.62392e+07		32.9	22.35		Not Found	Not Found	Peak Found	Peak Found	Not Found	Peak Found	Peak Found	Not Found	Peak Found	Peak Found	Not Found	Peak Found	High	High	High	High	Not Found	High	High	High
FALSE	[K].DPVQCSR.[D]	1xCarbamidomethyl [C5]		Mus musculus	0.0936343	0.00595165	1	1	1	Q99LX0	Q99LX0 [42-48]	0	861.388																No Quan Values	Not Found	Peak Found	Peak Found	Peak Found	Peak Found	Peak Found	Peak Found	Peak Found	Peak Found	Peak Found	Peak Found	Peak Found	Peak Found	High	Peak Found	Peak Found	Peak Found	Peak Found	Peak Found	Peak Found
High	Q08943-2	Isoform 2 of FACT complex subunit SSRP1 [OS=Mus musculus]	0	Mus musculus	10.01	4	3	4	3	1	713	81.4	7.01	4.78	3	0.614	100	100	0.807777			22.11				970815	729021		52.04	18.15		1.97856e+06	791333		1.50564e+06		1.34636e+06	2.22616e+06	176025	619248		626145	903777	642671				897369
Checked	Annotated Sequence	Modifications	Modifications in Master Proteins	Species Map	Qvality PEP	Qvality q-value	# Protein Groups	# Proteins	# PSMs	Master Protein Accessions	Positions in Master Proteins	# Missed Cleavages	Theo. MH+ [Da]	Abundance Ratio: (hypoxia) / (normoxia)	Abundance Ratio: (normoxia) / (blank)	Abundance Ratio: (hypoxia) / (blank)	Abundance Ratio Adj. P-Value: (hypoxia) / (normoxia)	Abundance Ratio Adj. P-Value: (normoxia) / (blank)	Abundance Ratio Adj. P-Value: (hypoxia) / (blank)	Abundance Ratio Variability [%]: (hypoxia) / (normoxia)	Abundance Ratio Variability [%]: (normoxia) / (blank)	Abundance Ratio Variability [%]: (hypoxia) / (blank)	Abundances (Grouped): blank	Abundances (Grouped): normoxia	Abundances (Grouped): hypoxia	Abundances (Grouped) CV [%]: blank	Abundances (Grouped) CV [%]: normoxia	Abundances (Grouped) CV [%]: hypoxia	Quan Info	Found in Sample: [S270] F270: Control, n/a, n/a, nobody, blank	Found in Sample: [S233] F233: Sample, n/a, n/a, 4, normoxia	Found in Sample: [S234] F234: Sample, n/a, n/a, 2, normoxia	Found in Sample: [S241] F241: Sample, n/a, n/a, 3, normoxia	Found in Sample: [S245] F245: Sample, n/a, n/a, 5, normoxia	Found in Sample: [S252] F252: Sample, n/a, n/a, 1, normoxia	Found in Sample: [S258] F258: Sample, n/a, n/a, 3, normoxia	Found in Sample: [S262] F262: Sample, n/a, n/a, 5, normoxia	Found in Sample: [S263] F263: Sample, n/a, n/a, 4, normoxia	Found in Sample: [S268] F268: Sample, n/a, n/a, 2, normoxia	Found in Sample: [S269] F269: Sample, n/a, n/a, 1, normoxia	Found in Sample: [S243] F243: Sample, n/a, n/a, 5, hypoxia	Found in Sample: [S247] F247: Sample, n/a, n/a, 4, hypoxia	Found in Sample: [S248] F248: Sample, n/a, n/a, 3, hypoxia	Found in Sample: [S249] F249: Sample, n/a, n/a, 2, hypoxia	Found in Sample: [S250] F250: Sample, n/a, n/a, 1, hypoxia	Found in Sample: [S260] F260: Sample, n/a, n/a, 5, hypoxia	Found in Sample: [S264] F264: Sample, n/a, n/a, 4, hypoxia	Found in Sample: [S265] F265: Sample, n/a, n/a, 3, hypoxia	Found in Sample: [S266] F266: Sample, n/a, n/a, 2, hypoxia
FALSE	[R].IYPTFLHLHGK.[T]			Mus musculus	5.07729e-05	5.31916e-05	1	2	1	Q08943-2	Q08943-2 [218-228]	0	1325.74																No Quan Values	Not Found	Not Found	Not Found	Not Found	Not Found	Not Found	Not Found	Not Found	High	Not Found	Not Found	Not Found	Not Found	Not Found	Not Found	Not Found	Not Found	Not Found	Not Found	Not Found
FALSE	[K].IPYTTVLR.[L]			Mus musculus	0.00945176	0.000477419	1	2	2	Q08943-2	Q08943-2 [234-241]	0	962.567																No Quan Values	Not Found	Not Found	Not Found	High	High	Not Found	Not Found	Not Found	Not Found	Not Found	Not Found	Not Found	Not Found	Not Found	Not Found	Not Found	Not Found	Not Found	Not Found	Not Found
FALSE	[K].LFDFVNAK.[K]			Mus musculus	0.0115646	0.000626557	1	2	1	Q08943-2	Q08943-2 [414-421]	0	953.509	0.614	100	100	0.758111			22.11				970815	729021		52.04	18.15		Not Found	Peak Found	Peak Found	Not Found	High	Not Found	Peak Found	Peak Found	Peak Found	Peak Found	Not Found	Peak Found	Peak Found	Peak Found	Not Found	Not Found	Not Found	Peak Found	Not Found	Peak Found
High	Q9ESJ0	Exportin-4 [OS=Mus musculus]	0	Mus musculus	11.174	4	4	6	4	1	1151	129.9	5.12	9.8	4	0.01	100		3.47978e-17							971199			21.99				831824	1.32346e+06			1.36342e+06		905669	1.13393e+06
Checked	Annotated Sequence	Modifications	Modifications in Master Proteins	Species Map	Qvality PEP	Qvality q-value	# Protein Groups	# Proteins	# PSMs	Master Protein Accessions	Positions in Master Proteins	# Missed Cleavages	Theo. MH+ [Da]	Abundance Ratio: (hypoxia) / (normoxia)	Abundance Ratio: (normoxia) / (blank)	Abundance Ratio: (hypoxia) / (blank)	Abundance Ratio Adj. P-Value: (hypoxia) / (normoxia)	Abundance Ratio Adj. P-Value: (normoxia) / (blank)	Abundance Ratio Adj. P-Value: (hypoxia) / (blank)	Abundance Ratio Variability [%]: (hypoxia) / (normoxia)	Abundance Ratio Variability [%]: (normoxia) / (blank)	Abundance Ratio Variability [%]: (hypoxia) / (blank)	Abundances (Grouped): blank	Abundances (Grouped): normoxia	Abundances (Grouped): hypoxia	Abundances (Grouped) CV [%]: blank	Abundances (Grouped) CV [%]: normoxia	Abundances (Grouped) CV [%]: hypoxia	Quan Info	Found in Sample: [S270] F270: Control, n/a, n/a, nobody, blank	Found in Sample: [S233] F233: Sample, n/a, n/a, 4, normoxia	Found in Sample: [S234] F234: Sample, n/a, n/a, 2, normoxia	Found in Sample: [S241] F241: Sample, n/a, n/a, 3, normoxia	Found in Sample: [S245] F245: Sample, n/a, n/a, 5, normoxia	Found in Sample: [S252] F252: Sample, n/a, n/a, 1, normoxia	Found in Sample: [S258] F258: Sample, n/a, n/a, 3, normoxia	Found in Sample: [S262] F262: Sample, n/a, n/a, 5, normoxia	Found in Sample: [S263] F263: Sample, n/a, n/a, 4, normoxia	Found in Sample: [S268] F268: Sample, n/a, n/a, 2, normoxia	Found in Sample: [S269] F269: Sample, n/a, n/a, 1, normoxia	Found in Sample: [S243] F243: Sample, n/a, n/a, 5, hypoxia	Found in Sample: [S247] F247: Sample, n/a, n/a, 4, hypoxia	Found in Sample: [S248] F248: Sample, n/a, n/a, 3, hypoxia	Found in Sample: [S249] F249: Sample, n/a, n/a, 2, hypoxia	Found in Sample: [S250] F250: Sample, n/a, n/a, 1, hypoxia	Found in Sample: [S260] F260: Sample, n/a, n/a, 5, hypoxia	Found in Sample: [S264] F264: Sample, n/a, n/a, 4, hypoxia	Found in Sample: [S265] F265: Sample, n/a, n/a, 3, hypoxia	Found in Sample: [S266] F266: Sample, n/a, n/a, 2, hypoxia
FALSE	[K].AQETDSPLFLATR.[H]			Mus musculus	0.000157748	5.31916e-05	1	1	3	Q9ESJ0	Q9ESJ0 [1039-1051]	0	1448.74																No Quan Values	Not Found	High	High	Not Found	Not Found	Not Found	Not Found	Not Found	Not Found	High	Not Found	Not Found	Not Found	Not Found	Not Found	Not Found	Not Found	Not Found	Not Found	Not Found
FALSE	[K].VLMAPPSMVSNEQR.[Q]	2xOxidation [M3; M8]		Mus musculus	0.00594267	0.000246232	1	1	1	Q9ESJ0	Q9ESJ0 [21-34]	0	1590.76																No Quan Values	Not Found	Not Found	Not Found	Not Found	High	Not Found	Not Found	Not Found	Not Found	Not Found	Not Found	Not Found	Not Found	Not Found	Not Found	Not Found	Not Found	Not Found	Not Found	Not Found
FALSE	[R].TFLLTYVLQRPNLQK.[Y]			Mus musculus	0.00961933	0.000513704	1	1	1	Q9ESJ0	Q9ESJ0 [95-109]	0	1834.06																No Quan Values	Not Found	High	Not Found	Not Found	Not Found	Not Found	Not Found	Not Found	Not Found	Not Found	Not Found	Not Found	Not Found	Not Found	Not Found	Not Found	Not Found	Not Found	Not Found	Not Found
FALSE	[R].LADAFNK.[L]			Mus musculus	0.122017	0.00729293	1	1	1	Q9ESJ0	Q9ESJ0 [1109-1115]	0	778.409	0.01	100		2.5595e-17							971199			21.99			Not Found	Not Found	Peak Found	Peak Found	Not Found	Not Found	Peak Found	Not Found	Peak Found	High	Not Found	Not Found	Not Found	Not Found	Not Found	Not Found	Not Found	Not Found	Not Found	Not Found
High	Q9QUI0	Transforming protein RhoA [OS=Mus musculus]	0	Mus musculus	74.381	72	10	113	3	1	193	21.8	6.1	248.8	10	3.872	0.01	0.01	0.125413			89.52	0	0	5.12367e+09	979357	7.71548e+06		56.52	49.21	5.12367e+09	488264	1.37853e+06	674014	964590		554290	2.72789e+06		1.78625e+06		1.64614e+07	1.54477e+07	3.09863e+06	1.20315e+07	6.70731e+06	3.61626e+06	1.63073e+07	6.58695e+06
Checked	Annotated Sequence	Modifications	Modifications in Master Proteins	Species Map	Qvality PEP	Qvality q-value	# Protein Groups	# Proteins	# PSMs	Master Protein Accessions	Positions in Master Proteins	# Missed Cleavages	Theo. MH+ [Da]	Abundance Ratio: (hypoxia) / (normoxia)	Abundance Ratio: (normoxia) / (blank)	Abundance Ratio: (hypoxia) / (blank)	Abundance Ratio Adj. P-Value: (hypoxia) / (normoxia)	Abundance Ratio Adj. P-Value: (normoxia) / (blank)	Abundance Ratio Adj. P-Value: (hypoxia) / (blank)	Abundance Ratio Variability [%]: (hypoxia) / (normoxia)	Abundance Ratio Variability [%]: (normoxia) / (blank)	Abundance Ratio Variability [%]: (hypoxia) / (blank)	Abundances (Grouped): blank	Abundances (Grouped): normoxia	Abundances (Grouped): hypoxia	Abundances (Grouped) CV [%]: blank	Abundances (Grouped) CV [%]: normoxia	Abundances (Grouped) CV [%]: hypoxia	Quan Info	Found in Sample: [S270] F270: Control, n/a, n/a, nobody, blank	Found in Sample: [S233] F233: Sample, n/a, n/a, 4, normoxia	Found in Sample: [S234] F234: Sample, n/a, n/a, 2, normoxia	Found in Sample: [S241] F241: Sample, n/a, n/a, 3, normoxia	Found in Sample: [S245] F245: Sample, n/a, n/a, 5, normoxia	Found in Sample: [S252] F252: Sample, n/a, n/a, 1, normoxia	Found in Sample: [S258] F258: Sample, n/a, n/a, 3, normoxia	Found in Sample: [S262] F262: Sample, n/a, n/a, 5, normoxia	Found in Sample: [S263] F263: Sample, n/a, n/a, 4, normoxia	Found in Sample: [S268] F268: Sample, n/a, n/a, 2, normoxia	Found in Sample: [S269] F269: Sample, n/a, n/a, 1, normoxia	Found in Sample: [S243] F243: Sample, n/a, n/a, 5, hypoxia	Found in Sample: [S247] F247: Sample, n/a, n/a, 4, hypoxia	Found in Sample: [S248] F248: Sample, n/a, n/a, 3, hypoxia	Found in Sample: [S249] F249: Sample, n/a, n/a, 2, hypoxia	Found in Sample: [S250] F250: Sample, n/a, n/a, 1, hypoxia	Found in Sample: [S260] F260: Sample, n/a, n/a, 5, hypoxia	Found in Sample: [S264] F264: Sample, n/a, n/a, 4, hypoxia	Found in Sample: [S265] F265: Sample, n/a, n/a, 3, hypoxia	Found in Sample: [S266] F266: Sample, n/a, n/a, 2, hypoxia
FALSE	[K].QVELALWDTAGQEDYDR.[L]			Mus musculus	4.18631e-08	0	3	3	9	Q9QUI0; Q62159; P62746	Q9QUI0 [52-68]; Q62159 [52-68]; P62746 [52-68]	0	2008.92	100		100	2.5595e-17								2.34758e+06			74.24	Shared	Not Found	Not Found	Not Found	Not Found	Not Found	Not Found	Not Found	High	Not Found	High	Not Found	Peak Found	High	High	Not Found	Peak Found	Peak Found	High	High	Peak Found
FALSE	[K].HFCPNVPIILVGNK.[K]	1xCarbamidomethyl [C3]		Mus musculus	9.39405e-06	0	2	2	14	Q9QUI0; Q62159	Q9QUI0 [105-118]; Q62159 [105-118]	0	1607.87	2.195	100	100	0.536053			88.62				2.38199e+06	6.10143e+06		70.63	43.42	Shared	Not Found	Peak Found	Peak Found	Peak Found	High	Peak Found	High	High	High	High	Peak Found	High	High	High	Not Found	Not Found	Peak Found	High	High	Peak Found
FALSE	[K].LVIVGDGACGK.[T]	1xCarbamidomethyl [C9]		Mus musculus	4.06206e-05	0	2	2	18	Q9QUI0; Q62159	Q9QUI0 [8-18]; Q62159 [8-18]	0	1088.58	3.242	100	100	0.418588			61.69				6.89544e+06	1.90289e+07		27.36	44.59	Shared	Not Found	High	High	High	High	Not Found	Peak Found	High	High	High	High	High	High	High	High	High	High	High	High	High
FALSE	[K].MKQEPVKPEEGR.[D]	1xOxidation [M1]		Mus musculus	4.82995e-06	0	1	1	9	Q9QUI0	Q9QUI0 [134-145]	1	1443.73	3.504	0.01	0.01	0.138354			57.3	0	0	5.12367e+09	715643	2.07641e+06		30.9	48.56		Peak Found	Peak Found	Peak Found	Peak Found	High	Not Found	Not Found	High	Not Found	High	Not Found	High	High	High	Peak Found	Not Found	Not Found	High	Peak Found	High
FALSE	[R].IGAFGYMECSAK.[T]	1xCarbamidomethyl [C9]; 1xOxidation [M7]		Mus musculus	1.62285e-05	0	1	1	6	Q9QUI0	Q9QUI0 [151-162]	0	1349.59	100		100	2.5595e-17								5.17363e+06			41.09		Not Found	Not Found	Not Found	Not Found	Not Found	Not Found	High	Not Found	Not Found	Not Found	Not Found	Peak Found	High	Peak Found	High	High	Not Found	High	Peak Found	Not Found
FALSE	[K].DQFPEVYVPTVFENYVADIEVDGK.[Q]	1xDeamidated [N/Q]		Mus musculus	5.02178e-06	0	1	1	6	Q9QUI0	Q9QUI0 [28-51]	0	2774.31																No Quan Values	Not Found	Not Found	Not Found	Not Found	Not Found	Not Found	Not Found	High	Not Found	High	Not Found	Not Found	Not Found	Not Found	Not Found	Not Found	High	High	Not Found	High
FALSE	[K].DQFPEVYVPTVFENYVADIEVDGK.[Q]			Mus musculus	2.47204e-07	0	1	1	22	Q9QUI0	Q9QUI0 [28-51]	0	2773.32	5.431	100	100	0.0197043			93.43				685755	3.52883e+06		89.45	75.6		Not Found	Not Found	High	Peak Found	Not Found	Not Found	High	High	Not Found	High	Not Found	High	High	Not Found	High	High	High	High	High	High
FALSE	[K].TCLLIVFSK.[D]	1xCarbamidomethyl [C2]		Mus musculus	0.000225264	5.31916e-05	3	3	4	Q9QUI0; Q62159; P62746	Q9QUI0 [19-27]; Q62159 [19-27]; P62746 [19-27]	0	1080.61																Shared	Not Found	Not Found	Not Found	Not Found	Not Found	Not Found	Not Found	Not Found	Not Found	Not Found	Not Found	High	Not Found	Not Found	Not Found	Not Found	High	Not Found	High	Not Found
FALSE	[K].HFCPNVPIILVGNKK.[D]	1xCarbamidomethyl [C3]		Mus musculus	0.000450908	9.70196e-05	2	2	1	Q9QUI0; Q62159	Q9QUI0 [105-119]; Q62159 [105-119]	1	1735.97																Shared	Not Found	Not Found	Not Found	Not Found	Not Found	Not Found	Not Found	Not Found	Not Found	Not Found	Not Found	Not Found	Not Found	Not Found	Not Found	Not Found	Not Found	Not Found	High	Not Found
FALSE	[R].EVFEMATR.[A]			Mus musculus	0.00286273	0.000129464	2	2	10	Q9QUI0; Q62159	Q9QUI0 [169-176]; Q62159 [169-176]	0	982.466	2.815	100	100	0.386474			49				2.81047e+06	7.02655e+06		28.62	39.72	Shared	Not Found	High	Peak Found	Not Found	High	High	Peak Found	Not Found	Not Found	High	Peak Found	High	Peak Found	High	High	High	Not Found	Peak Found	Peak Found	High
FALSE	[K].QVELALWDTAGQEDYDR.[L]	1xDeamidated [Q1]		Mus musculus	0.00198064	0.000129464	3	3	1	Q9QUI0; Q62159; P62746	Q9QUI0 [52-68]; Q62159 [52-68]; P62746 [52-68]	0	2009.91	100		100	2.5595e-17								1.54093e+06			28.58	Shared	Not Found	Not Found	Not Found	Not Found	Not Found	Not Found	Not Found	Not Found	Not Found	Not Found	Not Found	Peak Found	Not Found	Not Found	Peak Found	Not Found	Peak Found	Not Found	Not Found	High
FALSE	[R].EVFEMATR.[A]	1xOxidation [M5]		Mus musculus	0.0111667	0.000551022	2	2	12	Q9QUI0; Q62159	Q9QUI0 [169-176]; Q62159 [169-176]	0	998.461	3.947	100	100	0.283716			59.85				4.12748e+06	1.89117e+07		32.42	41.64	Shared	Not Found	Peak Found	Peak Found	Peak Found	High	Peak Found	Peak Found	Peak Found	Peak Found	Peak Found	Peak Found	High	High	High	High	High	High	High	High	High
FALSE	[R].LRPLSYPDTDVILMCFSIDSPDSLENIPEK.[W]	1xCarbamidomethyl [C15]; 1xDeamidated [N26]		Mus musculus	0.148108	0.00876854	2	2	1	Q9QUI0; Q62159	Q9QUI0 [69-98]; Q62159 [69-98]	0	3465.68																Shared	Not Found	Not Found	Not Found	Not Found	Not Found	Not Found	Not Found	Not Found	Not Found	Not Found	Not Found	Not Found	High	Not Found	Not Found	Not Found	Not Found	Not Found	Not Found	Not Found
High	O35130	Ribosomal RNA small subunit methyltransferase Nep1 [OS=Mus musculus]	0	Mus musculus	6.968	11	2	2	2	1	244	27	8.91	4.27	2	0.01	100		3.47978e-17							982066			35.25			1.9642e+06	617636	982066	1.22262e+06	789270		1.33597e+06	1.74813e+06	1.05914e+06	1.16798e+06
Checked	Annotated Sequence	Modifications	Modifications in Master Proteins	Species Map	Qvality PEP	Qvality q-value	# Protein Groups	# Proteins	# PSMs	Master Protein Accessions	Positions in Master Proteins	# Missed Cleavages	Theo. MH+ [Da]	Abundance Ratio: (hypoxia) / (normoxia)	Abundance Ratio: (normoxia) / (blank)	Abundance Ratio: (hypoxia) / (blank)	Abundance Ratio Adj. P-Value: (hypoxia) / (normoxia)	Abundance Ratio Adj. P-Value: (normoxia) / (blank)	Abundance Ratio Adj. P-Value: (hypoxia) / (blank)	Abundance Ratio Variability [%]: (hypoxia) / (normoxia)	Abundance Ratio Variability [%]: (normoxia) / (blank)	Abundance Ratio Variability [%]: (hypoxia) / (blank)	Abundances (Grouped): blank	Abundances (Grouped): normoxia	Abundances (Grouped): hypoxia	Abundances (Grouped) CV [%]: blank	Abundances (Grouped) CV [%]: normoxia	Abundances (Grouped) CV [%]: hypoxia	Quan Info	Found in Sample: [S270] F270: Control, n/a, n/a, nobody, blank	Found in Sample: [S233] F233: Sample, n/a, n/a, 4, normoxia	Found in Sample: [S234] F234: Sample, n/a, n/a, 2, normoxia	Found in Sample: [S241] F241: Sample, n/a, n/a, 3, normoxia	Found in Sample: [S245] F245: Sample, n/a, n/a, 5, normoxia	Found in Sample: [S252] F252: Sample, n/a, n/a, 1, normoxia	Found in Sample: [S258] F258: Sample, n/a, n/a, 3, normoxia	Found in Sample: [S262] F262: Sample, n/a, n/a, 5, normoxia	Found in Sample: [S263] F263: Sample, n/a, n/a, 4, normoxia	Found in Sample: [S268] F268: Sample, n/a, n/a, 2, normoxia	Found in Sample: [S269] F269: Sample, n/a, n/a, 1, normoxia	Found in Sample: [S243] F243: Sample, n/a, n/a, 5, hypoxia	Found in Sample: [S247] F247: Sample, n/a, n/a, 4, hypoxia	Found in Sample: [S248] F248: Sample, n/a, n/a, 3, hypoxia	Found in Sample: [S249] F249: Sample, n/a, n/a, 2, hypoxia	Found in Sample: [S250] F250: Sample, n/a, n/a, 1, hypoxia	Found in Sample: [S260] F260: Sample, n/a, n/a, 5, hypoxia	Found in Sample: [S264] F264: Sample, n/a, n/a, 4, hypoxia	Found in Sample: [S265] F265: Sample, n/a, n/a, 3, hypoxia	Found in Sample: [S266] F266: Sample, n/a, n/a, 2, hypoxia
FALSE	[R].ELVPSSDPVVFVVGAFAHGK.[V]			Mus musculus	6.52418e-05	5.31916e-05	1	1	1	O35130	O35130 [188-207]	0	2055.09																No Quan Values	Not Found	Not Found	Not Found	Not Found	Not Found	Not Found	Not Found	Not Found	Not Found	High	Not Found	Not Found	Not Found	Not Found	Not Found	Not Found	Not Found	Not Found	Not Found	Not Found
FALSE	[K].VSVEYTEK.[M]			Mus musculus	0.0203673	0.00117543	1	1	1	O35130	O35130 [208-215]	0	954.478	0.01	100		2.5595e-17							982066			35.25			Not Found	Peak Found	Peak Found	Peak Found	Peak Found	Peak Found	Not Found	Peak Found	Peak Found	High	Peak Found	Not Found	Not Found	Not Found	Not Found	Not Found	Not Found	Not Found	Not Found	Not Found
High	Q9CYR6	phosphoacetylglucosamine mutase [OS=Mus musculus]	0	Mus musculus	11.974	7	4	10	4	1	542	59.4	6.2	18.14	4	2.47	100	100	0.378559			44.92				983475	4.38731e+06		34.3	55.93				1.06908e+06	707291		1.91477e+06		983475	1.3943e+06	694846	4.71586e+06	6.40646e+06	4.86746e+06		2.19519e+06	1.15464e+07	3.91287e+06	3.95453e+06
Checked	Annotated Sequence	Modifications	Modifications in Master Proteins	Species Map	Qvality PEP	Qvality q-value	# Protein Groups	# Proteins	# PSMs	Master Protein Accessions	Positions in Master Proteins	# Missed Cleavages	Theo. MH+ [Da]	Abundance Ratio: (hypoxia) / (normoxia)	Abundance Ratio: (normoxia) / (blank)	Abundance Ratio: (hypoxia) / (blank)	Abundance Ratio Adj. P-Value: (hypoxia) / (normoxia)	Abundance Ratio Adj. P-Value: (normoxia) / (blank)	Abundance Ratio Adj. P-Value: (hypoxia) / (blank)	Abundance Ratio Variability [%]: (hypoxia) / (normoxia)	Abundance Ratio Variability [%]: (normoxia) / (blank)	Abundance Ratio Variability [%]: (hypoxia) / (blank)	Abundances (Grouped): blank	Abundances (Grouped): normoxia	Abundances (Grouped): hypoxia	Abundances (Grouped) CV [%]: blank	Abundances (Grouped) CV [%]: normoxia	Abundances (Grouped) CV [%]: hypoxia	Quan Info	Found in Sample: [S270] F270: Control, n/a, n/a, nobody, blank	Found in Sample: [S233] F233: Sample, n/a, n/a, 4, normoxia	Found in Sample: [S234] F234: Sample, n/a, n/a, 2, normoxia	Found in Sample: [S241] F241: Sample, n/a, n/a, 3, normoxia	Found in Sample: [S245] F245: Sample, n/a, n/a, 5, normoxia	Found in Sample: [S252] F252: Sample, n/a, n/a, 1, normoxia	Found in Sample: [S258] F258: Sample, n/a, n/a, 3, normoxia	Found in Sample: [S262] F262: Sample, n/a, n/a, 5, normoxia	Found in Sample: [S263] F263: Sample, n/a, n/a, 4, normoxia	Found in Sample: [S268] F268: Sample, n/a, n/a, 2, normoxia	Found in Sample: [S269] F269: Sample, n/a, n/a, 1, normoxia	Found in Sample: [S243] F243: Sample, n/a, n/a, 5, hypoxia	Found in Sample: [S247] F247: Sample, n/a, n/a, 4, hypoxia	Found in Sample: [S248] F248: Sample, n/a, n/a, 3, hypoxia	Found in Sample: [S249] F249: Sample, n/a, n/a, 2, hypoxia	Found in Sample: [S250] F250: Sample, n/a, n/a, 1, hypoxia	Found in Sample: [S260] F260: Sample, n/a, n/a, 5, hypoxia	Found in Sample: [S264] F264: Sample, n/a, n/a, 4, hypoxia	Found in Sample: [S265] F265: Sample, n/a, n/a, 3, hypoxia	Found in Sample: [S266] F266: Sample, n/a, n/a, 2, hypoxia
FALSE	[R].VISTTDAER.[Q]			Mus musculus	0.000942442	0.000129464	1	1	5	Q9CYR6	Q9CYR6 [461-469]	0	991.505	2.47	100	100	0.26337			44.92				983475	2.40589e+06		34.3	54.95		Not Found	Not Found	Not Found	Peak Found	Peak Found	Not Found	High	Not Found	Peak Found	Peak Found	Peak Found	Peak Found	Peak Found	Peak Found	High	High	Peak Found	Peak Found	High	High
FALSE	[R].QVLAAIVEK.[E]			Mus musculus	0.00103236	0.000129464	1	1	2	Q9CYR6	Q9CYR6 [104-112]	0	970.593	100		100	2.5595e-17								1.97866e+06			15.89		Not Found	Not Found	Not Found	Not Found	Not Found	Not Found	Not Found	Not Found	Not Found	Not Found	Not Found	High	Peak Found	Peak Found	Not Found	Not Found	Not Found	Peak Found	High	Not Found
FALSE	[R].VYAEANSQESADR.[L]			Mus musculus	0.00440168	0.000209478	1	1	1	Q9CYR6	Q9CYR6 [506-518]	0	1439.64																No Quan Values	Not Found	Not Found	Not Found	Not Found	Not Found	Not Found	Not Found	Not Found	Not Found	Not Found	Not Found	Not Found	Not Found	Not Found	Not Found	High	Not Found	Not Found	Not Found	Not Found
FALSE	[K].VPVYCTK.[T]	1xCarbamidomethyl [C5]		Mus musculus	0.0405322	0.00263419	1	1	2	Q9CYR6	Q9CYR6 [344-350]	0	866.444																No Quan Values	Not Found	Peak Found	Peak Found	Peak Found	Peak Found	Peak Found	Peak Found	Peak Found	Peak Found	Peak Found	Peak Found	Peak Found	Peak Found	High	Peak Found	Peak Found	Peak Found	Peak Found	High	Peak Found
High	Q61081	Hsp90 co-chaperone Cdc37 [OS=Mus musculus]	0	Mus musculus	8.301	8	2	2	2	1	379	44.6	5.34	2.51	2	0.01	100		3.47978e-17							988929			45.96			1.55901e+06	999114	875174	2.15271e+06					579161	988929
Checked	Annotated Sequence	Modifications	Modifications in Master Proteins	Species Map	Qvality PEP	Qvality q-value	# Protein Groups	# Proteins	# PSMs	Master Protein Accessions	Positions in Master Proteins	# Missed Cleavages	Theo. MH+ [Da]	Abundance Ratio: (hypoxia) / (normoxia)	Abundance Ratio: (normoxia) / (blank)	Abundance Ratio: (hypoxia) / (blank)	Abundance Ratio Adj. P-Value: (hypoxia) / (normoxia)	Abundance Ratio Adj. P-Value: (normoxia) / (blank)	Abundance Ratio Adj. P-Value: (hypoxia) / (blank)	Abundance Ratio Variability [%]: (hypoxia) / (normoxia)	Abundance Ratio Variability [%]: (normoxia) / (blank)	Abundance Ratio Variability [%]: (hypoxia) / (blank)	Abundances (Grouped): blank	Abundances (Grouped): normoxia	Abundances (Grouped): hypoxia	Abundances (Grouped) CV [%]: blank	Abundances (Grouped) CV [%]: normoxia	Abundances (Grouped) CV [%]: hypoxia	Quan Info	Found in Sample: [S270] F270: Control, n/a, n/a, nobody, blank	Found in Sample: [S233] F233: Sample, n/a, n/a, 4, normoxia	Found in Sample: [S234] F234: Sample, n/a, n/a, 2, normoxia	Found in Sample: [S241] F241: Sample, n/a, n/a, 3, normoxia	Found in Sample: [S245] F245: Sample, n/a, n/a, 5, normoxia	Found in Sample: [S252] F252: Sample, n/a, n/a, 1, normoxia	Found in Sample: [S258] F258: Sample, n/a, n/a, 3, normoxia	Found in Sample: [S262] F262: Sample, n/a, n/a, 5, normoxia	Found in Sample: [S263] F263: Sample, n/a, n/a, 4, normoxia	Found in Sample: [S268] F268: Sample, n/a, n/a, 2, normoxia	Found in Sample: [S269] F269: Sample, n/a, n/a, 1, normoxia	Found in Sample: [S243] F243: Sample, n/a, n/a, 5, hypoxia	Found in Sample: [S247] F247: Sample, n/a, n/a, 4, hypoxia	Found in Sample: [S248] F248: Sample, n/a, n/a, 3, hypoxia	Found in Sample: [S249] F249: Sample, n/a, n/a, 2, hypoxia	Found in Sample: [S250] F250: Sample, n/a, n/a, 1, hypoxia	Found in Sample: [S260] F260: Sample, n/a, n/a, 5, hypoxia	Found in Sample: [S264] F264: Sample, n/a, n/a, 4, hypoxia	Found in Sample: [S265] F265: Sample, n/a, n/a, 3, hypoxia	Found in Sample: [S266] F266: Sample, n/a, n/a, 2, hypoxia
FALSE	[R].LGPGGLDPVEVYESLPEELQK.[C]			Mus musculus	8.15993e-05	5.31916e-05	1	1	1	Q61081	Q61081 [288-308]	0	2269.16																No Quan Values	Not Found	Not Found	Not Found	Not Found	Not Found	Not Found	Not Found	Not Found	Not Found	Not Found	Not Found	Not Found	Not Found	Not Found	Not Found	Not Found	Not Found	Not Found	High	Not Found
FALSE	[K].TADHQYMEGFK.[Y]			Mus musculus	0.00064798	9.70196e-05	1	1	1	Q61081	Q61081 [244-254]	0	1326.58	0.01	100		2.5595e-17							988929			45.96			Not Found	Peak Found	Peak Found	Peak Found	Peak Found	Not Found	Not Found	Not Found	Not Found	Peak Found	Peak Found	Not Found	Not Found	Not Found	Not Found	Not Found	Not Found	Not Found	High	Not Found
High	P97470	Serine/threonine-protein phosphatase 4 catalytic subunit [OS=Mus musculus]	0	Mus musculus	35.908	25	6	22	4	1	307	35.1	5.06	55.75	6	0.01	100		3.47978e-17							990865			22.87			889366	644491	1.13717e+06		588003	1.21852e+06	988500	1.12651e+06	1.52339e+06
Checked	Annotated Sequence	Modifications	Modifications in Master Proteins	Species Map	Qvality PEP	Qvality q-value	# Protein Groups	# Proteins	# PSMs	Master Protein Accessions	Positions in Master Proteins	# Missed Cleavages	Theo. MH+ [Da]	Abundance Ratio: (hypoxia) / (normoxia)	Abundance Ratio: (normoxia) / (blank)	Abundance Ratio: (hypoxia) / (blank)	Abundance Ratio Adj. P-Value: (hypoxia) / (normoxia)	Abundance Ratio Adj. P-Value: (normoxia) / (blank)	Abundance Ratio Adj. P-Value: (hypoxia) / (blank)	Abundance Ratio Variability [%]: (hypoxia) / (normoxia)	Abundance Ratio Variability [%]: (normoxia) / (blank)	Abundance Ratio Variability [%]: (hypoxia) / (blank)	Abundances (Grouped): blank	Abundances (Grouped): normoxia	Abundances (Grouped): hypoxia	Abundances (Grouped) CV [%]: blank	Abundances (Grouped) CV [%]: normoxia	Abundances (Grouped) CV [%]: hypoxia	Quan Info	Found in Sample: [S270] F270: Control, n/a, n/a, nobody, blank	Found in Sample: [S233] F233: Sample, n/a, n/a, 4, normoxia	Found in Sample: [S234] F234: Sample, n/a, n/a, 2, normoxia	Found in Sample: [S241] F241: Sample, n/a, n/a, 3, normoxia	Found in Sample: [S245] F245: Sample, n/a, n/a, 5, normoxia	Found in Sample: [S252] F252: Sample, n/a, n/a, 1, normoxia	Found in Sample: [S258] F258: Sample, n/a, n/a, 3, normoxia	Found in Sample: [S262] F262: Sample, n/a, n/a, 5, normoxia	Found in Sample: [S263] F263: Sample, n/a, n/a, 4, normoxia	Found in Sample: [S268] F268: Sample, n/a, n/a, 2, normoxia	Found in Sample: [S269] F269: Sample, n/a, n/a, 1, normoxia	Found in Sample: [S243] F243: Sample, n/a, n/a, 5, hypoxia	Found in Sample: [S247] F247: Sample, n/a, n/a, 4, hypoxia	Found in Sample: [S248] F248: Sample, n/a, n/a, 3, hypoxia	Found in Sample: [S249] F249: Sample, n/a, n/a, 2, hypoxia	Found in Sample: [S250] F250: Sample, n/a, n/a, 1, hypoxia	Found in Sample: [S260] F260: Sample, n/a, n/a, 5, hypoxia	Found in Sample: [S264] F264: Sample, n/a, n/a, 4, hypoxia	Found in Sample: [S265] F265: Sample, n/a, n/a, 3, hypoxia	Found in Sample: [S266] F266: Sample, n/a, n/a, 2, hypoxia
FALSE	[R].QITQVYGFYDECLR.[K]	1xCarbamidomethyl [C12]		Mus musculus	1.0312e-06	0	3	3	8	P62715; P97470; P63330	P62715 [122-135]; P97470 [119-132]; P63330 [122-135]	0	1791.84	0.01	100		2.5595e-17							2.82109e+06			31.42		Shared	Not Found	High	High	High	High	Not Found	High	Not Found	Peak Found	High	High	Not Found	Not Found	High	Not Found	Not Found	Not Found	Not Found	Not Found	Not Found
FALSE	[R].QITQVYGFYDECLRK.[Y]	1xCarbamidomethyl [C12]		Mus musculus	5.06892e-07	0	3	3	1	P62715; P97470; P63330	P62715 [122-136]; P97470 [119-133]; P63330 [122-136]	1	1919.93	0.01	100		2.5595e-17							1.92226e+06			23.57		Shared	Not Found	Not Found	Peak Found	Peak Found	Peak Found	Not Found	High	Peak Found	Not Found	Peak Found	Peak Found	Not Found	Not Found	Not Found	Not Found	Not Found	Not Found	Not Found	Not Found	Not Found
FALSE	[R].VGGDVPETNYLFMGDFVDR.[G]			Mus musculus	2.96973e-07	0	1	1	2	P97470	P97470 [68-86]	0	2130.98																No Quan Values	Not Found	Not Found	High	Not Found	High	Not Found	Not Found	Not Found	Not Found	Not Found	Not Found	Not Found	Not Found	Not Found	Not Found	Not Found	Not Found	Not Found	Not Found	Not Found
FALSE	[R].EILVEESNVQR.[V]			Mus musculus	0.000237745	5.31916e-05	1	1	3	P97470	P97470 [34-44]	0	1315.69																Not Reliable	Not Found	High	Not Found	Not Found	High	Not Found	Not Found	Not Found	Not Found	Not Found	Not Found	Not Found	Not Found	Not Found	Not Found	Not Found	Not Found	Not Found	Not Found	High
FALSE	[K].DFIIFEAAPQETR.[G]			Mus musculus	0.000193184	5.31916e-05	1	1	5	P97470	P97470 [282-294]	0	1536.77	0.01	100		2.5595e-17							762611			50.48			Not Found	High	High	Not Found	Not Found	Not Found	High	Not Found	Peak Found	Peak Found	Not Found	Not Found	Not Found	High	Not Found	Not Found	Not Found	Not Found	Not Found	Not Found
FALSE	[R].VDSPVTVCGDIHGQFYDLK.[E]	1xCarbamidomethyl [C8]		Mus musculus	0.00157341	0.000129464	1	1	2	P97470	P97470 [45-63]	0	2150.02	0.01	100		2.5595e-17							783500			28.63			Not Found	Not Found	Not Found	Peak Found	Not Found	Peak Found	Peak Found	Peak Found	Not Found	High	Not Found	Not Found	Not Found	Not Found	Not Found	Not Found	Not Found	Not Found	High	Not Found
FALSE	[R].VGGDVPETNYLFMGDFVDR.[G]	1xDeamidated [N9]; 1xOxidation [M13]		Mus musculus	0.00695181	0.000360059	1	1	1	P97470	P97470 [68-86]	0	2147.96																No Quan Values	Not Found	Not Found	Not Found	Not Found	Not Found	Not Found	Not Found	Not Found	Not Found	High	Not Found	Not Found	Not Found	Not Found	Not Found	Not Found	Not Found	Not Found	Not Found	Not Found
High	P32233	developmentally-regulated GTP-binding protein 1 [OS=Mus musculus]	0	Mus musculus	9.81	8	2	3	2	1	367	40.5	8.9	8.47	2	0.01	100		3.47978e-17							991470			28.77					1.02169e+06	1.27341e+06	660698	1.02594e+06	1.60652e+06		960146	772998
Checked	Annotated Sequence	Modifications	Modifications in Master Proteins	Species Map	Qvality PEP	Qvality q-value	# Protein Groups	# Proteins	# PSMs	Master Protein Accessions	Positions in Master Proteins	# Missed Cleavages	Theo. MH+ [Da]	Abundance Ratio: (hypoxia) / (normoxia)	Abundance Ratio: (normoxia) / (blank)	Abundance Ratio: (hypoxia) / (blank)	Abundance Ratio Adj. P-Value: (hypoxia) / (normoxia)	Abundance Ratio Adj. P-Value: (normoxia) / (blank)	Abundance Ratio Adj. P-Value: (hypoxia) / (blank)	Abundance Ratio Variability [%]: (hypoxia) / (normoxia)	Abundance Ratio Variability [%]: (normoxia) / (blank)	Abundance Ratio Variability [%]: (hypoxia) / (blank)	Abundances (Grouped): blank	Abundances (Grouped): normoxia	Abundances (Grouped): hypoxia	Abundances (Grouped) CV [%]: blank	Abundances (Grouped) CV [%]: normoxia	Abundances (Grouped) CV [%]: hypoxia	Quan Info	Found in Sample: [S270] F270: Control, n/a, n/a, nobody, blank	Found in Sample: [S233] F233: Sample, n/a, n/a, 4, normoxia	Found in Sample: [S234] F234: Sample, n/a, n/a, 2, normoxia	Found in Sample: [S241] F241: Sample, n/a, n/a, 3, normoxia	Found in Sample: [S245] F245: Sample, n/a, n/a, 5, normoxia	Found in Sample: [S252] F252: Sample, n/a, n/a, 1, normoxia	Found in Sample: [S258] F258: Sample, n/a, n/a, 3, normoxia	Found in Sample: [S262] F262: Sample, n/a, n/a, 5, normoxia	Found in Sample: [S263] F263: Sample, n/a, n/a, 4, normoxia	Found in Sample: [S268] F268: Sample, n/a, n/a, 2, normoxia	Found in Sample: [S269] F269: Sample, n/a, n/a, 1, normoxia	Found in Sample: [S243] F243: Sample, n/a, n/a, 5, hypoxia	Found in Sample: [S247] F247: Sample, n/a, n/a, 4, hypoxia	Found in Sample: [S248] F248: Sample, n/a, n/a, 3, hypoxia	Found in Sample: [S249] F249: Sample, n/a, n/a, 2, hypoxia	Found in Sample: [S250] F250: Sample, n/a, n/a, 1, hypoxia	Found in Sample: [S260] F260: Sample, n/a, n/a, 5, hypoxia	Found in Sample: [S264] F264: Sample, n/a, n/a, 4, hypoxia	Found in Sample: [S265] F265: Sample, n/a, n/a, 3, hypoxia	Found in Sample: [S266] F266: Sample, n/a, n/a, 2, hypoxia
FALSE	[K].IQLLDLPGIIEGAK.[D]			Mus musculus	4.07751e-05	0	1	1	2	P32233	P32233 [113-126]	0	1479.88																No Quan Values	Not Found	Not Found	High	Not Found	Not Found	Not Found	Not Found	Not Found	Not Found	High	Not Found	Not Found	Not Found	Not Found	Not Found	Not Found	Not Found	Not Found	Not Found	Not Found
FALSE	[R].SDATADDLIDVVEGNR.[V]			Mus musculus	4.9826e-05	5.31916e-05	1	1	1	P32233	P32233 [223-238]	0	1689.79	0.01	100		2.5595e-17							991470			28.77			Not Found	Not Found	Not Found	Peak Found	Peak Found	Peak Found	Peak Found	Peak Found	Not Found	High	Peak Found	Not Found	Not Found	Not Found	Not Found	Not Found	Not Found	Not Found	Not Found	Not Found
High	Q80X41	Serine/threonine-protein kinase VRK1 [OS=Mus musculus]	0	Mus musculus	7.295	7	2	2	2	1	440	49.7	8.94	2.6	2	1.027	100	100	0.956983			82.33				994078	1.46174e+06		69.58	44.43		1.53267e+06	292979	1.61349e+06	831147	994078	7.36888e+06	1.08435e+06	3.6284e+06	1.70241e+06		1.32674e+06		715638			3.96365e+06	1.6563e+06
Checked	Annotated Sequence	Modifications	Modifications in Master Proteins	Species Map	Qvality PEP	Qvality q-value	# Protein Groups	# Proteins	# PSMs	Master Protein Accessions	Positions in Master Proteins	# Missed Cleavages	Theo. MH+ [Da]	Abundance Ratio: (hypoxia) / (normoxia)	Abundance Ratio: (normoxia) / (blank)	Abundance Ratio: (hypoxia) / (blank)	Abundance Ratio Adj. P-Value: (hypoxia) / (normoxia)	Abundance Ratio Adj. P-Value: (normoxia) / (blank)	Abundance Ratio Adj. P-Value: (hypoxia) / (blank)	Abundance Ratio Variability [%]: (hypoxia) / (normoxia)	Abundance Ratio Variability [%]: (normoxia) / (blank)	Abundance Ratio Variability [%]: (hypoxia) / (blank)	Abundances (Grouped): blank	Abundances (Grouped): normoxia	Abundances (Grouped): hypoxia	Abundances (Grouped) CV [%]: blank	Abundances (Grouped) CV [%]: normoxia	Abundances (Grouped) CV [%]: hypoxia	Quan Info	Found in Sample: [S270] F270: Control, n/a, n/a, nobody, blank	Found in Sample: [S233] F233: Sample, n/a, n/a, 4, normoxia	Found in Sample: [S234] F234: Sample, n/a, n/a, 2, normoxia	Found in Sample: [S241] F241: Sample, n/a, n/a, 3, normoxia	Found in Sample: [S245] F245: Sample, n/a, n/a, 5, normoxia	Found in Sample: [S252] F252: Sample, n/a, n/a, 1, normoxia	Found in Sample: [S258] F258: Sample, n/a, n/a, 3, normoxia	Found in Sample: [S262] F262: Sample, n/a, n/a, 5, normoxia	Found in Sample: [S263] F263: Sample, n/a, n/a, 4, normoxia	Found in Sample: [S268] F268: Sample, n/a, n/a, 2, normoxia	Found in Sample: [S269] F269: Sample, n/a, n/a, 1, normoxia	Found in Sample: [S243] F243: Sample, n/a, n/a, 5, hypoxia	Found in Sample: [S247] F247: Sample, n/a, n/a, 4, hypoxia	Found in Sample: [S248] F248: Sample, n/a, n/a, 3, hypoxia	Found in Sample: [S249] F249: Sample, n/a, n/a, 2, hypoxia	Found in Sample: [S250] F250: Sample, n/a, n/a, 1, hypoxia	Found in Sample: [S260] F260: Sample, n/a, n/a, 5, hypoxia	Found in Sample: [S264] F264: Sample, n/a, n/a, 4, hypoxia	Found in Sample: [S265] F265: Sample, n/a, n/a, 3, hypoxia	Found in Sample: [S266] F266: Sample, n/a, n/a, 2, hypoxia
FALSE	[K].NPDQVYLVDYGLAYR.[Y]			Mus musculus	0.000611396	9.70196e-05	1	4	1	Q80X41	Q80X41 [189-203]	0	1785.88																No Quan Values	Not Found	Not Found	Not Found	Not Found	Not Found	Not Found	Not Found	Not Found	Not Found	High	Not Found	Not Found	Not Found	Not Found	Not Found	Not Found	Not Found	Not Found	Not Found	Not Found
FALSE	[K].VEPSDNGPLFTELK.[F]			Mus musculus	0.000901136	0.000129464	1	4	1	Q80X41	Q80X41 [72-85]	0	1545.78	1.027	100	100	0.958942			82.33				994078	1.46174e+06		69.58	44.43		Not Found	Peak Found	Peak Found	Peak Found	Peak Found	Peak Found	High	Peak Found	Peak Found	Peak Found	Not Found	Peak Found	Not Found	Peak Found	Not Found	Not Found	Peak Found	Peak Found	Not Found	Not Found
High	P70261	paladin [OS=Mus musculus]	0	Mus musculus	5.803	3	2	2	2	1	859	96.7	6.58	4.91	2	0.01	100		3.47978e-17							1.00169e+06			19.23				1.10009e+06	1.2136e+06	1.07827e+06		1.34265e+06			611824	930552
Checked	Annotated Sequence	Modifications	Modifications in Master Proteins	Species Map	Qvality PEP	Qvality q-value	# Protein Groups	# Proteins	# PSMs	Master Protein Accessions	Positions in Master Proteins	# Missed Cleavages	Theo. MH+ [Da]	Abundance Ratio: (hypoxia) / (normoxia)	Abundance Ratio: (normoxia) / (blank)	Abundance Ratio: (hypoxia) / (blank)	Abundance Ratio Adj. P-Value: (hypoxia) / (normoxia)	Abundance Ratio Adj. P-Value: (normoxia) / (blank)	Abundance Ratio Adj. P-Value: (hypoxia) / (blank)	Abundance Ratio Variability [%]: (hypoxia) / (normoxia)	Abundance Ratio Variability [%]: (normoxia) / (blank)	Abundance Ratio Variability [%]: (hypoxia) / (blank)	Abundances (Grouped): blank	Abundances (Grouped): normoxia	Abundances (Grouped): hypoxia	Abundances (Grouped) CV [%]: blank	Abundances (Grouped) CV [%]: normoxia	Abundances (Grouped) CV [%]: hypoxia	Quan Info	Found in Sample: [S270] F270: Control, n/a, n/a, nobody, blank	Found in Sample: [S233] F233: Sample, n/a, n/a, 4, normoxia	Found in Sample: [S234] F234: Sample, n/a, n/a, 2, normoxia	Found in Sample: [S241] F241: Sample, n/a, n/a, 3, normoxia	Found in Sample: [S245] F245: Sample, n/a, n/a, 5, normoxia	Found in Sample: [S252] F252: Sample, n/a, n/a, 1, normoxia	Found in Sample: [S258] F258: Sample, n/a, n/a, 3, normoxia	Found in Sample: [S262] F262: Sample, n/a, n/a, 5, normoxia	Found in Sample: [S263] F263: Sample, n/a, n/a, 4, normoxia	Found in Sample: [S268] F268: Sample, n/a, n/a, 2, normoxia	Found in Sample: [S269] F269: Sample, n/a, n/a, 1, normoxia	Found in Sample: [S243] F243: Sample, n/a, n/a, 5, hypoxia	Found in Sample: [S247] F247: Sample, n/a, n/a, 4, hypoxia	Found in Sample: [S248] F248: Sample, n/a, n/a, 3, hypoxia	Found in Sample: [S249] F249: Sample, n/a, n/a, 2, hypoxia	Found in Sample: [S250] F250: Sample, n/a, n/a, 1, hypoxia	Found in Sample: [S260] F260: Sample, n/a, n/a, 5, hypoxia	Found in Sample: [S264] F264: Sample, n/a, n/a, 4, hypoxia	Found in Sample: [S265] F265: Sample, n/a, n/a, 3, hypoxia	Found in Sample: [S266] F266: Sample, n/a, n/a, 2, hypoxia
FALSE	[R].AEEDFVSYTPR.[D]			Mus musculus	0.000325558	5.31916e-05	1	1	1	P70261	P70261 [176-186]	0	1313.6	0.01	100		2.5595e-17							1.00169e+06			19.23			Not Found	Not Found	Peak Found	Peak Found	Peak Found	Not Found	High	Not Found	Not Found	Peak Found	Peak Found	Not Found	Not Found	Not Found	Not Found	Not Found	Not Found	Not Found	Not Found	Not Found
FALSE	[R].MPIYGTAQPSAK.[A]	1xOxidation [M1]		Mus musculus	0.0457073	0.0028667	1	1	1	P70261	P70261 [515-526]	0	1279.64																No Quan Values	Not Found	Not Found	Not Found	Not Found	Not Found	Not Found	Not Found	High	Not Found	Not Found	Not Found	Not Found	Not Found	Not Found	Not Found	Not Found	Not Found	Not Found	Not Found	Not Found
High	P35550	rRNA 2'-O-methyltransferase fibrillarin [OS=Mus musculus]	0	Mus musculus	6.904	6	2	3	2	1	327	34.3	10.24	8.81	2	0.01	100		3.47978e-17							1.00494e+06			35.08			964001	1.30504e+06		1.16752e+06		693998	1.38021e+06	1.25447e+06	773841	478591
Checked	Annotated Sequence	Modifications	Modifications in Master Proteins	Species Map	Qvality PEP	Qvality q-value	# Protein Groups	# Proteins	# PSMs	Master Protein Accessions	Positions in Master Proteins	# Missed Cleavages	Theo. MH+ [Da]	Abundance Ratio: (hypoxia) / (normoxia)	Abundance Ratio: (normoxia) / (blank)	Abundance Ratio: (hypoxia) / (blank)	Abundance Ratio Adj. P-Value: (hypoxia) / (normoxia)	Abundance Ratio Adj. P-Value: (normoxia) / (blank)	Abundance Ratio Adj. P-Value: (hypoxia) / (blank)	Abundance Ratio Variability [%]: (hypoxia) / (normoxia)	Abundance Ratio Variability [%]: (normoxia) / (blank)	Abundance Ratio Variability [%]: (hypoxia) / (blank)	Abundances (Grouped): blank	Abundances (Grouped): normoxia	Abundances (Grouped): hypoxia	Abundances (Grouped) CV [%]: blank	Abundances (Grouped) CV [%]: normoxia	Abundances (Grouped) CV [%]: hypoxia	Quan Info	Found in Sample: [S270] F270: Control, n/a, n/a, nobody, blank	Found in Sample: [S233] F233: Sample, n/a, n/a, 4, normoxia	Found in Sample: [S234] F234: Sample, n/a, n/a, 2, normoxia	Found in Sample: [S241] F241: Sample, n/a, n/a, 3, normoxia	Found in Sample: [S245] F245: Sample, n/a, n/a, 5, normoxia	Found in Sample: [S252] F252: Sample, n/a, n/a, 1, normoxia	Found in Sample: [S258] F258: Sample, n/a, n/a, 3, normoxia	Found in Sample: [S262] F262: Sample, n/a, n/a, 5, normoxia	Found in Sample: [S263] F263: Sample, n/a, n/a, 4, normoxia	Found in Sample: [S268] F268: Sample, n/a, n/a, 2, normoxia	Found in Sample: [S269] F269: Sample, n/a, n/a, 1, normoxia	Found in Sample: [S243] F243: Sample, n/a, n/a, 5, hypoxia	Found in Sample: [S247] F247: Sample, n/a, n/a, 4, hypoxia	Found in Sample: [S248] F248: Sample, n/a, n/a, 3, hypoxia	Found in Sample: [S249] F249: Sample, n/a, n/a, 2, hypoxia	Found in Sample: [S250] F250: Sample, n/a, n/a, 1, hypoxia	Found in Sample: [S260] F260: Sample, n/a, n/a, 5, hypoxia	Found in Sample: [S264] F264: Sample, n/a, n/a, 4, hypoxia	Found in Sample: [S265] F265: Sample, n/a, n/a, 3, hypoxia	Found in Sample: [S266] F266: Sample, n/a, n/a, 2, hypoxia
FALSE	[R].IVALNAHTFLR.[N]			Mus musculus	1.3269e-05	0	1	2	2	P35550	P35550 [251-261]	0	1254.73																No Quan Values	Not Found	High	Not Found	Not Found	Not Found	Not Found	Not Found	Not Found	High	Not Found	Not Found	Not Found	Not Found	Not Found	Not Found	Not Found	Not Found	Not Found	Not Found	Not Found
FALSE	[R].GKEDALVTK.[N]			Mus musculus	0.134033	0.00802267	1	1	1	P35550	P35550 [107-115]	1	960.536	0.01	100		2.5595e-17							1.00494e+06			35.08			Not Found	Peak Found	Peak Found	Not Found	Peak Found	Not Found	High	Peak Found	Peak Found	Peak Found	Peak Found	Not Found	Not Found	Not Found	Not Found	Not Found	Not Found	Not Found	Not Found	Not Found
High	P62071	Ras-related protein R-Ras2 [OS=Mus musculus]	0	Mus musculus	26.11	27	5	33	3	1	204	23.4	6.01	88.7	5	1.437	100	100	0.764046			69.82				1.00564e+06	3.16138e+06		42.95	44.93		1.31648e+06	513636	1.20233e+06	507313	1.00564e+06	1.15136e+06	621571		362125		742292	3.89776e+06	3.30232e+06	885305	4.39308e+06	6.74852e+06	3.53993e+06	3.02646e+06
Checked	Annotated Sequence	Modifications	Modifications in Master Proteins	Species Map	Qvality PEP	Qvality q-value	# Protein Groups	# Proteins	# PSMs	Master Protein Accessions	Positions in Master Proteins	# Missed Cleavages	Theo. MH+ [Da]	Abundance Ratio: (hypoxia) / (normoxia)	Abundance Ratio: (normoxia) / (blank)	Abundance Ratio: (hypoxia) / (blank)	Abundance Ratio Adj. P-Value: (hypoxia) / (normoxia)	Abundance Ratio Adj. P-Value: (normoxia) / (blank)	Abundance Ratio Adj. P-Value: (hypoxia) / (blank)	Abundance Ratio Variability [%]: (hypoxia) / (normoxia)	Abundance Ratio Variability [%]: (normoxia) / (blank)	Abundance Ratio Variability [%]: (hypoxia) / (blank)	Abundances (Grouped): blank	Abundances (Grouped): normoxia	Abundances (Grouped): hypoxia	Abundances (Grouped) CV [%]: blank	Abundances (Grouped) CV [%]: normoxia	Abundances (Grouped) CV [%]: hypoxia	Quan Info	Found in Sample: [S270] F270: Control, n/a, n/a, nobody, blank	Found in Sample: [S233] F233: Sample, n/a, n/a, 4, normoxia	Found in Sample: [S234] F234: Sample, n/a, n/a, 2, normoxia	Found in Sample: [S241] F241: Sample, n/a, n/a, 3, normoxia	Found in Sample: [S245] F245: Sample, n/a, n/a, 5, normoxia	Found in Sample: [S252] F252: Sample, n/a, n/a, 1, normoxia	Found in Sample: [S258] F258: Sample, n/a, n/a, 3, normoxia	Found in Sample: [S262] F262: Sample, n/a, n/a, 5, normoxia	Found in Sample: [S263] F263: Sample, n/a, n/a, 4, normoxia	Found in Sample: [S268] F268: Sample, n/a, n/a, 2, normoxia	Found in Sample: [S269] F269: Sample, n/a, n/a, 1, normoxia	Found in Sample: [S243] F243: Sample, n/a, n/a, 5, hypoxia	Found in Sample: [S247] F247: Sample, n/a, n/a, 4, hypoxia	Found in Sample: [S248] F248: Sample, n/a, n/a, 3, hypoxia	Found in Sample: [S249] F249: Sample, n/a, n/a, 2, hypoxia	Found in Sample: [S250] F250: Sample, n/a, n/a, 1, hypoxia	Found in Sample: [S260] F260: Sample, n/a, n/a, 5, hypoxia	Found in Sample: [S264] F264: Sample, n/a, n/a, 4, hypoxia	Found in Sample: [S265] F265: Sample, n/a, n/a, 3, hypoxia	Found in Sample: [S266] F266: Sample, n/a, n/a, 2, hypoxia
FALSE	[R].QVTQEEGQQLAR.[Q]			Mus musculus	9.35763e-06	0	1	1	14	P62071	P62071 [136-147]	0	1386.7	100		100	2.5595e-17								2.37032e+06			6.17		Not Found	Not Found	High	High	High	Not Found	High	High	High	High	High	High	Peak Found	High	Not Found	High	Not Found	High	High	Not Found
FALSE	[R].LDILDTAGQEEFGAMR.[E]			Mus musculus	1.50199e-05	0	2	2	4	P10833; P62071	P10833 [79-94]; P62071 [64-79]	0	1765.84	0.01	100		2.5595e-17							1.0863e+06			69.75		Shared	Not Found	Peak Found	High	Not Found	Peak Found	Not Found	Not Found	Not Found	Peak Found	High	Peak Found	Not Found	Not Found	Not Found	Not Found	Not Found	Not Found	High	High	Not Found
FALSE	[R].LDILDTAGQEEFGAMR.[E]	1xOxidation [M15]		Mus musculus	7.88685e-06	0	2	2	2	P10833; P62071	P10833 [79-94]; P62071 [64-79]	0	1781.84	100		100	2.5595e-17								2.28441e+06			35.22	Shared	Not Found	Not Found	Not Found	Not Found	Not Found	Not Found	Not Found	Not Found	Not Found	Not Found	Not Found	Peak Found	High	Peak Found	High	Not Found	Not Found	Peak Found	Peak Found	Not Found
FALSE	[KR].LVVVGGGGVGK.[S]			Mus musculus	6.97643e-05	5.31916e-05	2	2	10	P10833; P62071	P10833 [32-42]; P62071 [17-27]	0	941.578	2.057	100	100	0.586124			34.96				3.1531e+06	5.98952e+06		20.15	10.28	Shared	Not Found	High	Peak Found	High	High	Peak Found	Peak Found	Peak Found	Not Found	High	Peak Found	High	Peak Found	High	High	Peak Found	Not Found	High	Peak Found	High
FALSE	[K].VTYMEASAK.[I]	1xOxidation [M4]		Mus musculus	0.00429141	0.000209478	1	1	1	P62071	P62071 [151-159]	0	1015.48	1.437	100	100	0.680575			69.82				1.00564e+06	1.12037e+06		42.95	46.39		Not Found	Peak Found	Peak Found	High	Peak Found	Peak Found	Peak Found	Peak Found	Not Found	Peak Found	Not Found	Peak Found	Peak Found	Peak Found	Peak Found	Peak Found	Peak Found	Peak Found	Peak Found	Peak Found
FALSE	[R].GSFEEIYK.[F]			Mus musculus	0.106565	0.00644841	1	1	2	P62071	P62071 [99-106]	0	972.467																No Quan Values	Not Found	Not Found	High	Not Found	Not Found	Not Found	Not Found	Not Found	Not Found	Not Found	Not Found	Not Found	High	Not Found	Not Found	Not Found	Not Found	Not Found	Not Found	Not Found
High	Q91VH2	Sorting nexin-9 [OS=Mus musculus]	0	Mus musculus	10.459	11	4	5	4	1	595	66.5	5.52	9.24	4	0.01	100		3.47978e-17							1.01036e+06			45.16			1.18205e+06			2.19366e+06			1.78416e+06	863611	916386
Checked	Annotated Sequence	Modifications	Modifications in Master Proteins	Species Map	Qvality PEP	Qvality q-value	# Protein Groups	# Proteins	# PSMs	Master Protein Accessions	Positions in Master Proteins	# Missed Cleavages	Theo. MH+ [Da]	Abundance Ratio: (hypoxia) / (normoxia)	Abundance Ratio: (normoxia) / (blank)	Abundance Ratio: (hypoxia) / (blank)	Abundance Ratio Adj. P-Value: (hypoxia) / (normoxia)	Abundance Ratio Adj. P-Value: (normoxia) / (blank)	Abundance Ratio Adj. P-Value: (hypoxia) / (blank)	Abundance Ratio Variability [%]: (hypoxia) / (normoxia)	Abundance Ratio Variability [%]: (normoxia) / (blank)	Abundance Ratio Variability [%]: (hypoxia) / (blank)	Abundances (Grouped): blank	Abundances (Grouped): normoxia	Abundances (Grouped): hypoxia	Abundances (Grouped) CV [%]: blank	Abundances (Grouped) CV [%]: normoxia	Abundances (Grouped) CV [%]: hypoxia	Quan Info	Found in Sample: [S270] F270: Control, n/a, n/a, nobody, blank	Found in Sample: [S233] F233: Sample, n/a, n/a, 4, normoxia	Found in Sample: [S234] F234: Sample, n/a, n/a, 2, normoxia	Found in Sample: [S241] F241: Sample, n/a, n/a, 3, normoxia	Found in Sample: [S245] F245: Sample, n/a, n/a, 5, normoxia	Found in Sample: [S252] F252: Sample, n/a, n/a, 1, normoxia	Found in Sample: [S258] F258: Sample, n/a, n/a, 3, normoxia	Found in Sample: [S262] F262: Sample, n/a, n/a, 5, normoxia	Found in Sample: [S263] F263: Sample, n/a, n/a, 4, normoxia	Found in Sample: [S268] F268: Sample, n/a, n/a, 2, normoxia	Found in Sample: [S269] F269: Sample, n/a, n/a, 1, normoxia	Found in Sample: [S243] F243: Sample, n/a, n/a, 5, hypoxia	Found in Sample: [S247] F247: Sample, n/a, n/a, 4, hypoxia	Found in Sample: [S248] F248: Sample, n/a, n/a, 3, hypoxia	Found in Sample: [S249] F249: Sample, n/a, n/a, 2, hypoxia	Found in Sample: [S250] F250: Sample, n/a, n/a, 1, hypoxia	Found in Sample: [S260] F260: Sample, n/a, n/a, 5, hypoxia	Found in Sample: [S264] F264: Sample, n/a, n/a, 4, hypoxia	Found in Sample: [S265] F265: Sample, n/a, n/a, 3, hypoxia	Found in Sample: [S266] F266: Sample, n/a, n/a, 2, hypoxia
FALSE	[K].ALQSLAAVFSSSGYQGETDLNDAITEAGK.[T]			Mus musculus	6.14649e-05	5.31916e-05	1	1	1	Q91VH2	Q91VH2 [441-469]	0	2943.42																No Quan Values	Not Found	Not Found	Not Found	Not Found	Not Found	Not Found	Not Found	Not Found	Not Found	High	Not Found	Not Found	Not Found	Not Found	Not Found	Not Found	Not Found	Not Found	Not Found	Not Found
FALSE	[K].FGSAIPIPSLPDK.[Q]			Mus musculus	0.00814017	0.000360059	1	1	2	Q91VH2	Q91VH2 [301-313]	0	1341.74	0.01	100		2.5595e-17							1.01036e+06			45.16			Not Found	Peak Found	High	Not Found	High	Not Found	Not Found	Peak Found	Peak Found	Peak Found	Not Found	Not Found	Not Found	Not Found	Not Found	Not Found	Not Found	Not Found	Not Found	Not Found
FALSE	[K].SYIEYQLTPTNTNR.[S]			Mus musculus	0.0898995	0.00569984	1	1	1	Q91VH2	Q91VH2 [268-281]	0	1699.83																No Quan Values	Not Found	Not Found	Not Found	Not Found	Not Found	Not Found	Not Found	Not Found	High	Not Found	Not Found	Not Found	Not Found	Not Found	Not Found	Not Found	Not Found	Not Found	Not Found	Not Found
FALSE	[R].FEEEFIK.[M]			Mus musculus	0.113611	0.00672528	1	1	1	Q91VH2	Q91VH2 [319-325]	0	941.461																No Quan Values	Not Found	Not Found	Not Found	Not Found	Not Found	Not Found	Not Found	Not Found	Not Found	High	Not Found	Not Found	Not Found	Not Found	Not Found	Not Found	Not Found	Not Found	Not Found	Not Found
High	Q8K2Q7-1	BRO1 domain-containing protein BROX [OS=Mus musculus]	0	Mus musculus	41.966	24	7	47	7	1	411	46.2	7.69	106.54	7	5.543	100	100	0.153104			28.5				1.01607e+06	2.08925e+07		7.48	21.8		1.2431e+06	1.15326e+06	1.24901e+06			1.07357e+06	1.01607e+06	763770	828136	1.07884e+06	1.55829e+07	2.57824e+07	1.98712e+07	1.86645e+07	2.15046e+07	5.70414e+07	2.52872e+07	1.72826e+07
Checked	Annotated Sequence	Modifications	Modifications in Master Proteins	Species Map	Qvality PEP	Qvality q-value	# Protein Groups	# Proteins	# PSMs	Master Protein Accessions	Positions in Master Proteins	# Missed Cleavages	Theo. MH+ [Da]	Abundance Ratio: (hypoxia) / (normoxia)	Abundance Ratio: (normoxia) / (blank)	Abundance Ratio: (hypoxia) / (blank)	Abundance Ratio Adj. P-Value: (hypoxia) / (normoxia)	Abundance Ratio Adj. P-Value: (normoxia) / (blank)	Abundance Ratio Adj. P-Value: (hypoxia) / (blank)	Abundance Ratio Variability [%]: (hypoxia) / (normoxia)	Abundance Ratio Variability [%]: (normoxia) / (blank)	Abundance Ratio Variability [%]: (hypoxia) / (blank)	Abundances (Grouped): blank	Abundances (Grouped): normoxia	Abundances (Grouped): hypoxia	Abundances (Grouped) CV [%]: blank	Abundances (Grouped) CV [%]: normoxia	Abundances (Grouped) CV [%]: hypoxia	Quan Info	Found in Sample: [S270] F270: Control, n/a, n/a, nobody, blank	Found in Sample: [S233] F233: Sample, n/a, n/a, 4, normoxia	Found in Sample: [S234] F234: Sample, n/a, n/a, 2, normoxia	Found in Sample: [S241] F241: Sample, n/a, n/a, 3, normoxia	Found in Sample: [S245] F245: Sample, n/a, n/a, 5, normoxia	Found in Sample: [S252] F252: Sample, n/a, n/a, 1, normoxia	Found in Sample: [S258] F258: Sample, n/a, n/a, 3, normoxia	Found in Sample: [S262] F262: Sample, n/a, n/a, 5, normoxia	Found in Sample: [S263] F263: Sample, n/a, n/a, 4, normoxia	Found in Sample: [S268] F268: Sample, n/a, n/a, 2, normoxia	Found in Sample: [S269] F269: Sample, n/a, n/a, 1, normoxia	Found in Sample: [S243] F243: Sample, n/a, n/a, 5, hypoxia	Found in Sample: [S247] F247: Sample, n/a, n/a, 4, hypoxia	Found in Sample: [S248] F248: Sample, n/a, n/a, 3, hypoxia	Found in Sample: [S249] F249: Sample, n/a, n/a, 2, hypoxia	Found in Sample: [S250] F250: Sample, n/a, n/a, 1, hypoxia	Found in Sample: [S260] F260: Sample, n/a, n/a, 5, hypoxia	Found in Sample: [S264] F264: Sample, n/a, n/a, 4, hypoxia	Found in Sample: [S265] F265: Sample, n/a, n/a, 3, hypoxia	Found in Sample: [S266] F266: Sample, n/a, n/a, 2, hypoxia
FALSE	[K].HAPGLIAALAYDTASFYQK.[A]			Mus musculus	1.10192e-06	0	1	1	1	Q8K2Q7-1	Q8K2Q7-1 [204-222]	0	2037.04																No Quan Values	Not Found	Not Found	Not Found	Not Found	Not Found	Not Found	Not Found	Not Found	Not Found	Not Found	Not Found	High	Not Found	Not Found	Not Found	Not Found	Not Found	Not Found	Not Found	Not Found
FALSE	[K].IPTEAPQLELK.[A]			Mus musculus	1.19966e-05	0	1	1	10	Q8K2Q7-1	Q8K2Q7-1 [335-345]	0	1238.7	100		100	2.5595e-17								5.94463e+06			41.09		Not Found	Not Found	Not Found	Not Found	Not Found	Not Found	Not Found	Not Found	Not Found	Not Found	Not Found	High	High	High	High	High	Not Found	High	High	High
FALSE	[K].NAADLYFSLLQGFINSVGDSTQESK.[L]			Mus musculus	1.60293e-07	0	1	2	11	Q8K2Q7-1	Q8K2Q7-1 [59-83]	0	2704.31	100		100	2.5595e-17								576636			62.38		Not Found	Not Found	Not Found	Not Found	Not Found	Not Found	Not Found	High	Not Found	High	Not Found	High	High	Not Found	Peak Found	Not Found	Peak Found	High	Peak Found	High
FALSE	[K].LYAEAEALCK.[E]	1xCarbamidomethyl [C9]		Mus musculus	6.67159e-05	5.31916e-05	1	1	8	Q8K2Q7-1	Q8K2Q7-1 [280-289]	0	1167.57	100		100	2.5595e-17								4.54948e+06			29.72		Not Found	Peak Found	Not Found	Peak Found	Peak Found	Peak Found	Peak Found	Not Found	Not Found	Peak Found	Peak Found	High	High	Peak Found	Peak Found	High	Not Found	High	High	High
FALSE	[K].ENITEDEAK.[E]			Mus musculus	0.000230364	5.31916e-05	1	1	9	Q8K2Q7-1	Q8K2Q7-1 [133-141]	0	1048.48	100		100	2.5595e-17								3.19294e+06			47.64		Not Found	Not Found	Not Found	Not Found	Not Found	Not Found	Not Found	Not Found	Not Found	Not Found	Not Found	Peak Found	High	High	High	High	High	High	High	High
FALSE	[R].LLELFTDLSCNPETMK.[N]	1xCarbamidomethyl [C10]; 1xOxidation [M15]		Mus musculus	0.000103162	5.31916e-05	1	2	3	Q8K2Q7-1	Q8K2Q7-1 [43-58]	0	1926.92																No Quan Values	Not Found	Not Found	Not Found	Not Found	Not Found	Not Found	Not Found	Not Found	Not Found	Not Found	Not Found	High	Not Found	Not Found	Not Found	High	Not Found	Not Found	Not Found	Not Found
FALSE	[K].LLTPAEK.[G]			Mus musculus	0.0891694	0.00563712	1	1	3	Q8K2Q7-1	Q8K2Q7-1 [165-171]	0	771.461	5.543	100	100	0.0638618			28.5				1.01607e+06	5.36824e+06		7.48	57.22		Not Found	Peak Found	Peak Found	Peak Found	Not Found	Not Found	Peak Found	Peak Found	Peak Found	Peak Found	Peak Found	Peak Found	Peak Found	Peak Found	Peak Found	Peak Found	High	Peak Found	High	Peak Found
FALSE	[R].LLELFTDLSCNPETMK.[N]	1xCarbamidomethyl [C10]		Mus musculus	0.0906351	0.00569984	1	2	1	Q8K2Q7-1	Q8K2Q7-1 [43-58]	0	1910.92																No Quan Values	Not Found	Not Found	Not Found	Not Found	Not Found	Not Found	Not Found	Not Found	Not Found	Not Found	Not Found	Not Found	Not Found	Not Found	Not Found	Not Found	Not Found	Not Found	Not Found	High
FALSE	[K].NAADLYFSLLQGFINSVGDSTQESK.[L]	1xDeamidated [Q11]		Mus musculus	0.169482	0.00991265	1	2	1	Q8K2Q7-1	Q8K2Q7-1 [59-83]	0	2705.29																No Quan Values	Not Found	Not Found	Not Found	Not Found	Not Found	Not Found	Not Found	Not Found	Not Found	Not Found	Not Found	Not Found	Not Found	Not Found	Not Found	Not Found	Not Found	High	Not Found	Not Found
High	Q99LC5	Electron transfer flavoprotein subunit alpha, mitochondrial [OS=Mus musculus]	0	Mus musculus	7.307	8	2	2	2	1	333	35	8.38	4.29	2	0.972	100	100	0.981669			41.22				1.02139e+06	1.10812e+06		21.89	39.17		1.2166e+06	656349	2.30277e+06	1.05343e+06	1.01288e+06	889371	990328	717738	1.01902e+06	1.14163e+06	1.12708e+06	1.44008e+06	200405	2.99429e+06	1.19769e+06	878271	852687	838327
Checked	Annotated Sequence	Modifications	Modifications in Master Proteins	Species Map	Qvality PEP	Qvality q-value	# Protein Groups	# Proteins	# PSMs	Master Protein Accessions	Positions in Master Proteins	# Missed Cleavages	Theo. MH+ [Da]	Abundance Ratio: (hypoxia) / (normoxia)	Abundance Ratio: (normoxia) / (blank)	Abundance Ratio: (hypoxia) / (blank)	Abundance Ratio Adj. P-Value: (hypoxia) / (normoxia)	Abundance Ratio Adj. P-Value: (normoxia) / (blank)	Abundance Ratio Adj. P-Value: (hypoxia) / (blank)	Abundance Ratio Variability [%]: (hypoxia) / (normoxia)	Abundance Ratio Variability [%]: (normoxia) / (blank)	Abundance Ratio Variability [%]: (hypoxia) / (blank)	Abundances (Grouped): blank	Abundances (Grouped): normoxia	Abundances (Grouped): hypoxia	Abundances (Grouped) CV [%]: blank	Abundances (Grouped) CV [%]: normoxia	Abundances (Grouped) CV [%]: hypoxia	Quan Info	Found in Sample: [S270] F270: Control, n/a, n/a, nobody, blank	Found in Sample: [S233] F233: Sample, n/a, n/a, 4, normoxia	Found in Sample: [S234] F234: Sample, n/a, n/a, 2, normoxia	Found in Sample: [S241] F241: Sample, n/a, n/a, 3, normoxia	Found in Sample: [S245] F245: Sample, n/a, n/a, 5, normoxia	Found in Sample: [S252] F252: Sample, n/a, n/a, 1, normoxia	Found in Sample: [S258] F258: Sample, n/a, n/a, 3, normoxia	Found in Sample: [S262] F262: Sample, n/a, n/a, 5, normoxia	Found in Sample: [S263] F263: Sample, n/a, n/a, 4, normoxia	Found in Sample: [S268] F268: Sample, n/a, n/a, 2, normoxia	Found in Sample: [S269] F269: Sample, n/a, n/a, 1, normoxia	Found in Sample: [S243] F243: Sample, n/a, n/a, 5, hypoxia	Found in Sample: [S247] F247: Sample, n/a, n/a, 4, hypoxia	Found in Sample: [S248] F248: Sample, n/a, n/a, 3, hypoxia	Found in Sample: [S249] F249: Sample, n/a, n/a, 2, hypoxia	Found in Sample: [S250] F250: Sample, n/a, n/a, 1, hypoxia	Found in Sample: [S260] F260: Sample, n/a, n/a, 5, hypoxia	Found in Sample: [S264] F264: Sample, n/a, n/a, 4, hypoxia	Found in Sample: [S265] F265: Sample, n/a, n/a, 3, hypoxia	Found in Sample: [S266] F266: Sample, n/a, n/a, 2, hypoxia
FALSE	[R].GTSFEAAATSGGSASSEK.[A]			Mus musculus	7.10073e-06	0	1	1	1	Q99LC5	Q99LC5 [170-187]	0	1644.73																No Quan Values	Not Found	Not Found	Not Found	Not Found	Not Found	Not Found	Not Found	Not Found	Not Found	Not Found	Not Found	Not Found	Not Found	High	Not Found	Not Found	Not Found	Not Found	Not Found	Not Found
FALSE	[K].SPDTFVR.[T]			Mus musculus	0.110922	0.00660189	1	1	1	Q99LC5	Q99LC5 [140-146]	0	821.415	0.972	100	100	0.956772			41.22				1.02139e+06	1.10812e+06		21.89	39.17		Not Found	Peak Found	Peak Found	Peak Found	Peak Found	Peak Found	Peak Found	Peak Found	Peak Found	Peak Found	Peak Found	Peak Found	Peak Found	Peak Found	Peak Found	Peak Found	Peak Found	Peak Found	High	Peak Found
High	P48428	Tubulin-specific chaperone A [OS=Mus musculus]	0.005	Mus musculus	3.3	15	2	3	2	1	108	12.8	5.27	3.97	2	2.188	100	100	0.436098			83.46				1.03352e+06	2.43987e+06		43.41	32.84		2.01399e+06						508317	394295	1.19867e+06	1.57385e+06		2.79679e+06	1.84822e+06	6.7468e+06		1.48537e+06	2.12851e+06	2.19797e+06
Checked	Annotated Sequence	Modifications	Modifications in Master Proteins	Species Map	Qvality PEP	Qvality q-value	# Protein Groups	# Proteins	# PSMs	Master Protein Accessions	Positions in Master Proteins	# Missed Cleavages	Theo. MH+ [Da]	Abundance Ratio: (hypoxia) / (normoxia)	Abundance Ratio: (normoxia) / (blank)	Abundance Ratio: (hypoxia) / (blank)	Abundance Ratio Adj. P-Value: (hypoxia) / (normoxia)	Abundance Ratio Adj. P-Value: (normoxia) / (blank)	Abundance Ratio Adj. P-Value: (hypoxia) / (blank)	Abundance Ratio Variability [%]: (hypoxia) / (normoxia)	Abundance Ratio Variability [%]: (normoxia) / (blank)	Abundance Ratio Variability [%]: (hypoxia) / (blank)	Abundances (Grouped): blank	Abundances (Grouped): normoxia	Abundances (Grouped): hypoxia	Abundances (Grouped) CV [%]: blank	Abundances (Grouped) CV [%]: normoxia	Abundances (Grouped) CV [%]: hypoxia	Quan Info	Found in Sample: [S270] F270: Control, n/a, n/a, nobody, blank	Found in Sample: [S233] F233: Sample, n/a, n/a, 4, normoxia	Found in Sample: [S234] F234: Sample, n/a, n/a, 2, normoxia	Found in Sample: [S241] F241: Sample, n/a, n/a, 3, normoxia	Found in Sample: [S245] F245: Sample, n/a, n/a, 5, normoxia	Found in Sample: [S252] F252: Sample, n/a, n/a, 1, normoxia	Found in Sample: [S258] F258: Sample, n/a, n/a, 3, normoxia	Found in Sample: [S262] F262: Sample, n/a, n/a, 5, normoxia	Found in Sample: [S263] F263: Sample, n/a, n/a, 4, normoxia	Found in Sample: [S268] F268: Sample, n/a, n/a, 2, normoxia	Found in Sample: [S269] F269: Sample, n/a, n/a, 1, normoxia	Found in Sample: [S243] F243: Sample, n/a, n/a, 5, hypoxia	Found in Sample: [S247] F247: Sample, n/a, n/a, 4, hypoxia	Found in Sample: [S248] F248: Sample, n/a, n/a, 3, hypoxia	Found in Sample: [S249] F249: Sample, n/a, n/a, 2, hypoxia	Found in Sample: [S250] F250: Sample, n/a, n/a, 1, hypoxia	Found in Sample: [S260] F260: Sample, n/a, n/a, 5, hypoxia	Found in Sample: [S264] F264: Sample, n/a, n/a, 4, hypoxia	Found in Sample: [S265] F265: Sample, n/a, n/a, 3, hypoxia	Found in Sample: [S266] F266: Sample, n/a, n/a, 2, hypoxia
FALSE	[K].QAEILQESR.[M]			Mus musculus	0.0632103	0.0042499	1	1	1	P48428	P48428 [53-61]	0	1073.56	2.188	100	100	0.362211			83.46				1.03352e+06	2.43987e+06		43.41	32.84		Not Found	Peak Found	Not Found	Not Found	Not Found	Not Found	Not Found	Peak Found	Peak Found	Peak Found	Peak Found	Not Found	Peak Found	Peak Found	Peak Found	Not Found	Peak Found	Peak Found	High	Peak Found
FALSE	[R].VVLDSVK.[L]			Mus musculus	0.0801776	0.00517059	1	1	2	P48428	P48428 [99-105]	0	759.461																No Quan Values	Not Found	Peak Found	Peak Found	Peak Found	Peak Found	Peak Found	Peak Found	Peak Found	Peak Found	Peak Found	Peak Found	High	Not Found	High	Peak Found	Peak Found	Not Found	Peak Found	Peak Found	Peak Found
High	Q8C2E7	WASH complex subunit 5 [OS=Mus musculus]	0	Mus musculus	10.701	4	4	8	4	1	1159	134	7.12	11.11	4	0.01	100		3.47978e-17							1.03727e+06			18.68			892966	797697	954072				1.40659e+06	1.07935e+06	1.50568e+06
Checked	Annotated Sequence	Modifications	Modifications in Master Proteins	Species Map	Qvality PEP	Qvality q-value	# Protein Groups	# Proteins	# PSMs	Master Protein Accessions	Positions in Master Proteins	# Missed Cleavages	Theo. MH+ [Da]	Abundance Ratio: (hypoxia) / (normoxia)	Abundance Ratio: (normoxia) / (blank)	Abundance Ratio: (hypoxia) / (blank)	Abundance Ratio Adj. P-Value: (hypoxia) / (normoxia)	Abundance Ratio Adj. P-Value: (normoxia) / (blank)	Abundance Ratio Adj. P-Value: (hypoxia) / (blank)	Abundance Ratio Variability [%]: (hypoxia) / (normoxia)	Abundance Ratio Variability [%]: (normoxia) / (blank)	Abundance Ratio Variability [%]: (hypoxia) / (blank)	Abundances (Grouped): blank	Abundances (Grouped): normoxia	Abundances (Grouped): hypoxia	Abundances (Grouped) CV [%]: blank	Abundances (Grouped) CV [%]: normoxia	Abundances (Grouped) CV [%]: hypoxia	Quan Info	Found in Sample: [S270] F270: Control, n/a, n/a, nobody, blank	Found in Sample: [S233] F233: Sample, n/a, n/a, 4, normoxia	Found in Sample: [S234] F234: Sample, n/a, n/a, 2, normoxia	Found in Sample: [S241] F241: Sample, n/a, n/a, 3, normoxia	Found in Sample: [S245] F245: Sample, n/a, n/a, 5, normoxia	Found in Sample: [S252] F252: Sample, n/a, n/a, 1, normoxia	Found in Sample: [S258] F258: Sample, n/a, n/a, 3, normoxia	Found in Sample: [S262] F262: Sample, n/a, n/a, 5, normoxia	Found in Sample: [S263] F263: Sample, n/a, n/a, 4, normoxia	Found in Sample: [S268] F268: Sample, n/a, n/a, 2, normoxia	Found in Sample: [S269] F269: Sample, n/a, n/a, 1, normoxia	Found in Sample: [S243] F243: Sample, n/a, n/a, 5, hypoxia	Found in Sample: [S247] F247: Sample, n/a, n/a, 4, hypoxia	Found in Sample: [S248] F248: Sample, n/a, n/a, 3, hypoxia	Found in Sample: [S249] F249: Sample, n/a, n/a, 2, hypoxia	Found in Sample: [S250] F250: Sample, n/a, n/a, 1, hypoxia	Found in Sample: [S260] F260: Sample, n/a, n/a, 5, hypoxia	Found in Sample: [S264] F264: Sample, n/a, n/a, 4, hypoxia	Found in Sample: [S265] F265: Sample, n/a, n/a, 3, hypoxia	Found in Sample: [S266] F266: Sample, n/a, n/a, 2, hypoxia
FALSE	[R].STGYSSQPGAK.[R]			Mus musculus	0.000179623	5.31916e-05	1	1	5	Q8C2E7	Q8C2E7 [192-202]	0	1082.51	0.01	100		2.5595e-17							560243			34.47			Not Found	High	High	Peak Found	High	Not Found	Not Found	High	High	Peak Found	Not Found	Not Found	Not Found	Not Found	Not Found	Not Found	Not Found	Not Found	Not Found	Not Found
FALSE	[R].LSEFIPAVFLLK.[D]			Mus musculus	0.00198064	0.000129464	1	1	1	Q8C2E7	Q8C2E7 [32-43]	0	1376.82	0.01	100		2.5595e-17							478799			47.83			Not Found	Peak Found	Peak Found	Not Found	Not Found	Not Found	Not Found	Peak Found	Peak Found	High	Not Found	Not Found	Not Found	Not Found	Not Found	Not Found	Not Found	Not Found	Not Found	Not Found
FALSE	[R].QQIANELNSSCR.[F]	1xCarbamidomethyl [C11]		Mus musculus	0.0801776	0.00517059	1	2	1	Q8C2E7	Q8C2E7 [959-970]	0	1419.66																No Quan Values	Not Found	Not Found	Not Found	Not Found	High	Not Found	Not Found	Not Found	Not Found	Not Found	Not Found	Not Found	Not Found	Not Found	Not Found	Not Found	Not Found	Not Found	Not Found	Not Found
FALSE	[R].SSADSNMDDICK.[L]	1xCarbamidomethyl [C11]		Mus musculus	0.0842142	0.00539071	1	1	1	Q8C2E7	Q8C2E7 [177-188]	0	1342.52																No Quan Values	Not Found	Not Found	Not Found	Not Found	Not Found	Not Found	Not Found	High	Not Found	Not Found	Not Found	Not Found	Not Found	Not Found	Not Found	Not Found	Not Found	Not Found	Not Found	Not Found
High	Q8VHK9	ATP-dependent RNA helicase DHX36 [OS=Mus musculus]	0	Mus musculus	10.024	4	3	5	3	1	1001	113.8	8.29	9.82	3	0.01	100		3.47978e-17							1.03948e+06			59.34				567625	1.46632e+06		1.98672e+06			736892	388179
Checked	Annotated Sequence	Modifications	Modifications in Master Proteins	Species Map	Qvality PEP	Qvality q-value	# Protein Groups	# Proteins	# PSMs	Master Protein Accessions	Positions in Master Proteins	# Missed Cleavages	Theo. MH+ [Da]	Abundance Ratio: (hypoxia) / (normoxia)	Abundance Ratio: (normoxia) / (blank)	Abundance Ratio: (hypoxia) / (blank)	Abundance Ratio Adj. P-Value: (hypoxia) / (normoxia)	Abundance Ratio Adj. P-Value: (normoxia) / (blank)	Abundance Ratio Adj. P-Value: (hypoxia) / (blank)	Abundance Ratio Variability [%]: (hypoxia) / (normoxia)	Abundance Ratio Variability [%]: (normoxia) / (blank)	Abundance Ratio Variability [%]: (hypoxia) / (blank)	Abundances (Grouped): blank	Abundances (Grouped): normoxia	Abundances (Grouped): hypoxia	Abundances (Grouped) CV [%]: blank	Abundances (Grouped) CV [%]: normoxia	Abundances (Grouped) CV [%]: hypoxia	Quan Info	Found in Sample: [S270] F270: Control, n/a, n/a, nobody, blank	Found in Sample: [S233] F233: Sample, n/a, n/a, 4, normoxia	Found in Sample: [S234] F234: Sample, n/a, n/a, 2, normoxia	Found in Sample: [S241] F241: Sample, n/a, n/a, 3, normoxia	Found in Sample: [S245] F245: Sample, n/a, n/a, 5, normoxia	Found in Sample: [S252] F252: Sample, n/a, n/a, 1, normoxia	Found in Sample: [S258] F258: Sample, n/a, n/a, 3, normoxia	Found in Sample: [S262] F262: Sample, n/a, n/a, 5, normoxia	Found in Sample: [S263] F263: Sample, n/a, n/a, 4, normoxia	Found in Sample: [S268] F268: Sample, n/a, n/a, 2, normoxia	Found in Sample: [S269] F269: Sample, n/a, n/a, 1, normoxia	Found in Sample: [S243] F243: Sample, n/a, n/a, 5, hypoxia	Found in Sample: [S247] F247: Sample, n/a, n/a, 4, hypoxia	Found in Sample: [S248] F248: Sample, n/a, n/a, 3, hypoxia	Found in Sample: [S249] F249: Sample, n/a, n/a, 2, hypoxia	Found in Sample: [S250] F250: Sample, n/a, n/a, 1, hypoxia	Found in Sample: [S260] F260: Sample, n/a, n/a, 5, hypoxia	Found in Sample: [S264] F264: Sample, n/a, n/a, 4, hypoxia	Found in Sample: [S265] F265: Sample, n/a, n/a, 3, hypoxia	Found in Sample: [S266] F266: Sample, n/a, n/a, 2, hypoxia
FALSE	[R].LGGIAYFLSR.[L]			Mus musculus	6.57295e-05	5.31916e-05	1	1	3	Q8VHK9	Q8VHK9 [641-650]	0	1096.61																No Quan Values	Not Found	High	Not Found	Not Found	High	Not Found	Not Found	Not Found	High	Not Found	Not Found	Not Found	Not Found	Not Found	Not Found	Not Found	Not Found	Not Found	Not Found	Not Found
FALSE	[R].ASLLDDYQLPEILR.[T]			Mus musculus	0.000510599	9.70196e-05	1	1	1	Q8VHK9	Q8VHK9 [613-626]	0	1645.88	0.01	100		2.5595e-17							1.03948e+06			59.34			Not Found	Not Found	Peak Found	Peak Found	Not Found	Peak Found	Not Found	Not Found	Peak Found	High	Not Found	Not Found	Not Found	Not Found	Not Found	Not Found	Not Found	Not Found	Not Found	Not Found
FALSE	[R].DCAVLSAILDLIK.[T]	1xCarbamidomethyl [C2]		Mus musculus	0.0959439	0.00595165	1	1	1	Q8VHK9	Q8VHK9 [969-981]	0	1430.79																No Quan Values	Not Found	Not Found	Not Found	Not Found	Not Found	Not Found	Not Found	High	Not Found	Not Found	Not Found	Not Found	Not Found	Not Found	Not Found	Not Found	Not Found	Not Found	Not Found	Not Found
High	Q8K2I1	protein farnesyltransferase subunit beta [OS=Mus musculus]	0	Mus musculus	6.975	6	3	4	3	1	437	48.8	5.8	5.43	3	1.869	100	100	0.538258			78.87				1.04433e+06	1.71613e+06		41.13	113.29		2.19934e+06	983345	1.44119e+06	1.62677e+06	1.06384e+06	1.92943e+06	424661	121469	1109095		2.61834e+06	3.06447e+06	2.05672e+06		1.71613e+06	325098	2.73008e+06	1.23969e+06
Checked	Annotated Sequence	Modifications	Modifications in Master Proteins	Species Map	Qvality PEP	Qvality q-value	# Protein Groups	# Proteins	# PSMs	Master Protein Accessions	Positions in Master Proteins	# Missed Cleavages	Theo. MH+ [Da]	Abundance Ratio: (hypoxia) / (normoxia)	Abundance Ratio: (normoxia) / (blank)	Abundance Ratio: (hypoxia) / (blank)	Abundance Ratio Adj. P-Value: (hypoxia) / (normoxia)	Abundance Ratio Adj. P-Value: (normoxia) / (blank)	Abundance Ratio Adj. P-Value: (hypoxia) / (blank)	Abundance Ratio Variability [%]: (hypoxia) / (normoxia)	Abundance Ratio Variability [%]: (normoxia) / (blank)	Abundance Ratio Variability [%]: (hypoxia) / (blank)	Abundances (Grouped): blank	Abundances (Grouped): normoxia	Abundances (Grouped): hypoxia	Abundances (Grouped) CV [%]: blank	Abundances (Grouped) CV [%]: normoxia	Abundances (Grouped) CV [%]: hypoxia	Quan Info	Found in Sample: [S270] F270: Control, n/a, n/a, nobody, blank	Found in Sample: [S233] F233: Sample, n/a, n/a, 4, normoxia	Found in Sample: [S234] F234: Sample, n/a, n/a, 2, normoxia	Found in Sample: [S241] F241: Sample, n/a, n/a, 3, normoxia	Found in Sample: [S245] F245: Sample, n/a, n/a, 5, normoxia	Found in Sample: [S252] F252: Sample, n/a, n/a, 1, normoxia	Found in Sample: [S258] F258: Sample, n/a, n/a, 3, normoxia	Found in Sample: [S262] F262: Sample, n/a, n/a, 5, normoxia	Found in Sample: [S263] F263: Sample, n/a, n/a, 4, normoxia	Found in Sample: [S268] F268: Sample, n/a, n/a, 2, normoxia	Found in Sample: [S269] F269: Sample, n/a, n/a, 1, normoxia	Found in Sample: [S243] F243: Sample, n/a, n/a, 5, hypoxia	Found in Sample: [S247] F247: Sample, n/a, n/a, 4, hypoxia	Found in Sample: [S248] F248: Sample, n/a, n/a, 3, hypoxia	Found in Sample: [S249] F249: Sample, n/a, n/a, 2, hypoxia	Found in Sample: [S250] F250: Sample, n/a, n/a, 1, hypoxia	Found in Sample: [S260] F260: Sample, n/a, n/a, 5, hypoxia	Found in Sample: [S264] F264: Sample, n/a, n/a, 4, hypoxia	Found in Sample: [S265] F265: Sample, n/a, n/a, 3, hypoxia	Found in Sample: [S266] F266: Sample, n/a, n/a, 2, hypoxia
FALSE	[K].SLLQWVTSR.[Q]			Mus musculus	0.00689129	0.000360059	1	1	2	Q8K2I1	Q8K2I1 [272-280]	0	1089.61																No Quan Values	Not Found	Not Found	High	Not Found	Not Found	Not Found	Not Found	High	Not Found	Not Found	Not Found	Not Found	Not Found	Not Found	Not Found	Not Found	Not Found	Not Found	Not Found	Not Found
FALSE	[R].FEGGFQGR.[C]			Mus musculus	0.0132958	0.000851966	1	1	1	Q8K2I1	Q8K2I1 [284-291]	0	897.421	1.869	100	100	0.553529			78.87				1.04433e+06	1.71613e+06		41.13	113.29		Not Found	Peak Found	Peak Found	Peak Found	Peak Found	Peak Found	Peak Found	Peak Found	Peak Found	Peak Found	Not Found	Peak Found	High	Peak Found	Not Found	Peak Found	Peak Found	Peak Found	Peak Found	Peak Found
FALSE	[K].LLQYLYSLK.[Q]			Mus musculus	0.059695	0.00395858	1	1	1	Q8K2I1	Q8K2I1 [177-185]	0	1140.67																No Quan Values	Not Found	Not Found	Not Found	Not Found	Not Found	Not Found	Not Found	Not Found	High	Not Found	Not Found	Not Found	Not Found	Not Found	Not Found	Not Found	Not Found	Not Found	Not Found	Not Found
High	P18406	Protein CYR61 [OS=Mus musculus]	0	Mus musculus	20.014	13	5	17	5	1	379	41.7	8.12	29.1	5	0.632	100	100	0.846759			29.36				1.04468e+06	1.79522e+06		48.36	89.49		2.15435e+06	627712		1.71297e+06	778110		858479	1.48169e+06	435301	1.04093e+06	3.92417e+06	1.18357e+06	1.31055e+06		1.92289e+06	9.07666e+06	2.72296e+06	530794
Checked	Annotated Sequence	Modifications	Modifications in Master Proteins	Species Map	Qvality PEP	Qvality q-value	# Protein Groups	# Proteins	# PSMs	Master Protein Accessions	Positions in Master Proteins	# Missed Cleavages	Theo. MH+ [Da]	Abundance Ratio: (hypoxia) / (normoxia)	Abundance Ratio: (normoxia) / (blank)	Abundance Ratio: (hypoxia) / (blank)	Abundance Ratio Adj. P-Value: (hypoxia) / (normoxia)	Abundance Ratio Adj. P-Value: (normoxia) / (blank)	Abundance Ratio Adj. P-Value: (hypoxia) / (blank)	Abundance Ratio Variability [%]: (hypoxia) / (normoxia)	Abundance Ratio Variability [%]: (normoxia) / (blank)	Abundance Ratio Variability [%]: (hypoxia) / (blank)	Abundances (Grouped): blank	Abundances (Grouped): normoxia	Abundances (Grouped): hypoxia	Abundances (Grouped) CV [%]: blank	Abundances (Grouped) CV [%]: normoxia	Abundances (Grouped) CV [%]: hypoxia	Quan Info	Found in Sample: [S270] F270: Control, n/a, n/a, nobody, blank	Found in Sample: [S233] F233: Sample, n/a, n/a, 4, normoxia	Found in Sample: [S234] F234: Sample, n/a, n/a, 2, normoxia	Found in Sample: [S241] F241: Sample, n/a, n/a, 3, normoxia	Found in Sample: [S245] F245: Sample, n/a, n/a, 5, normoxia	Found in Sample: [S252] F252: Sample, n/a, n/a, 1, normoxia	Found in Sample: [S258] F258: Sample, n/a, n/a, 3, normoxia	Found in Sample: [S262] F262: Sample, n/a, n/a, 5, normoxia	Found in Sample: [S263] F263: Sample, n/a, n/a, 4, normoxia	Found in Sample: [S268] F268: Sample, n/a, n/a, 2, normoxia	Found in Sample: [S269] F269: Sample, n/a, n/a, 1, normoxia	Found in Sample: [S243] F243: Sample, n/a, n/a, 5, hypoxia	Found in Sample: [S247] F247: Sample, n/a, n/a, 4, hypoxia	Found in Sample: [S248] F248: Sample, n/a, n/a, 3, hypoxia	Found in Sample: [S249] F249: Sample, n/a, n/a, 2, hypoxia	Found in Sample: [S250] F250: Sample, n/a, n/a, 1, hypoxia	Found in Sample: [S260] F260: Sample, n/a, n/a, 5, hypoxia	Found in Sample: [S264] F264: Sample, n/a, n/a, 4, hypoxia	Found in Sample: [S265] F265: Sample, n/a, n/a, 3, hypoxia	Found in Sample: [S266] F266: Sample, n/a, n/a, 2, hypoxia
FALSE	[K].GLECNFGASSTALK.[G]	1xCarbamidomethyl [C4]		Mus musculus	1.78062e-05	0	1	1	2	P18406	P18406 [75-88]	0	1454.69																No Quan Values	Not Found	Not Found	Not Found	Not Found	Not Found	Not Found	Not Found	Not Found	Not Found	Not Found	Not Found	Not Found	Not Found	Not Found	Not Found	Not Found	Not Found	High	Not Found	High
FALSE	[R].VTNDNPECR.[L]	1xCarbamidomethyl [C8]		Mus musculus	0.000376033	9.70196e-05	1	1	2	P18406	P18406 [249-257]	0	1104.47	0.632	100	100	0.783943			29.36				1.04468e+06	570163		48.36	69.28		Not Found	Peak Found	Peak Found	Not Found	Peak Found	Peak Found	Not Found	Peak Found	High	Peak Found	Peak Found	Peak Found	Not Found	Peak Found	Not Found	Peak Found	Not Found	High	Not Found	Not Found
FALSE	[R].FTYAGCSSVK.[K]	1xCarbamidomethyl [C6]		Mus musculus	0.00042549	9.70196e-05	1	1	6	P18406	P18406 [296-305]	0	1119.51	100		100	2.5595e-17								1.28874e+06			12.09		Not Found	Not Found	Not Found	High	High	High	Not Found	Not Found	High	High	Not Found	Peak Found	High	Not Found	Not Found	Peak Found	Not Found	Peak Found	Not Found	Not Found
FALSE	[K].YCGSCVDGR.[C]	2xCarbamidomethyl [C2; C5]		Mus musculus	0.00124637	0.000129464	1	1	3	P18406	P18406 [311-319]	0	1073.41																No Quan Values	Not Found	Not Found	Not Found	Not Found	High	Not Found	Not Found	High	High	Not Found	Not Found	Not Found	Not Found	Not Found	Not Found	Not Found	Not Found	Not Found	Not Found	Not Found
FALSE	[K].QLNEDCSK.[T]	1xCarbamidomethyl [C6]		Mus musculus	0.00141315	0.000129464	1	1	4	P18406	P18406 [59-66]	0	993.431	100		100	2.5595e-17								969800			76.63		Not Found	Not Found	Not Found	Not Found	Not Found	Not Found	Not Found	Not Found	Not Found	Not Found	Not Found	Peak Found	High	High	Not Found	Not Found	High	Not Found	Peak Found	High
High	Q8VDQ1-1	Prostaglandin reductase 2 [OS=Mus musculus]	0	Mus musculus	7.96	5	2	4	2	1	351	38	5.41	9.49	2	1.779	100	100	0.572913			42.95				1.04696e+06	1.7173e+06		18.45	32.75		1.20923e+06			1.15679e+06		770596	981391	1.24312e+06	1.02875e+06		2.93619e+06	2.25798e+06	1.35751e+06	2.44578e+06			1.49474e+06	1.76214e+06
Checked	Annotated Sequence	Modifications	Modifications in Master Proteins	Species Map	Qvality PEP	Qvality q-value	# Protein Groups	# Proteins	# PSMs	Master Protein Accessions	Positions in Master Proteins	# Missed Cleavages	Theo. MH+ [Da]	Abundance Ratio: (hypoxia) / (normoxia)	Abundance Ratio: (normoxia) / (blank)	Abundance Ratio: (hypoxia) / (blank)	Abundance Ratio Adj. P-Value: (hypoxia) / (normoxia)	Abundance Ratio Adj. P-Value: (normoxia) / (blank)	Abundance Ratio Adj. P-Value: (hypoxia) / (blank)	Abundance Ratio Variability [%]: (hypoxia) / (normoxia)	Abundance Ratio Variability [%]: (normoxia) / (blank)	Abundance Ratio Variability [%]: (hypoxia) / (blank)	Abundances (Grouped): blank	Abundances (Grouped): normoxia	Abundances (Grouped): hypoxia	Abundances (Grouped) CV [%]: blank	Abundances (Grouped) CV [%]: normoxia	Abundances (Grouped) CV [%]: hypoxia	Quan Info	Found in Sample: [S270] F270: Control, n/a, n/a, nobody, blank	Found in Sample: [S233] F233: Sample, n/a, n/a, 4, normoxia	Found in Sample: [S234] F234: Sample, n/a, n/a, 2, normoxia	Found in Sample: [S241] F241: Sample, n/a, n/a, 3, normoxia	Found in Sample: [S245] F245: Sample, n/a, n/a, 5, normoxia	Found in Sample: [S252] F252: Sample, n/a, n/a, 1, normoxia	Found in Sample: [S258] F258: Sample, n/a, n/a, 3, normoxia	Found in Sample: [S262] F262: Sample, n/a, n/a, 5, normoxia	Found in Sample: [S263] F263: Sample, n/a, n/a, 4, normoxia	Found in Sample: [S268] F268: Sample, n/a, n/a, 2, normoxia	Found in Sample: [S269] F269: Sample, n/a, n/a, 1, normoxia	Found in Sample: [S243] F243: Sample, n/a, n/a, 5, hypoxia	Found in Sample: [S247] F247: Sample, n/a, n/a, 4, hypoxia	Found in Sample: [S248] F248: Sample, n/a, n/a, 3, hypoxia	Found in Sample: [S249] F249: Sample, n/a, n/a, 2, hypoxia	Found in Sample: [S250] F250: Sample, n/a, n/a, 1, hypoxia	Found in Sample: [S260] F260: Sample, n/a, n/a, 5, hypoxia	Found in Sample: [S264] F264: Sample, n/a, n/a, 4, hypoxia	Found in Sample: [S265] F265: Sample, n/a, n/a, 3, hypoxia	Found in Sample: [S266] F266: Sample, n/a, n/a, 2, hypoxia
FALSE	[R].VVGICGTQEK.[C]	1xCarbamidomethyl [C5]		Mus musculus	0.000260493	5.31916e-05	1	2	1	Q8VDQ1-1	Q8VDQ1-1 [183-192]	0	1090.56	1.779	100	100	0.589821			42.95				1.04696e+06	1.7173e+06		18.45	32.75		Not Found	Peak Found	Not Found	Not Found	Peak Found	Not Found	Peak Found	Peak Found	Peak Found	Peak Found	Not Found	Peak Found	Peak Found	High	Peak Found	Not Found	Not Found	Peak Found	Peak Found	Peak Found
FALSE	[K].TGNVAEQLR.[E]			Mus musculus	0.000372248	9.70196e-05	1	2	3	Q8VDQ1-1	Q8VDQ1-1 [210-218]	0	987.522																Not Reliable	Not Found	Not Found	Not Found	Not Found	Not Found	Not Found	Not Found	Not Found	Not Found	Not Found	Not Found	Not Found	High	High	Not Found	Not Found	Not Found	Not Found	Not Found	Not Found
High	P51859	hepatoma-derived growth factor [OS=Mus musculus]	0	Mus musculus	9.56	15	3	6	3	1	237	26.3	4.83	9.2	3	2.219	100	100	0.398065			93.46				1.06144e+06	302304		76.35	154.98		268508	1.3104e+06		2.71798e+06			2.11331e+06	2.62303e+06	1.37537e+06	228823			170645			2.94106e+06	342383	319327
Checked	Annotated Sequence	Modifications	Modifications in Master Proteins	Species Map	Qvality PEP	Qvality q-value	# Protein Groups	# Proteins	# PSMs	Master Protein Accessions	Positions in Master Proteins	# Missed Cleavages	Theo. MH+ [Da]	Abundance Ratio: (hypoxia) / (normoxia)	Abundance Ratio: (normoxia) / (blank)	Abundance Ratio: (hypoxia) / (blank)	Abundance Ratio Adj. P-Value: (hypoxia) / (normoxia)	Abundance Ratio Adj. P-Value: (normoxia) / (blank)	Abundance Ratio Adj. P-Value: (hypoxia) / (blank)	Abundance Ratio Variability [%]: (hypoxia) / (normoxia)	Abundance Ratio Variability [%]: (normoxia) / (blank)	Abundance Ratio Variability [%]: (hypoxia) / (blank)	Abundances (Grouped): blank	Abundances (Grouped): normoxia	Abundances (Grouped): hypoxia	Abundances (Grouped) CV [%]: blank	Abundances (Grouped) CV [%]: normoxia	Abundances (Grouped) CV [%]: hypoxia	Quan Info	Found in Sample: [S270] F270: Control, n/a, n/a, nobody, blank	Found in Sample: [S233] F233: Sample, n/a, n/a, 4, normoxia	Found in Sample: [S234] F234: Sample, n/a, n/a, 2, normoxia	Found in Sample: [S241] F241: Sample, n/a, n/a, 3, normoxia	Found in Sample: [S245] F245: Sample, n/a, n/a, 5, normoxia	Found in Sample: [S252] F252: Sample, n/a, n/a, 1, normoxia	Found in Sample: [S258] F258: Sample, n/a, n/a, 3, normoxia	Found in Sample: [S262] F262: Sample, n/a, n/a, 5, normoxia	Found in Sample: [S263] F263: Sample, n/a, n/a, 4, normoxia	Found in Sample: [S268] F268: Sample, n/a, n/a, 2, normoxia	Found in Sample: [S269] F269: Sample, n/a, n/a, 1, normoxia	Found in Sample: [S243] F243: Sample, n/a, n/a, 5, hypoxia	Found in Sample: [S247] F247: Sample, n/a, n/a, 4, hypoxia	Found in Sample: [S248] F248: Sample, n/a, n/a, 3, hypoxia	Found in Sample: [S249] F249: Sample, n/a, n/a, 2, hypoxia	Found in Sample: [S250] F250: Sample, n/a, n/a, 1, hypoxia	Found in Sample: [S260] F260: Sample, n/a, n/a, 5, hypoxia	Found in Sample: [S264] F264: Sample, n/a, n/a, 4, hypoxia	Found in Sample: [S265] F265: Sample, n/a, n/a, 3, hypoxia	Found in Sample: [S266] F266: Sample, n/a, n/a, 2, hypoxia
FALSE	[K].YQVFFFGTHETAFLGPK.[D]			Mus musculus	2.4146e-05	0	1	1	2	P51859	P51859 [45-61]	0	1988.99																No Quan Values	Not Found	Not Found	Not Found	Not Found	Not Found	Not Found	Not Found	High	Not Found	Not Found	Not Found	Not Found	Not Found	Not Found	Not Found	Not Found	Not Found	High	Not Found	Not Found
FALSE	[K].DLFPYEESK.[E]			Mus musculus	0.014879	0.000927124	1	1	2	P51859	P51859 [62-70]	0	1127.53	0.01	100		2.5595e-17							2.3159e+06			30.7			Not Found	Not Found	Peak Found	Not Found	Peak Found	Not Found	Not Found	Peak Found	Peak Found	Peak Found	Not Found	Not Found	Not Found	Not Found	High	Not Found	Not Found	Not Found	Not Found	High
FALSE	[K].ASGYQSSQK.[K]			Mus musculus	0.0383257	0.00250615	1	1	2	P51859	P51859 [97-105]	0	955.448	2.219	100	100	0.237366			93.46				150167	302304		70.52	154.98		Not Found	Peak Found	Not Found	Not Found	Not Found	Not Found	Not Found	Peak Found	Peak Found	Peak Found	Peak Found	Not Found	Not Found	Peak Found	Not Found	Not Found	High	High	Peak Found	Peak Found
High	Q62177	Semaphorin-3B [OS=Mus musculus]	0	Mus musculus	15.03	10	4	11	3	1	748	82.6	8.65	18.45	4	0.624	100	100	0.831545			20.01				1.06489e+06	500535		27.99	54.05		1.45382e+06	793444		1.23655e+06		1.48356e+06	1.13356e+06	780006	618425	885186	590985	572703			1.02765e+06	3.17986e+06	362237	490977
Checked	Annotated Sequence	Modifications	Modifications in Master Proteins	Species Map	Qvality PEP	Qvality q-value	# Protein Groups	# Proteins	# PSMs	Master Protein Accessions	Positions in Master Proteins	# Missed Cleavages	Theo. MH+ [Da]	Abundance Ratio: (hypoxia) / (normoxia)	Abundance Ratio: (normoxia) / (blank)	Abundance Ratio: (hypoxia) / (blank)	Abundance Ratio Adj. P-Value: (hypoxia) / (normoxia)	Abundance Ratio Adj. P-Value: (normoxia) / (blank)	Abundance Ratio Adj. P-Value: (hypoxia) / (blank)	Abundance Ratio Variability [%]: (hypoxia) / (normoxia)	Abundance Ratio Variability [%]: (normoxia) / (blank)	Abundance Ratio Variability [%]: (hypoxia) / (blank)	Abundances (Grouped): blank	Abundances (Grouped): normoxia	Abundances (Grouped): hypoxia	Abundances (Grouped) CV [%]: blank	Abundances (Grouped) CV [%]: normoxia	Abundances (Grouped) CV [%]: hypoxia	Quan Info	Found in Sample: [S270] F270: Control, n/a, n/a, nobody, blank	Found in Sample: [S233] F233: Sample, n/a, n/a, 4, normoxia	Found in Sample: [S234] F234: Sample, n/a, n/a, 2, normoxia	Found in Sample: [S241] F241: Sample, n/a, n/a, 3, normoxia	Found in Sample: [S245] F245: Sample, n/a, n/a, 5, normoxia	Found in Sample: [S252] F252: Sample, n/a, n/a, 1, normoxia	Found in Sample: [S258] F258: Sample, n/a, n/a, 3, normoxia	Found in Sample: [S262] F262: Sample, n/a, n/a, 5, normoxia	Found in Sample: [S263] F263: Sample, n/a, n/a, 4, normoxia	Found in Sample: [S268] F268: Sample, n/a, n/a, 2, normoxia	Found in Sample: [S269] F269: Sample, n/a, n/a, 1, normoxia	Found in Sample: [S243] F243: Sample, n/a, n/a, 5, hypoxia	Found in Sample: [S247] F247: Sample, n/a, n/a, 4, hypoxia	Found in Sample: [S248] F248: Sample, n/a, n/a, 3, hypoxia	Found in Sample: [S249] F249: Sample, n/a, n/a, 2, hypoxia	Found in Sample: [S250] F250: Sample, n/a, n/a, 1, hypoxia	Found in Sample: [S260] F260: Sample, n/a, n/a, 5, hypoxia	Found in Sample: [S264] F264: Sample, n/a, n/a, 4, hypoxia	Found in Sample: [S265] F265: Sample, n/a, n/a, 3, hypoxia	Found in Sample: [S266] F266: Sample, n/a, n/a, 2, hypoxia
FALSE	[R].LVCSVPGVEGDTHFDQLQDVFLLSSR.[D]	1xCarbamidomethyl [C3]; 1xDeamidated [Q18]		Mus musculus	0.000323975	5.31916e-05	1	1	1	Q62177	Q62177 [290-315]	0	2919.42																No Quan Values	Not Found	Not Found	Not Found	Not Found	Not Found	Not Found	Not Found	Not Found	Not Found	High	Not Found	Not Found	Not Found	Not Found	Not Found	Not Found	Not Found	Not Found	Not Found	Not Found
FALSE	[K].GSRPNSEGLLLEELQVFEDSAAITSMQISSK.[R]			Mus musculus	0.000125304	5.31916e-05	1	1	1	Q62177	Q62177 [465-495]	0	3336.66																No Quan Values	Not Found	Not Found	Not Found	Not Found	Not Found	Not Found	Not Found	Not Found	Not Found	High	Not Found	Not Found	Not Found	Not Found	Not Found	Not Found	Not Found	Not Found	Not Found	Not Found
FALSE	[KR].ACAECCLAR.[D]	3xCarbamidomethyl [C2; C5; C6]		Mus musculus	0.000230364	5.31916e-05	2	2	5	O08665; Q62177	O08665 [523-531]; Q62177 [521-529]	0	1110.45	0.01	100		2.5595e-17							637551			33.76		Shared	Not Found	High	Peak Found	High	High	Not Found	Peak Found	Not Found	High	High	Peak Found	Not Found	Not Found	Not Found	Not Found	Not Found	Not Found	Not Found	Not Found	Not Found
FALSE	[R].ESAVEAAPAMGR.[M]	1xOxidation [M10]		Mus musculus	0.0107821	0.000551022	1	1	4	Q62177	Q62177 [247-258]	0	1204.56	0.624	100	100	0.770464			20.01				1.06489e+06	500535		27.99	54.05		Not Found	Peak Found	Peak Found	Not Found	Peak Found	Not Found	High	Peak Found	Peak Found	Peak Found	Peak Found	Peak Found	High	Not Found	Not Found	Peak Found	High	Peak Found	High	Peak Found
High	Q7TQK5	Coiled-coil domain-containing protein 93 [OS=Mus musculus]	0	Mus musculus	5.131	3	2	2	2	1	629	72.6	8.29	1.8	2	0.01	100		3.47978e-17							1.06608e+06			25.03			1.08715e+06	964356		1.09257e+06		1.33915e+06	1.58284e+06	656909	774537
Checked	Annotated Sequence	Modifications	Modifications in Master Proteins	Species Map	Qvality PEP	Qvality q-value	# Protein Groups	# Proteins	# PSMs	Master Protein Accessions	Positions in Master Proteins	# Missed Cleavages	Theo. MH+ [Da]	Abundance Ratio: (hypoxia) / (normoxia)	Abundance Ratio: (normoxia) / (blank)	Abundance Ratio: (hypoxia) / (blank)	Abundance Ratio Adj. P-Value: (hypoxia) / (normoxia)	Abundance Ratio Adj. P-Value: (normoxia) / (blank)	Abundance Ratio Adj. P-Value: (hypoxia) / (blank)	Abundance Ratio Variability [%]: (hypoxia) / (normoxia)	Abundance Ratio Variability [%]: (normoxia) / (blank)	Abundance Ratio Variability [%]: (hypoxia) / (blank)	Abundances (Grouped): blank	Abundances (Grouped): normoxia	Abundances (Grouped): hypoxia	Abundances (Grouped) CV [%]: blank	Abundances (Grouped) CV [%]: normoxia	Abundances (Grouped) CV [%]: hypoxia	Quan Info	Found in Sample: [S270] F270: Control, n/a, n/a, nobody, blank	Found in Sample: [S233] F233: Sample, n/a, n/a, 4, normoxia	Found in Sample: [S234] F234: Sample, n/a, n/a, 2, normoxia	Found in Sample: [S241] F241: Sample, n/a, n/a, 3, normoxia	Found in Sample: [S245] F245: Sample, n/a, n/a, 5, normoxia	Found in Sample: [S252] F252: Sample, n/a, n/a, 1, normoxia	Found in Sample: [S258] F258: Sample, n/a, n/a, 3, normoxia	Found in Sample: [S262] F262: Sample, n/a, n/a, 5, normoxia	Found in Sample: [S263] F263: Sample, n/a, n/a, 4, normoxia	Found in Sample: [S268] F268: Sample, n/a, n/a, 2, normoxia	Found in Sample: [S269] F269: Sample, n/a, n/a, 1, normoxia	Found in Sample: [S243] F243: Sample, n/a, n/a, 5, hypoxia	Found in Sample: [S247] F247: Sample, n/a, n/a, 4, hypoxia	Found in Sample: [S248] F248: Sample, n/a, n/a, 3, hypoxia	Found in Sample: [S249] F249: Sample, n/a, n/a, 2, hypoxia	Found in Sample: [S250] F250: Sample, n/a, n/a, 1, hypoxia	Found in Sample: [S260] F260: Sample, n/a, n/a, 5, hypoxia	Found in Sample: [S264] F264: Sample, n/a, n/a, 4, hypoxia	Found in Sample: [S265] F265: Sample, n/a, n/a, 3, hypoxia	Found in Sample: [S266] F266: Sample, n/a, n/a, 2, hypoxia
FALSE	[R].LQQEIETLK.[A]			Mus musculus	0.00187854	0.000129464	1	1	1	Q7TQK5	Q7TQK5 [414-422]	0	1101.62																No Quan Values	Not Found	Peak Found	Peak Found	Peak Found	Peak Found	Not Found	Not Found	Peak Found	High	Peak Found	Peak Found	Not Found	Not Found	Not Found	Not Found	Not Found	Not Found	Not Found	Not Found	Not Found
FALSE	[K].IVSVLPR.[M]			Mus musculus	0.0487434	0.00320537	1	1	1	Q7TQK5	Q7TQK5 [90-96]	0	783.509	0.01	100		2.5595e-17							1.06608e+06			25.03			Not Found	Peak Found	Peak Found	Not Found	Peak Found	Not Found	Peak Found	Peak Found	Peak Found	High	Not Found	Not Found	Not Found	Not Found	Not Found	Not Found	Not Found	Not Found	Not Found	Not Found
High	O35658	Complement component 1 Q subcomponent-binding protein, mitochondrial [OS=Mus musculus]	0	Mus musculus	23.577	16	2	10	2	1	278	31	4.92	40.16	2	2.783	100	100	0.280978			75.88				1.07213e+06	3.80786e+06		49.58	72.74		402212	2.57045e+06	888708	1.53637e+06	946720	934248	3.06953e+06	2.41477e+06	2.50936e+06	1.21416e+06	185302				4.08779e+06		4.33745e+06	3.45067e+06
Checked	Annotated Sequence	Modifications	Modifications in Master Proteins	Species Map	Qvality PEP	Qvality q-value	# Protein Groups	# Proteins	# PSMs	Master Protein Accessions	Positions in Master Proteins	# Missed Cleavages	Theo. MH+ [Da]	Abundance Ratio: (hypoxia) / (normoxia)	Abundance Ratio: (normoxia) / (blank)	Abundance Ratio: (hypoxia) / (blank)	Abundance Ratio Adj. P-Value: (hypoxia) / (normoxia)	Abundance Ratio Adj. P-Value: (normoxia) / (blank)	Abundance Ratio Adj. P-Value: (hypoxia) / (blank)	Abundance Ratio Variability [%]: (hypoxia) / (normoxia)	Abundance Ratio Variability [%]: (normoxia) / (blank)	Abundance Ratio Variability [%]: (hypoxia) / (blank)	Abundances (Grouped): blank	Abundances (Grouped): normoxia	Abundances (Grouped): hypoxia	Abundances (Grouped) CV [%]: blank	Abundances (Grouped) CV [%]: normoxia	Abundances (Grouped) CV [%]: hypoxia	Quan Info	Found in Sample: [S270] F270: Control, n/a, n/a, nobody, blank	Found in Sample: [S233] F233: Sample, n/a, n/a, 4, normoxia	Found in Sample: [S234] F234: Sample, n/a, n/a, 2, normoxia	Found in Sample: [S241] F241: Sample, n/a, n/a, 3, normoxia	Found in Sample: [S245] F245: Sample, n/a, n/a, 5, normoxia	Found in Sample: [S252] F252: Sample, n/a, n/a, 1, normoxia	Found in Sample: [S258] F258: Sample, n/a, n/a, 3, normoxia	Found in Sample: [S262] F262: Sample, n/a, n/a, 5, normoxia	Found in Sample: [S263] F263: Sample, n/a, n/a, 4, normoxia	Found in Sample: [S268] F268: Sample, n/a, n/a, 2, normoxia	Found in Sample: [S269] F269: Sample, n/a, n/a, 1, normoxia	Found in Sample: [S243] F243: Sample, n/a, n/a, 5, hypoxia	Found in Sample: [S247] F247: Sample, n/a, n/a, 4, hypoxia	Found in Sample: [S248] F248: Sample, n/a, n/a, 3, hypoxia	Found in Sample: [S249] F249: Sample, n/a, n/a, 2, hypoxia	Found in Sample: [S250] F250: Sample, n/a, n/a, 1, hypoxia	Found in Sample: [S260] F260: Sample, n/a, n/a, 5, hypoxia	Found in Sample: [S264] F264: Sample, n/a, n/a, 4, hypoxia	Found in Sample: [S265] F265: Sample, n/a, n/a, 3, hypoxia	Found in Sample: [S266] F266: Sample, n/a, n/a, 2, hypoxia
FALSE	[R].GVDNTFADELVELSTALEHQEYITFLEDLK.[S]			Mus musculus	4.16933e-09	0	1	1	5	O35658	O35658 [243-272]	0	3439.68																No Quan Values	Not Found	Not Found	High	Not Found	Not Found	Not Found	Not Found	High	Not Found	High	Not Found	High	Not Found	Not Found	Not Found	Not Found	Not Found	Not Found	Not Found	Not Found
FALSE	[R].GVDNTFADELVELSTALEHQEYITFLEDLK.[S]	1xDeamidated [N4]		Mus musculus	9.31772e-08	0	1	1	2	O35658	O35658 [243-272]	0	3440.66																No Quan Values	Not Found	Not Found	Not Found	Not Found	High	Not Found	Not Found	Not Found	Not Found	Not Found	Not Found	High	Not Found	Not Found	Not Found	Not Found	Not Found	Not Found	Not Found	Not Found
FALSE	[K].AFVEFLTDEIKEEK.[K]			Mus musculus	6.26948e-06	0	1	1	3	O35658	O35658 [78-91]	1	1697.86	2.783	100	100	0.214404			75.88				1.07213e+06	3.80786e+06		49.58	72.74		Not Found	Peak Found	Peak Found	Peak Found	Peak Found	Peak Found	Peak Found	Peak Found	Peak Found	Peak Found	Peak Found	Peak Found	Not Found	Not Found	Not Found	Peak Found	Not Found	High	High	High
High	Q99J45	Nuclear receptor-binding protein [OS=Mus musculus]	0	Mus musculus	23.191	12	4	9	4	1	535	59.8	5.08	18.15	4	0.01	100		3.47978e-17							1.07375e+06			56.32				391039	868070		1.32333e+06	1.2685e+06	2.49675e+06		1.65423e+06	912235
Checked	Annotated Sequence	Modifications	Modifications in Master Proteins	Species Map	Qvality PEP	Qvality q-value	# Protein Groups	# Proteins	# PSMs	Master Protein Accessions	Positions in Master Proteins	# Missed Cleavages	Theo. MH+ [Da]	Abundance Ratio: (hypoxia) / (normoxia)	Abundance Ratio: (normoxia) / (blank)	Abundance Ratio: (hypoxia) / (blank)	Abundance Ratio Adj. P-Value: (hypoxia) / (normoxia)	Abundance Ratio Adj. P-Value: (normoxia) / (blank)	Abundance Ratio Adj. P-Value: (hypoxia) / (blank)	Abundance Ratio Variability [%]: (hypoxia) / (normoxia)	Abundance Ratio Variability [%]: (normoxia) / (blank)	Abundance Ratio Variability [%]: (hypoxia) / (blank)	Abundances (Grouped): blank	Abundances (Grouped): normoxia	Abundances (Grouped): hypoxia	Abundances (Grouped) CV [%]: blank	Abundances (Grouped) CV [%]: normoxia	Abundances (Grouped) CV [%]: hypoxia	Quan Info	Found in Sample: [S270] F270: Control, n/a, n/a, nobody, blank	Found in Sample: [S233] F233: Sample, n/a, n/a, 4, normoxia	Found in Sample: [S234] F234: Sample, n/a, n/a, 2, normoxia	Found in Sample: [S241] F241: Sample, n/a, n/a, 3, normoxia	Found in Sample: [S245] F245: Sample, n/a, n/a, 5, normoxia	Found in Sample: [S252] F252: Sample, n/a, n/a, 1, normoxia	Found in Sample: [S258] F258: Sample, n/a, n/a, 3, normoxia	Found in Sample: [S262] F262: Sample, n/a, n/a, 5, normoxia	Found in Sample: [S263] F263: Sample, n/a, n/a, 4, normoxia	Found in Sample: [S268] F268: Sample, n/a, n/a, 2, normoxia	Found in Sample: [S269] F269: Sample, n/a, n/a, 1, normoxia	Found in Sample: [S243] F243: Sample, n/a, n/a, 5, hypoxia	Found in Sample: [S247] F247: Sample, n/a, n/a, 4, hypoxia	Found in Sample: [S248] F248: Sample, n/a, n/a, 3, hypoxia	Found in Sample: [S249] F249: Sample, n/a, n/a, 2, hypoxia	Found in Sample: [S250] F250: Sample, n/a, n/a, 1, hypoxia	Found in Sample: [S260] F260: Sample, n/a, n/a, 5, hypoxia	Found in Sample: [S264] F264: Sample, n/a, n/a, 4, hypoxia	Found in Sample: [S265] F265: Sample, n/a, n/a, 3, hypoxia	Found in Sample: [S266] F266: Sample, n/a, n/a, 2, hypoxia
FALSE	[R].AVFDNLIQLEHLNIVK.[F]			Mus musculus	6.00674e-06	0	1	1	1	Q99J45	Q99J45 [116-131]	0	1866.05																No Quan Values	Not Found	Not Found	Not Found	Not Found	Not Found	Not Found	Not Found	High	Not Found	Not Found	Not Found	Not Found	Not Found	Not Found	Not Found	Not Found	Not Found	Not Found	Not Found	Not Found
FALSE	[R].ELLFHPALFEVPSLK.[L]			Mus musculus	2.45149e-06	0	1	1	3	Q99J45	Q99J45 [320-334]	0	1739.97																No Quan Values	Not Found	Not Found	High	Not Found	Not Found	Not Found	Not Found	High	Not Found	High	Not Found	Not Found	Not Found	Not Found	Not Found	Not Found	Not Found	Not Found	Not Found	Not Found
FALSE	[R].EPVQTLYSQSPALELDKFLEDVR.[N]			Mus musculus	2.18084e-06	0	1	1	3	Q99J45	Q99J45 [376-398]	1	2677.37	0.01	100		2.5595e-17							896992			22.19			Not Found	Not Found	High	Peak Found	Not Found	Peak Found	Peak Found	Not Found	Not Found	High	Peak Found	Not Found	Not Found	Not Found	Not Found	Not Found	Not Found	Not Found	Not Found	Not Found
FALSE	[R].EPVQTLYSQSPALELDKFLEDVR.[N]	1xDeamidated [Q4]		Mus musculus	0.0179564	0.00114249	1	1	1	Q99J45	Q99J45 [376-398]	1	2678.36	0.01	100		2.5595e-17							544160			105.11			Not Found	Not Found	Peak Found	Peak Found	Not Found	Not Found	Peak Found	High	Not Found	Peak Found	Not Found	Not Found	Not Found	Not Found	Not Found	Not Found	Not Found	Not Found	Not Found	Not Found
FALSE	[R].LTSLLEETLNK.[F]			Mus musculus	0.0262734	0.00164053	1	1	1	Q99J45	Q99J45 [507-517]	0	1260.7																No Quan Values	Not Found	Not Found	Not Found	Not Found	Not Found	Not Found	Not Found	High	Not Found	Not Found	Not Found	Not Found	Not Found	Not Found	Not Found	Not Found	Not Found	Not Found	Not Found	Not Found
High	P97384	annexin A11 [OS=Mus musculus]	0	Mus musculus	40.916	22	9	46	8	1	503	54	7.66	108.95	9	3.947	100	100	0.253166			56.95				1.07424e+06	1.94692e+07		64.17	50.41		2.41167e+06	1.62989e+06	1.04505e+06	1.10425e+06					152501		4.23357e+07	3.67703e+07	1.77607e+07	1.07421e+07	1.90674e+07	871207	3.06252e+07	2.90778e+07
Checked	Annotated Sequence	Modifications	Modifications in Master Proteins	Species Map	Qvality PEP	Qvality q-value	# Protein Groups	# Proteins	# PSMs	Master Protein Accessions	Positions in Master Proteins	# Missed Cleavages	Theo. MH+ [Da]	Abundance Ratio: (hypoxia) / (normoxia)	Abundance Ratio: (normoxia) / (blank)	Abundance Ratio: (hypoxia) / (blank)	Abundance Ratio Adj. P-Value: (hypoxia) / (normoxia)	Abundance Ratio Adj. P-Value: (normoxia) / (blank)	Abundance Ratio Adj. P-Value: (hypoxia) / (blank)	Abundance Ratio Variability [%]: (hypoxia) / (normoxia)	Abundance Ratio Variability [%]: (normoxia) / (blank)	Abundance Ratio Variability [%]: (hypoxia) / (blank)	Abundances (Grouped): blank	Abundances (Grouped): normoxia	Abundances (Grouped): hypoxia	Abundances (Grouped) CV [%]: blank	Abundances (Grouped) CV [%]: normoxia	Abundances (Grouped) CV [%]: hypoxia	Quan Info	Found in Sample: [S270] F270: Control, n/a, n/a, nobody, blank	Found in Sample: [S233] F233: Sample, n/a, n/a, 4, normoxia	Found in Sample: [S234] F234: Sample, n/a, n/a, 2, normoxia	Found in Sample: [S241] F241: Sample, n/a, n/a, 3, normoxia	Found in Sample: [S245] F245: Sample, n/a, n/a, 5, normoxia	Found in Sample: [S252] F252: Sample, n/a, n/a, 1, normoxia	Found in Sample: [S258] F258: Sample, n/a, n/a, 3, normoxia	Found in Sample: [S262] F262: Sample, n/a, n/a, 5, normoxia	Found in Sample: [S263] F263: Sample, n/a, n/a, 4, normoxia	Found in Sample: [S268] F268: Sample, n/a, n/a, 2, normoxia	Found in Sample: [S269] F269: Sample, n/a, n/a, 1, normoxia	Found in Sample: [S243] F243: Sample, n/a, n/a, 5, hypoxia	Found in Sample: [S247] F247: Sample, n/a, n/a, 4, hypoxia	Found in Sample: [S248] F248: Sample, n/a, n/a, 3, hypoxia	Found in Sample: [S249] F249: Sample, n/a, n/a, 2, hypoxia	Found in Sample: [S250] F250: Sample, n/a, n/a, 1, hypoxia	Found in Sample: [S260] F260: Sample, n/a, n/a, 5, hypoxia	Found in Sample: [S264] F264: Sample, n/a, n/a, 4, hypoxia	Found in Sample: [S265] F265: Sample, n/a, n/a, 3, hypoxia	Found in Sample: [S266] F266: Sample, n/a, n/a, 2, hypoxia
FALSE	[K].GAGTDEACLIEIFASR.[S]	1xCarbamidomethyl [C8]		Mus musculus	4.76176e-08	0	1	1	7	P97384	P97384 [285-300]	0	1709.82	100		100	2.5595e-17								2.55128e+06			50.18		Not Found	Not Found	Not Found	Not Found	Not Found	Not Found	Not Found	Not Found	Not Found	Not Found	Not Found	High	High	Peak Found	High	Peak Found	High	High	High	Peak Found
FALSE	[K].GFGTDEQAIIDCLGSR.[S]	1xCarbamidomethyl [C12]		Mus musculus	1.45391e-07	0	1	1	3	P97384	P97384 [213-228]	0	1738.81	100		100	2.5595e-17								2.34666e+06			51.82		Not Found	Not Found	Not Found	Not Found	Not Found	Not Found	Not Found	Not Found	Not Found	Not Found	Not Found	High	Peak Found	Not Found	Not Found	Not Found	Not Found	High	High	Peak Found
FALSE	[R].DVQELYAAGENR.[L]			Mus musculus	4.00081e-05	0	1	1	4	P97384	P97384 [358-369]	0	1364.64	100		100	2.5595e-17								4.37079e+06			46.07		Not Found	Not Found	Not Found	Not Found	Not Found	Not Found	Not Found	Not Found	Not Found	Not Found	Not Found	High	High	Peak Found	Peak Found	Not Found	Not Found	Peak Found	High	High
FALSE	[K].TPVLFDVYEIK.[E]			Mus musculus	5.13494e-05	5.31916e-05	1	1	1	P97384	P97384 [270-280]	0	1323.72	100		100	2.5595e-17								4.78746e+06			32.99		Not Found	Not Found	Not Found	Not Found	Not Found	Not Found	Not Found	Not Found	Not Found	Not Found	Not Found	Peak Found	Peak Found	Peak Found	Peak Found	High	Not Found	Not Found	Peak Found	Peak Found
FALSE	[R].SELDLLDIR.[HA]			Mus musculus	0.000330367	5.31916e-05	2	2	36	O35639; P97384	O35639 [280-288]; P97384 [460-468]	0	1073.58																Shared	Peak Found	Peak Found	Peak Found	Not Found	Peak Found	Peak Found	Not Found	Peak Found	High	Peak Found	Peak Found	High	High	High	High	High	High	High	High	High
FALSE	[K].NTPAFFAER.[L]			Mus musculus	0.000712457	9.70196e-05	1	1	4	P97384	P97384 [429-437]	0	1052.52	100		100	2.5595e-17								4.95356e+06			28.13		Not Found	Not Found	Not Found	Not Found	Not Found	Not Found	Not Found	Not Found	Not Found	Not Found	Not Found	High	Peak Found	High	High	Peak Found	Not Found	Peak Found	High	Peak Found
FALSE	[R].GTITAASGFDPLRDAEVLR.[K]			Mus musculus	0.00236543	0.000129464	1	1	3	P97384	P97384 [190-208]	1	1989.04																No Quan Values	Not Found	Not Found	Not Found	Not Found	Not Found	Not Found	Not Found	Not Found	Not Found	Not Found	Not Found	Not Found	High	Not Found	Not Found	Not Found	Not Found	High	Not Found	High
FALSE	[R].AHLVAVFNEYQR.[M]			Mus musculus	0.0212315	0.0012089	1	1	3	P97384	P97384 [387-398]	0	1446.75	100		100	2.5595e-17								2.40468e+06			46.94		Not Found	Not Found	Not Found	Not Found	Not Found	Not Found	Not Found	Not Found	Not Found	Not Found	Not Found	Peak Found	Peak Found	High	Not Found	Not Found	Not Found	High	High	Not Found
FALSE	[K].TLEEAIR.[S]			Mus musculus	0.0471997	0.00310601	1	1	3	P97384	P97384 [319-325]	0	831.457	3.947	100	100	0.154087			56.95				1.07424e+06	5.17369e+06		64.17	33.31		Not Found	Peak Found	Peak Found	Peak Found	Peak Found	Not Found	Not Found	Not Found	Not Found	Peak Found	Not Found	Peak Found	Peak Found	Peak Found	High	Peak Found	Peak Found	High	Peak Found	High
High	Q9JKY0	CCR4-NOT transcription complex subunit 9 [OS=Mus musculus]	0	Mus musculus	7.355	7	2	3	2	1	299	33.6	8.03	6.03	2	0.01	100		3.47978e-17							1.0744e+06			39.54			974967	1.86588e+06	1.95712e+06	1.0744e+06	708331				1.2356e+06
Checked	Annotated Sequence	Modifications	Modifications in Master Proteins	Species Map	Qvality PEP	Qvality q-value	# Protein Groups	# Proteins	# PSMs	Master Protein Accessions	Positions in Master Proteins	# Missed Cleavages	Theo. MH+ [Da]	Abundance Ratio: (hypoxia) / (normoxia)	Abundance Ratio: (normoxia) / (blank)	Abundance Ratio: (hypoxia) / (blank)	Abundance Ratio Adj. P-Value: (hypoxia) / (normoxia)	Abundance Ratio Adj. P-Value: (normoxia) / (blank)	Abundance Ratio Adj. P-Value: (hypoxia) / (blank)	Abundance Ratio Variability [%]: (hypoxia) / (normoxia)	Abundance Ratio Variability [%]: (normoxia) / (blank)	Abundance Ratio Variability [%]: (hypoxia) / (blank)	Abundances (Grouped): blank	Abundances (Grouped): normoxia	Abundances (Grouped): hypoxia	Abundances (Grouped) CV [%]: blank	Abundances (Grouped) CV [%]: normoxia	Abundances (Grouped) CV [%]: hypoxia	Quan Info	Found in Sample: [S270] F270: Control, n/a, n/a, nobody, blank	Found in Sample: [S233] F233: Sample, n/a, n/a, 4, normoxia	Found in Sample: [S234] F234: Sample, n/a, n/a, 2, normoxia	Found in Sample: [S241] F241: Sample, n/a, n/a, 3, normoxia	Found in Sample: [S245] F245: Sample, n/a, n/a, 5, normoxia	Found in Sample: [S252] F252: Sample, n/a, n/a, 1, normoxia	Found in Sample: [S258] F258: Sample, n/a, n/a, 3, normoxia	Found in Sample: [S262] F262: Sample, n/a, n/a, 5, normoxia	Found in Sample: [S263] F263: Sample, n/a, n/a, 4, normoxia	Found in Sample: [S268] F268: Sample, n/a, n/a, 2, normoxia	Found in Sample: [S269] F269: Sample, n/a, n/a, 1, normoxia	Found in Sample: [S243] F243: Sample, n/a, n/a, 5, hypoxia	Found in Sample: [S247] F247: Sample, n/a, n/a, 4, hypoxia	Found in Sample: [S248] F248: Sample, n/a, n/a, 3, hypoxia	Found in Sample: [S249] F249: Sample, n/a, n/a, 2, hypoxia	Found in Sample: [S250] F250: Sample, n/a, n/a, 1, hypoxia	Found in Sample: [S260] F260: Sample, n/a, n/a, 5, hypoxia	Found in Sample: [S264] F264: Sample, n/a, n/a, 4, hypoxia	Found in Sample: [S265] F265: Sample, n/a, n/a, 3, hypoxia	Found in Sample: [S266] F266: Sample, n/a, n/a, 2, hypoxia
FALSE	[R].LTSLGVIGALVK.[T]			Mus musculus	8.25212e-05	5.31916e-05	1	1	2	Q9JKY0	Q9JKY0 [137-148]	0	1170.75																No Quan Values	Not Found	High	Not Found	Not Found	Not Found	Not Found	Not Found	Not Found	Not Found	Not Found	High	Not Found	Not Found	Not Found	Not Found	Not Found	Not Found	Not Found	Not Found	Not Found
FALSE	[R].ENALLELSK.[K]			Mus musculus	0.00726281	0.000360059	1	1	1	Q9JKY0	Q9JKY0 [36-44]	0	1016.56	0.01	100		2.5595e-17							1.0744e+06			39.54			Not Found	Peak Found	Peak Found	Peak Found	Peak Found	High	Not Found	Not Found	Not Found	Peak Found	Not Found	Not Found	Not Found	Not Found	Not Found	Not Found	Not Found	Not Found	Not Found	Not Found
High	Q8C3Y4	Kinetochore-associated protein 1 [OS=Mus musculus]	0	Mus musculus	7.848	1	3	4	3	1	2207	250.2	6	6.65	3	0.01	100		3.47978e-17							1.07613e+06			30.27			812861	1.31816e+06	1.05295e+06	2.66713e+06	999284	1.40976e+06	1.2723e+06	1.42467e+06	777924	848655
Checked	Annotated Sequence	Modifications	Modifications in Master Proteins	Species Map	Qvality PEP	Qvality q-value	# Protein Groups	# Proteins	# PSMs	Master Protein Accessions	Positions in Master Proteins	# Missed Cleavages	Theo. MH+ [Da]	Abundance Ratio: (hypoxia) / (normoxia)	Abundance Ratio: (normoxia) / (blank)	Abundance Ratio: (hypoxia) / (blank)	Abundance Ratio Adj. P-Value: (hypoxia) / (normoxia)	Abundance Ratio Adj. P-Value: (normoxia) / (blank)	Abundance Ratio Adj. P-Value: (hypoxia) / (blank)	Abundance Ratio Variability [%]: (hypoxia) / (normoxia)	Abundance Ratio Variability [%]: (normoxia) / (blank)	Abundance Ratio Variability [%]: (hypoxia) / (blank)	Abundances (Grouped): blank	Abundances (Grouped): normoxia	Abundances (Grouped): hypoxia	Abundances (Grouped) CV [%]: blank	Abundances (Grouped) CV [%]: normoxia	Abundances (Grouped) CV [%]: hypoxia	Quan Info	Found in Sample: [S270] F270: Control, n/a, n/a, nobody, blank	Found in Sample: [S233] F233: Sample, n/a, n/a, 4, normoxia	Found in Sample: [S234] F234: Sample, n/a, n/a, 2, normoxia	Found in Sample: [S241] F241: Sample, n/a, n/a, 3, normoxia	Found in Sample: [S245] F245: Sample, n/a, n/a, 5, normoxia	Found in Sample: [S252] F252: Sample, n/a, n/a, 1, normoxia	Found in Sample: [S258] F258: Sample, n/a, n/a, 3, normoxia	Found in Sample: [S262] F262: Sample, n/a, n/a, 5, normoxia	Found in Sample: [S263] F263: Sample, n/a, n/a, 4, normoxia	Found in Sample: [S268] F268: Sample, n/a, n/a, 2, normoxia	Found in Sample: [S269] F269: Sample, n/a, n/a, 1, normoxia	Found in Sample: [S243] F243: Sample, n/a, n/a, 5, hypoxia	Found in Sample: [S247] F247: Sample, n/a, n/a, 4, hypoxia	Found in Sample: [S248] F248: Sample, n/a, n/a, 3, hypoxia	Found in Sample: [S249] F249: Sample, n/a, n/a, 2, hypoxia	Found in Sample: [S250] F250: Sample, n/a, n/a, 1, hypoxia	Found in Sample: [S260] F260: Sample, n/a, n/a, 5, hypoxia	Found in Sample: [S264] F264: Sample, n/a, n/a, 4, hypoxia	Found in Sample: [S265] F265: Sample, n/a, n/a, 3, hypoxia	Found in Sample: [S266] F266: Sample, n/a, n/a, 2, hypoxia
FALSE	[K].ATELVPLLK.[N]			Mus musculus	0.00471116	0.000246232	1	1	1	Q8C3Y4	Q8C3Y4 [1497-1505]	0	983.614																No Quan Values	Not Found	Not Found	High	Not Found	Not Found	Not Found	Not Found	Not Found	Not Found	Not Found	Not Found	Not Found	Not Found	Not Found	Not Found	Not Found	Not Found	Not Found	Not Found	Not Found
FALSE	[K].VLEQANEK.[I]			Mus musculus	0.0103194	0.000513704	1	1	2	Q8C3Y4	Q8C3Y4 [1535-1542]	0	930.489	0.01	100		2.5595e-17							1.07613e+06			30.27			Not Found	Peak Found	Peak Found	High	High	Peak Found	Peak Found	Peak Found	Peak Found	Peak Found	Peak Found	Not Found	Not Found	Not Found	Not Found	Not Found	Not Found	Not Found	Not Found	Not Found
FALSE	[R].LSDDEIYSLR.[I]			Mus musculus	0.0182627	0.00114249	1	1	1	Q8C3Y4	Q8C3Y4 [889-898]	0	1210.6																No Quan Values	Not Found	Not Found	High	Not Found	Not Found	Not Found	Not Found	Not Found	Not Found	Not Found	Not Found	Not Found	Not Found	Not Found	Not Found	Not Found	Not Found	Not Found	Not Found	Not Found
High	Q60715	prolyl 4-hydroxylase subunit alpha-1 [OS=Mus musculus]	0	Mus musculus	17.263	11	4	8	4	1	534	60.9	5.9	18.87	4	0.01	100		3.47978e-17							1.07958e+06			45.46			1.21371e+06	1.17395e+06	509408	1.70999e+06			1.39829e+06	960278	1.1651e+06	544014
Checked	Annotated Sequence	Modifications	Modifications in Master Proteins	Species Map	Qvality PEP	Qvality q-value	# Protein Groups	# Proteins	# PSMs	Master Protein Accessions	Positions in Master Proteins	# Missed Cleavages	Theo. MH+ [Da]	Abundance Ratio: (hypoxia) / (normoxia)	Abundance Ratio: (normoxia) / (blank)	Abundance Ratio: (hypoxia) / (blank)	Abundance Ratio Adj. P-Value: (hypoxia) / (normoxia)	Abundance Ratio Adj. P-Value: (normoxia) / (blank)	Abundance Ratio Adj. P-Value: (hypoxia) / (blank)	Abundance Ratio Variability [%]: (hypoxia) / (normoxia)	Abundance Ratio Variability [%]: (normoxia) / (blank)	Abundance Ratio Variability [%]: (hypoxia) / (blank)	Abundances (Grouped): blank	Abundances (Grouped): normoxia	Abundances (Grouped): hypoxia	Abundances (Grouped) CV [%]: blank	Abundances (Grouped) CV [%]: normoxia	Abundances (Grouped) CV [%]: hypoxia	Quan Info	Found in Sample: [S270] F270: Control, n/a, n/a, nobody, blank	Found in Sample: [S233] F233: Sample, n/a, n/a, 4, normoxia	Found in Sample: [S234] F234: Sample, n/a, n/a, 2, normoxia	Found in Sample: [S241] F241: Sample, n/a, n/a, 3, normoxia	Found in Sample: [S245] F245: Sample, n/a, n/a, 5, normoxia	Found in Sample: [S252] F252: Sample, n/a, n/a, 1, normoxia	Found in Sample: [S258] F258: Sample, n/a, n/a, 3, normoxia	Found in Sample: [S262] F262: Sample, n/a, n/a, 5, normoxia	Found in Sample: [S263] F263: Sample, n/a, n/a, 4, normoxia	Found in Sample: [S268] F268: Sample, n/a, n/a, 2, normoxia	Found in Sample: [S269] F269: Sample, n/a, n/a, 1, normoxia	Found in Sample: [S243] F243: Sample, n/a, n/a, 5, hypoxia	Found in Sample: [S247] F247: Sample, n/a, n/a, 4, hypoxia	Found in Sample: [S248] F248: Sample, n/a, n/a, 3, hypoxia	Found in Sample: [S249] F249: Sample, n/a, n/a, 2, hypoxia	Found in Sample: [S250] F250: Sample, n/a, n/a, 1, hypoxia	Found in Sample: [S260] F260: Sample, n/a, n/a, 5, hypoxia	Found in Sample: [S264] F264: Sample, n/a, n/a, 4, hypoxia	Found in Sample: [S265] F265: Sample, n/a, n/a, 3, hypoxia	Found in Sample: [S266] F266: Sample, n/a, n/a, 2, hypoxia
FALSE	[R].HAACPVLVGNK.[W]	1xCarbamidomethyl [C4]		Mus musculus	6.49992e-05	5.31916e-05	1	2	4	Q60715	Q60715 [500-510]	0	1165.61	0.01	100		2.5595e-17							1.07958e+06			45.46			Not Found	Peak Found	High	Peak Found	Peak Found	Not Found	Not Found	Peak Found	High	High	Peak Found	Not Found	Not Found	High	Not Found	Not Found	Not Found	Not Found	Not Found	Not Found
FALSE	[R].FHDIISDAEIEIVK.[D]			Mus musculus	9.45054e-05	5.31916e-05	1	2	2	Q60715	Q60715 [340-353]	0	1628.85																No Quan Values	Not Found	Not Found	Not Found	Not Found	Not Found	Not Found	Not Found	Not Found	Not Found	High	Not Found	Not Found	Not Found	Not Found	Not Found	Not Found	Not Found	Not Found	Not Found	Not Found
FALSE	[R].LQDTYNLDTNTISK.[G]			Mus musculus	0.00039368	9.70196e-05	1	2	1	Q60715	Q60715 [137-150]	0	1625.8																No Quan Values	Not Found	Not Found	Not Found	Not Found	Not Found	Not Found	Not Found	Not Found	Not Found	High	Not Found	Not Found	Not Found	Not Found	Not Found	Not Found	Not Found	Not Found	Not Found	Not Found
FALSE	[K].VSVLDYLSYAVYQQGDLDK.[A]			Mus musculus	0.00242181	0.000129464	1	2	1	Q60715	Q60715 [205-223]	0	2176.08																No Quan Values	Not Found	Not Found	High	Not Found	Not Found	Not Found	Not Found	Not Found	Not Found	Not Found	Not Found	Not Found	Not Found	Not Found	Not Found	Not Found	Not Found	Not Found	Not Found	Not Found
High	Q3UVG3	Protein FAM91A1 [OS=Mus musculus]	0	Mus musculus	5.511	2	2	6	2	1	837	93.4	6.35	10.01	2	0.01	100		3.47978e-17							1.09281e+06			23.53						1.49363e+06		1.42998e+06	1.08431e+06	938401	875717
[truncated: 25,860 more rows]
[truncated: 45 more columns]
