# Supplementary material for: Time-gated Raman spectroscopy and proteomics analyses of hypoxic and normoxic renal carcinoma extracellular vesicles
Source: Sci Rep. 2021 Oct 1;11:19594. doi: 10.1038/s41598-021-99004-6 (PMC8486794; doi:10.1038/s41598-021-99004-6)
Supplement: Supplementary file 3 — Supplementary Table S3. [file 41598_2021_99004_MOESM3_ESM.xlsx]

## Sheet: Proteins
Protein FDR Confidence: Combined	Accession	Description	Exp. q-value: Combined	Species Map	Sum PEP Score	Coverage [%]	# Peptides	# PSMs	# Unique Peptides	# Protein Groups	# AAs	MW [kDa]	calc. pI	Score Sequest HT: Sequest HT	# Peptides (by Search Engine): Sequest HT	Abundance Ratio: (normoxia) / (hypoxia)	Abundance Ratio: (blank) / (hypoxia)	Abundance Ratio Adj. P-Value: (normoxia) / (hypoxia)	Abundance Ratio Adj. P-Value: (blank) / (hypoxia)	Abundance Ratio Variability [%]: (normoxia) / (hypoxia)	Abundance Ratio Variability [%]: (blank) / (hypoxia)	Abundances (Grouped): normoxia	Abundances (Grouped): blank	Abundances (Grouped): hypoxia	Abundances (Grouped) CV [%]: normoxia	Abundances (Grouped) CV [%]: blank	Abundances (Grouped) CV [%]: hypoxia	Found in Sample: [S239] F239: Sample, supernatant, Renca, 5, normoxia	Found in Sample: [S240] F240: Sample, supernatant, Renca, 4, normoxia	Found in Sample: [S255] F255: Sample, supernatant, Renca, 5, normoxia	Found in Sample: [S256] F256: Sample, supernatant, Renca, 4, normoxia	Found in Sample: [S238] F238: Sample, blank, Renca, 4, blank	Found in Sample: [S254] F254: Sample, blank, Renca, 4, blank	Found in Sample: [S235] F235: Sample, supernatant, Renca, 4, hypoxia	Found in Sample: [S237] F237: Sample, supernatant, Renca, 5, hypoxia	Found in Sample: [S246] F246: Sample, supernatant, Renca, 4, hypoxia	Found in Sample: [S253] F253: Sample, supernatant, Renca, 5, hypoxia	Modifications
Checked	Annotated Sequence	Modifications	Modifications in Master Proteins	Species Map	Qvality PEP	Qvality q-value	# Protein Groups	# Proteins	# PSMs	Master Protein Accessions	Positions in Master Proteins	# Missed Cleavages	Theo. MH+ [Da]	Abundance Ratio: (normoxia) / (hypoxia)	Abundance Ratio: (blank) / (hypoxia)	Abundance Ratio Adj. P-Value: (normoxia) / (hypoxia)	Abundance Ratio Adj. P-Value: (blank) / (hypoxia)	Abundance Ratio Variability [%]: (normoxia) / (hypoxia)	Abundance Ratio Variability [%]: (blank) / (hypoxia)	Abundances (Grouped): normoxia	Abundances (Grouped): blank	Abundances (Grouped): hypoxia	Abundances (Grouped) CV [%]: normoxia	Abundances (Grouped) CV [%]: blank	Abundances (Grouped) CV [%]: hypoxia	Quan Info	Found in Sample: [S239] F239: Sample, supernatant, Renca, 5, normoxia	Found in Sample: [S240] F240: Sample, supernatant, Renca, 4, normoxia	Found in Sample: [S255] F255: Sample, supernatant, Renca, 5, normoxia	Found in Sample: [S256] F256: Sample, supernatant, Renca, 4, normoxia	Found in Sample: [S238] F238: Sample, blank, Renca, 4, blank	Found in Sample: [S254] F254: Sample, blank, Renca, 4, blank	Found in Sample: [S235] F235: Sample, supernatant, Renca, 4, hypoxia	Found in Sample: [S237] F237: Sample, supernatant, Renca, 5, hypoxia	Found in Sample: [S246] F246: Sample, supernatant, Renca, 4, hypoxia	Found in Sample: [S253] F253: Sample, supernatant, Renca, 5, hypoxia	Confidence (by Search Engine): Sequest HT	Percolator q-Value (by Search Engine): Sequest HT	XCorr (by Search Engine): Sequest HT	Species Names	Top Apex RT [min]	Sequence in Protein	Positions in Protein	Peptide Group Modifications in Protein	Quan Usage
FALSE	[K].LISWYDNEYGYSNR.[V]			Mus musculus	2.08936e-05	0	1	1	6	P16858	P16858 [308-321]	0	1779.8	0.134	0.01	0.0812389		1.32		952899		7.10669e+06	10.34		72.41		High	High	High	Peak Found	Not Found	Not Found	High	High	High	Peak Found	High	0	3.52	Mus musculus	55.36	K.LISWYDNEYGYSNR.V	[308-321]		Used
FALSE	[K].LVINGKPITIFQER.[D]			Mus musculus	2.86813e-05	0	1	1	2	P16858	P16858 [65-78]	0	1627.95	1.003	0.01	0.969251		97.51		1.14163e+06		1.63245e+06			48.93		Peak Found	Not Found	Peak Found	Not Found	Not Found	Not Found	Peak Found	High	High	Not Found	High	0	4.13	Mus musculus	53.06	K.LVINGKPITIFQER.D	[65-78]		Used
FALSE	[K].LVINGKPITIFQER.[D]	1xDeamidated [N4]		Mus musculus	4.29053e-06	0	1	1	10	P16858	P16858 [65-78]	0	1628.94	0.01	0.01	3.09854e-17						7.98721e+06			59.91		High	Not Found	High	Not Found	Not Found	Not Found	High	High	High	High	High	0	3.94	Mus musculus	54.84	K.LVINGKPITIFQER.D	[65-78]		Used
FALSE	[K].LVINGKPITIFQERDPTNIK.[W]	1xDeamidated [N/Q]		Mus musculus	4.56029e-05	0	1	1	4	P16858	P16858 [65-84]	1	2297.29	0.01	0.01	3.09854e-17						1.68795e+06			133.03		Not Found	Not Found	Not Found	Not Found	Not Found	Not Found	High	Peak Found	High	Not Found	High	0	3.72	Mus musculus	54.11	K.LVINGKPITIFQERDPTNIK.W	[65-84]		Used
FALSE	[K].IVSNASCTTNCLAPLAK.[V]	2xCarbamidomethyl [C7; C11]; 1xDeamidated [N4]		Mus musculus	3.66279e-05	0	1	1	1	P16858	P16858 [144-160]	0	1820.89													No Quan Values	Not Found	Not Found	Not Found	Not Found	Not Found	Not Found	Not Found	Not Found	High	Not Found	High	0	2.9	Mus musculus		K.IVSNASCTTNCLAPLAK.V	[144-160]		Not Used
FALSE	[K].IVSNASCTTNCLAPLAK.[V]	2xCarbamidomethyl [C7; C11]		Mus musculus	1.11676e-06	0	1	1	10	P16858	P16858 [144-160]	0	1819.9	0.559	0.01	0.848343		27.81		4.34212e+06		6.88352e+06	86.39		4.72		High	High	High	High	Not Found	Not Found	High	High	High	High	High	0	4.46	Mus musculus	42.67	K.IVSNASCTTNCLAPLAK.V	[144-160]		Used
FALSE	[R].VIISAPSADAPMFVMGVNHEK.[Y]	1xOxidation [M]		Mus musculus	1.5509e-06	0	1	1	3	P16858	P16858 [117-137]	0	2229.1	0.01	0.01	3.09854e-17						2.80514e+06			66.37		Not Found	Not Found	Not Found	Not Found	Not Found	Not Found	High	Peak Found	High	Peak Found	High	0	4.96	Mus musculus	53.6	R.VIISAPSADAPMFVMGVNHEK.Y	[117-137]		Used
FALSE	[R].VIISAPSADAPMFVMGVNHEK.[Y]			Mus musculus	4.38442e-06	0	1	1	3	P16858	P16858 [117-137]	0	2213.11	1.182	0.01	0.994462		253.97		1.49673e+06		1.26606e+06	12.79		124.79		Not Found	Peak Found	High	Not Found	Not Found	Not Found	High	Peak Found	High	Not Found	High	0	4.22	Mus musculus	58.02	R.VIISAPSADAPMFVMGVNHEK.Y	[117-137]		Used
FALSE	[R].VIISAPSADAPMFVMGVNHEK.[Y]	2xOxidation [M12; M15]		Mus musculus	7.08714e-07	0	1	1	7	P16858	P16858 [117-137]	0	2245.1	0.71	0.01	0.916114		45.7		1.13478e+07		1.52562e+07			77.68		Peak Found	Not Found	High	Not Found	Not Found	Not Found	High	High	High	High	High	0	5.05	Mus musculus	48.91	R.VIISAPSADAPMFVMGVNHEK.Y	[117-137]		Used
FALSE	[K].VIHDNFGIVEGLMTTVHAITATQK.[T]	1xOxidation [M13]		Mus musculus	3.48039e-06	0	1	1	5	P16858	P16858 [161-184]	0	2611.35	1.589	0.01	0.900716		95.6		1.42032e+06		893734					High	Not Found	High	Not Found	Not Found	Not Found	Not Found	High	High	High	High	0	6.61	Mus musculus	69.58	K.VIHDNFGIVEGLMTTVHAITATQK.T	[161-184]		Used
FALSE	[R].VPTPNVSVVDLTCR.[L]	1xCarbamidomethyl [C13]		Mus musculus	8.66986e-06	0	1	3	10	P16858	P16858 [233-246]	0	1556.81	0.996	0.01	0.995513		113.38		1.44211e+07		1.43749e+07	33.42		46.23		Peak Found	High	High	High	Not Found	Not Found	High	High	High	High	High	0	3.81	Mus musculus	53.04	R.VPTPNVSVVDLTCR.L	[233-246]		Used
FALSE	[R].VVDLMAYMASKE.[-]	2xOxidation [M5; M8]		Mus musculus	0.000116262	0	1	1	9	P16858	P16858 [322-333]	1	1388.64	0.631	0.01	0.897257		14.67		5.46517e+06		5.64024e+06	73.41		16.99		Peak Found	Peak Found	High	High	Not Found	Not Found	High	High	High	High	High	0	3.3	Mus musculus	40.06	R.VVDLMAYMASKE.-	[322-333]		Used
FALSE	[R].VVDLMAYMASKE.[-]	1xOxidation [M8]		Mus musculus	0.000362377	0	1	1	5	P16858	P16858 [322-333]	1	1372.65	0.01	0.01	3.09854e-17						906372			88.81		Not Found	Not Found	High	Not Found	Not Found	Not Found	High	Not Found	High	High	High	3.521e-05	3.32	Mus musculus	47.49	R.VVDLMAYMASKE.-	[322-333]		Used
FALSE	[K].WGEAGAEYVVESTGVFTTMEK.[A]	1xOxidation [M19]		Mus musculus	1.96814e-07	0	1	1	2	P16858	P16858 [85-105]	0	2307.05	0.502	0.01	0.631102		16.86		977514		1.69607e+06			19.28		Peak Found	Not Found	Peak Found	Not Found	Not Found	Not Found	Peak Found	Peak Found	High	Peak Found	High	0	6.33	Mus musculus	65.23	K.WGEAGAEYVVESTGVFTTMEK.A	[85-105]		Used
FALSE	[K].WGEAGAEYVVESTGVFTTMEK.[A]			Mus musculus	1.72835e-07	0	1	1	1	P16858	P16858 [85-105]	0	2291.05													No Quan Values	Not Found	Not Found	Not Found	Not Found	Not Found	Not Found	Not Found	Not Found	High	Not Found	High	0	4.53	Mus musculus	70.35	K.WGEAGAEYVVESTGVFTTMEK.A	[85-105]		Not Used
FALSE	[R].DGRGAAQNIIPASTGAAK.[A]	1xDeamidated [Q/N]		Mus musculus	0.000435955	0	1	1	9	P16858	P16858 [196-213]	1	1698.88	0.79	0.01	0.88489		20.32		1.31894e+06		1.63911e+06			9.49		Not Found	High	Not Found	High	Not Found	Not Found	High	High	High	High	High	0.000471	2.69	Mus musculus	40.95	R.DGRGAAQNIIPASTGAAK.A	[196-213]		Used
FALSE	[R].GAAQNIIPASTGAAK.[A]			Mus musculus	5.79914e-05	0	1	1	12	P16858	P16858 [199-213]	0	1369.74	0.434	0.01	0.750323		8.58		1.59755e+07		3.86511e+07	37.56		16.06		High	High	Peak Found	High	Not Found	Not Found	High	High	High	High	High	0.002951	4	Mus musculus	35.01	R.GAAQNIIPASTGAAK.A	[199-213]		Used
FALSE	[R].VIISAPSADAPMFVMGVNHEK.[Y]	1xDeamidated [N18]; 2xOxidation [M12; M15]		Mus musculus	0.000689352	0.000165791	1	1	1	P16858	P16858 [117-137]	0	2246.08	0.01	0.01	3.09854e-17						1.32355e+06			30.65		Not Found	Not Found	Not Found	Not Found	Not Found	Not Found	Not Found	Peak Found	Peak Found	High	High	3.521e-05	2.34	Mus musculus	50.54	R.VIISAPSADAPMFVMGVNHEK.Y	[117-137]		Used
FALSE	[R].VVDLMAYMASK.[E]			Mus musculus	0.000557695	0.000165791	1	1	1	P16858	P16858 [322-332]	0	1227.61	0.01	0.01	3.09854e-17						762910			29.11		Not Found	Not Found	Not Found	Not Found	Not Found	Not Found	Not Found	Not Found	Peak Found	High	High	3.521e-05	2.85	Mus musculus	59.68	R.VVDLMAYMASK.E	[322-332]		Used
FALSE	[R].VVDLMAYMASK.[E]	1xOxidation [M5]		Mus musculus	0.000885169	0.000457322	1	1	3	P16858	P16858 [322-332]	0	1243.61	0.01	0.01	3.09854e-17						6.40074e+06			11.81		Not Found	Not Found	High	Not Found	Not Found	Not Found	Peak Found	Peak Found	High	High	High	0.0004851	2.23	Mus musculus	49.93	R.VVDLMAYMASK.E	[322-332]		Used
FALSE	[R].VVDLMAYMASK.[E]	2xOxidation [M5; M8]		Mus musculus	0.00106717	0.000577902	1	1	2	P16858	P16858 [322-332]	0	1259.6	0.207	0.01	0.31722		4.54		885244		5.29256e+06	89.91		83.16		Peak Found	Peak Found	Peak Found	Not Found	Not Found	Not Found	High	Peak Found	Peak Found	High	High	0.0001805	2.32	Mus musculus	38.79	R.VVDLMAYMASK.E	[322-332]		Used
FALSE	[K].VGVNGFGR.[I]	1xDeamidated [N4]		Mus musculus	0.00624956	0.00073604	1	1	13	P16858	P16858 [4-11]	0	806.416	0.455	0.01	0.766865		2.93		1.32741e+07		3.34059e+07	31.21		0.2		High	High	High	High	Not Found	Not Found	High	High	High	High	High	0.0007045	2.76	Mus musculus	33.55	K.VGVNGFGR.I	[4-11]		Used
FALSE	[K].VIPELNGK.[L]	1xDeamidated [N6]		Mus musculus	0.0117903	0.000887185	1	2	18	P16858	P16858 [218-225]	0	870.493	0.397	0.01	0.711886		4.57		1.04267e+07		2.80026e+07	17.46		21.54		Peak Found	Peak Found	High	High	Not Found	Not Found	Peak Found	High	High	High	High	0.0006408	1.92	Mus musculus	35.59	K.VIPELNGK.L	[218-225]		Used
FALSE	[K].QASEGPLK.[G]			Mus musculus	0.0119718	0.000887185	1	1	7	P16858	P16858 [262-269]	0	829.441	0.667	0.01	0.907887		42.13		9.91201e+06		1.5662e+07	85.67		0.25		Peak Found	Peak Found	High	High	Not Found	Not Found	High	High	High	High	High	0.0006408	2.84	Mus musculus	18.68	K.QASEGPLK.G	[262-269]		Used
FALSE	[K].VLPELNGK.[L]			Mus musculus	0.0153595	0.000962949	1	2	4	P16858	P16858 [218-225]	0	869.509	0.261	0.01	0.351839		7.41		1.35203e+06		6.4043e+06	99.42		22.8		Peak Found	High	Peak Found	Peak Found	Not Found	Not Found	Peak Found	Peak Found	High	Peak Found	High	0.0005531	1.66	Mus musculus	32.46	K.VIPELNGK.L	[218-225]		Used
FALSE	[K].QASEGPLK.[G]	1xDeamidated [Q1]		Mus musculus	0.0171711	0.00124089	1	1	4	P16858	P16858 [262-269]	0	830.425	1.126	0.01	0.966489		70.37		1.26831e+07		9.78043e+06	63.58		41.31		High	High	Peak Found	Peak Found	Not Found	Not Found	Peak Found	High	Peak Found	Peak Found	High	0.0006254	1.72	Mus musculus	18.44	K.QASEGPLK.G	[262-269]		Used
FALSE	[K].TVDGPSGK.[L]			Mus musculus	0.0237724	0.0017583	1	1	10	P16858	P16858 [185-192]	0	760.384	1.201	0.01	0.978138		61.25		1.61233e+07		1.36669e+07	45.03		55.68		High	High	High	High	Not Found	Not Found	Peak Found	High	High	High	High	0.001075	2.13	Mus musculus	14.65	K.TVDGPSGK.L	[185-192]		Used
FALSE	[K].LTGMAFR.[V]	1xOxidation [M4]		Mus musculus	0.0282965	0.00202035	1	3	11	P16858	P16858 [226-232]	0	811.413	0.529	0.01	0.825324		10.62		1.52023e+07		2.98343e+07	9.3		42.79		High	High	High	High	Not Found	Not Found	High	High	High	High	High	0.003152	2.03	Mus musculus	26.22	K.LTGMAFR.V	[226-232]		Used
FALSE	[K].LTGMAFR.[V]			Mus musculus	0.0490585	0.00376461	1	3	6	P16858	P16858 [226-232]	0	795.418													No Quan Values	High	Peak Found	High	Peak Found	Not Found	Not Found	High	High	High	High	High	0.001188	2.24	Mus musculus	36.34	K.LTGMAFR.V	[226-232]		Not Used
High	sp		0		194.422	56	40	209	1	1	643	65.8	8.12	634.19	40	0.01	0.01	5.00906e-17						1.09206e+06				Not Found	Not Found	Not Found	Not Found	Not Found	Not Found	Not Found	High	Not Found	High
Checked	Annotated Sequence	Modifications	Modifications in Master Proteins	Species Map	Qvality PEP	Qvality q-value	# Protein Groups	# Proteins	# PSMs	Master Protein Accessions	Positions in Master Proteins	# Missed Cleavages	Theo. MH+ [Da]	Abundance Ratio: (normoxia) / (hypoxia)	Abundance Ratio: (blank) / (hypoxia)	Abundance Ratio Adj. P-Value: (normoxia) / (hypoxia)	Abundance Ratio Adj. P-Value: (blank) / (hypoxia)	Abundance Ratio Variability [%]: (normoxia) / (hypoxia)	Abundance Ratio Variability [%]: (blank) / (hypoxia)	Abundances (Grouped): normoxia	Abundances (Grouped): blank	Abundances (Grouped): hypoxia	Abundances (Grouped) CV [%]: normoxia	Abundances (Grouped) CV [%]: blank	Abundances (Grouped) CV [%]: hypoxia	Quan Info	Found in Sample: [S239] F239: Sample, supernatant, Renca, 5, normoxia	Found in Sample: [S240] F240: Sample, supernatant, Renca, 4, normoxia	Found in Sample: [S255] F255: Sample, supernatant, Renca, 5, normoxia	Found in Sample: [S256] F256: Sample, supernatant, Renca, 4, normoxia	Found in Sample: [S238] F238: Sample, blank, Renca, 4, blank	Found in Sample: [S254] F254: Sample, blank, Renca, 4, blank	Found in Sample: [S235] F235: Sample, supernatant, Renca, 4, hypoxia	Found in Sample: [S237] F237: Sample, supernatant, Renca, 5, hypoxia	Found in Sample: [S246] F246: Sample, supernatant, Renca, 4, hypoxia	Found in Sample: [S253] F253: Sample, supernatant, Renca, 5, hypoxia	Confidence (by Search Engine): Sequest HT	Percolator q-Value (by Search Engine): Sequest HT	XCorr (by Search Engine): Sequest HT	Species Names	Top Apex RT [min]	Sequence in Protein	Positions in Protein	Peptide Group Modifications in Protein	Quan Usage
FALSE	[K].INQDPQVMLAPLISIALK.[V]	1xDeamidated [Q6]; 1xOxidation [M8]		Mus musculus	0.000293001	0	1	1	1	Q9D0F9	Q9D0F9 [528-545]	0	1981.1	0.01	0.01	3.09854e-17						808281			96.2		Not Found	Not Found	Not Found	Not Found	Not Found	Not Found	High	Not Found	Not Found	Peak Found	High	0	3.99	Mus musculus	73.16	K.INQDPQVMLAPLISIALK.V	[528-545]		Used
FALSE	[K].INQDPQVMLAPLISIALK.[V]	1xOxidation [M8]		Mus musculus	1.54372e-05	0	1	1	2	Q9D0F9	Q9D0F9 [528-545]	0	1980.12													No Quan Values	Not Found	Not Found	Not Found	Not Found	Not Found	Not Found	Not Found	High	Not Found	High	High	0	6.06	Mus musculus	73.13	K.INQDPQVMLAPLISIALK.V	[528-545]		Not Used
FALSE	[K].LSLCGEESFGTGSDHIR.[E]	1xCarbamidomethyl [C4]		Mus musculus	5.31009e-08	0	1	1	5	Q9D0F9	Q9D0F9 [371-387]	0	1864.85	0.497	0.01	0.641803		17.76		1.32007e+06		2.52724e+06			64.1		High	Not Found	Peak Found	Not Found	Not Found	Not Found	High	Peak Found	High	High	High	0	6.31	Mus musculus	45.32	K.LSLCGEESFGTGSDHIR.E	[371-387]		Used
FALSE	[R].LSGTGSAGATIR.[L]			Mus musculus	0.000203371	0	1	1	7	Q9D0F9	Q9D0F9 [504-515]	0	1090.59	0.34	0.01	0.477294		6.77		2.07555e+06		6.0162e+06			33.96		High	Not Found	High	Not Found	Not Found	Not Found	High	High	High	Peak Found	High	0	3.48	Mus musculus	24.82	R.LSGTGSAGATIR.L	[504-515]		Used
FALSE	[R].LYIDSYEKDVAK.[I]			Mus musculus	0.000185099	0	1	1	2	Q9D0F9	Q9D0F9 [516-527]	1	1443.74	0.01	0.01	3.09854e-17						3.61504e+06			66.8		Not Found	Not Found	Not Found	Not Found	Not Found	Not Found	High	Not Found	High	Peak Found	High	0	3.21	Mus musculus	41.87	R.LYIDSYEKDVAK.I	[516-527]		Used
FALSE	[R].IDAMHGVVGPYVK.[K]	1xOxidation [M4]		Mus musculus	4.44709e-05	0	1	1	11	Q9D0F9	Q9D0F9 [222-234]	0	1401.72	0.055	0.01	0.0114674		0.13		339594		6.15793e+06					Peak Found	Peak Found	High	Peak Found	Not Found	Not Found	High	High	High	High	High	0.0004115	3.83	Mus musculus	35.81	R.IDAMHGVVGPYVK.K	[222-234]		Used
FALSE	[K].IALYETPTGWK.[F]			Mus musculus	0.000305201	0	1	1	5	Q9D0F9	Q9D0F9 [350-360]	0	1278.67	0.841	0.01	0.94703		33.23		4.46016e+06		4.69882e+06	43.67		33.95		High	Not Found	High	Peak Found	Not Found	Not Found	High	High	High	Peak Found	High	0	3.14	Mus musculus	51.86	K.IALYETPTGWK.F	[350-360]		Used
FALSE	[K].VFQSNANYAENFIQSIVSTVEPALR.[Q]			Mus musculus	0.000115031	0	1	1	3	Q9D0F9	Q9D0F9 [28-52]	0	2797.42	0.651	0.01	0.744138		30.92		217908		431960			35.23		Peak Found	Not Found	High	Not Found	Not Found	Not Found	Peak Found	High	Peak Found	High	High	0	3.74	Mus musculus	94.02	K.VFQSNANYAENFIQSIVSTVEPALR.Q	[28-52]		Used
FALSE	[K].TQAYPDQKPGTSGLR.[K]			Mus musculus	9.90862e-05	0	1	1	12	Q9D0F9	Q9D0F9 [9-23]	0	1618.82	0.204	0.01	0.394152		2.18		1.85788e+06		9.9389e+06	22.6		2.63		High	High	High	High	Not Found	Not Found	High	High	High	High	High	0	3.71	Mus musculus	27.1	K.TQAYPDQKPGTSGLR.K	[9-23]		Used
FALSE	[R].YDYEEVEAEGANK.[M]			Mus musculus	4.05057e-05	0	1	1	8	Q9D0F9	Q9D0F9 [428-440]	0	1516.64	0.28	0.01	0.502938		1.63		2.2884e+06		8.19623e+06	10.37		19.83		High	High	Peak Found	High	Not Found	Not Found	High	High	High	High	High	0	4.05	Mus musculus	39.09	R.YDYEEVEAEGANK.M	[428-440]		Used
FALSE	[K].TIEEYAICPDLK.[V]	1xCarbamidomethyl [C8]		Mus musculus	0.000382195	0	1	1	7	Q9D0F9	Q9D0F9 [153-164]	0	1451.71	0.314	0.01	0.499443		5.61		1.68984e+06		5.21989e+06	46.31		30.88		Peak Found	High	High	High	Not Found	Not Found	High	High	Peak Found	High	High	6.875e-05	3.09	Mus musculus	51.17	K.TIEEYAICPDLK.V	[153-164]		Used
FALSE	[K].SGEHDFGAAFDGDGDR.[N]			Mus musculus	0.000270869	0	1	1	5	Q9D0F9	Q9D0F9 [278-293]	0	1652.66	0.01	0.01	3.09854e-17						2.15607e+06			2.12		High	Not Found	Not Found	Not Found	Not Found	Not Found	High	High	High	High	High	0.0001342	3.83	Mus musculus	39.12	K.SGEHDFGAAFDGDGDR.N	[278-293]		Used
FALSE	[K].AIGGIILTASHNPGGPNGDFGIK.[F]	1xDeamidated [N17]		Mus musculus	0.000350459	0	1	1	1	Q9D0F9	Q9D0F9 [108-130]	0	2207.15													No Quan Values	Not Found	Not Found	Not Found	Not Found	Not Found	Not Found	Not Found	Not Found	High	Not Found	High	0	3.59	Mus musculus		K.AIGGIILTASHNPGGPNGDFGIK.F	[108-130]		Not Used
FALSE	[K].ADNFEYSDPVDGSISK.[N]			Mus musculus	3.24129e-05	0	1	1	12	Q9D0F9	Q9D0F9 [471-486]	0	1743.77	0.423	0.01	0.722864		11.12		3.85309e+06		8.24716e+06	11.33		25.18		Peak Found	High	High	High	Not Found	Not Found	High	High	High	High	High	0	3.88	Mus musculus	48.06	K.ADNFEYSDPVDGSISK.N	[471-486]		Used
FALSE	[K].FNISNGGPAPEAITDK.[I]	1xDeamidated [N5]		Mus musculus	5.61509e-05	0	1	1	6	Q9D0F9	Q9D0F9 [131-146]	0	1631.79	0.312	0.01	0.51993		6.32		1.86986e+06		8.37944e+06	55.28		24.54		High	Peak Found	High	Not Found	Not Found	Not Found	High	High	High	Peak Found	High	0	4.41	Mus musculus	48.03	K.FNISNGGPAPEAITDK.I	[131-146]		Used
FALSE	[R].IDAMHGVVGPYVK.[K]			Mus musculus	0.000652789	0.000165791	1	1	1	Q9D0F9	Q9D0F9 [222-234]	0	1385.72	0.684	0.01	0.77752		38.59		720553		993864	30.16		81.4		Peak Found	Not Found	Not Found	Peak Found	Not Found	Not Found	Peak Found	Peak Found	High	Peak Found	High	3.521e-05	2.85	Mus musculus	43.08	R.IDAMHGVVGPYVK.K	[222-234]		Used
FALSE	[R].QEATLVVGGDGR.[F]			Mus musculus	0.000797388	0.000317551	1	1	2	Q9D0F9	Q9D0F9 [53-64]	0	1201.62	0.01	0.01	3.09854e-17						4.51854e+06			5.6		Not Found	Not Found	High	Not Found	Not Found	Not Found	Peak Found	Peak Found	Peak Found	High	High	0.0001019	3.22	Mus musculus	32.77	R.QEATLVVGGDGR.F	[53-64]		Used
FALSE	[K].FFGNLMDASK.[L]			Mus musculus	0.00119555	0.000708853	1	1	2	Q9D0F9	Q9D0F9 [361-370]	0	1129.53	0.01	0.01	3.09854e-17						1.42911e+06			2.7		Not Found	Not Found	Not Found	Not Found	Not Found	Not Found	High	Peak Found	High	Peak Found	High	0.0002073	2.72	Mus musculus	53.01	K.FFGNLMDASK.L	[361-370]		Used
FALSE	[K].DLEALMLDR.[S]			Mus musculus	0.00165249	0.00073604	1	1	4	Q9D0F9	Q9D0F9 [444-452]	0	1075.55	0.227	0.01	0.170061		3.33		525802		1.35713e+06	2.91		66.86		Peak Found	Peak Found	Peak Found	Peak Found	Not Found	Not Found	High	High	High	High	High	0.000471	2.6	Mus musculus	61.86	K.DLEALMLDR.S	[444-452]		Used
FALSE	[K].DLEALMLDR.[S]	1xOxidation [M6]		Mus musculus	0.00492118	0.00073604	1	1	6	Q9D0F9	Q9D0F9 [444-452]	0	1091.54	0.286	0.01	0.414062		4.33		1.62838e+06		5.87501e+06	36.48		27.95		Peak Found	Peak Found	Peak Found	Peak Found	Not Found	Not Found	High	High	High	High	High	0.0004736	2.35	Mus musculus	50.57	K.DLEALMLDR.S	[444-452]		Used
FALSE	[R].NIFDFNALK.[SE]			Mus musculus	0.00152885	0.00073604	1	2	10	Q9D0F9	Q9D0F9 [201-209]	0	1081.57													No Quan Values	High	Peak Found	Peak Found	Peak Found	Not Found	Not Found	High	High	High	High	High	0.0003859	2.07	Mus musculus	62.42	R.NIFDFNALK.E	[201-209]		Not Used
FALSE	[R].IAAANGIGR.[L]			Mus musculus	0.00169152	0.00073604	1	1	1	Q9D0F9	Q9D0F9 [77-85]	0	842.484	0.908	0.01	0.935558		50.87		1.25807e+06		1.5238e+06			49.8		Not Found	Peak Found	Not Found	High	Not Found	Not Found	Peak Found	Peak Found	Peak Found	Peak Found	High	0.000429	2.91	Mus musculus	24.19	R.IAAANGIGR.L	[77-85]		Used
FALSE	[R].IAAANGIGR.[L]	1xDeamidated [N5]		Mus musculus	0.00205811	0.00073604	1	1	8	Q9D0F9	Q9D0F9 [77-85]	0	843.468	0.572	0.01	0.860446		24.34		6.24461e+06		8.39971e+06	65.51		28.86		High	High	High	Not Found	Not Found	Not Found	High	High	High	Peak Found	High	0.000471	2.96	Mus musculus	25.18	R.IAAANGIGR.L	[77-85]		Used
FALSE	[R].KQSVEDILK.[D]			Mus musculus	0.00168586	0.00073604	1	1	2	Q9D0F9	Q9D0F9 [406-414]	1	1059.6													No Quan Values	Peak Found	Peak Found	Peak Found	Not Found	Peak Found	Not Found	High	Peak Found	High	Peak Found	High	0.000429	3.13	Mus musculus	32.06	R.KQSVEDILK.D	[406-414]		Not Used
FALSE	[K].FKPFTVEIVDSVEAYATMLR.[N]	1xOxidation [M18]		Mus musculus	0.00126308	0.00073604	1	1	2	Q9D0F9	Q9D0F9 [181-200]	0	2332.19													No Quan Values	Not Found	Not Found	Not Found	Not Found	Not Found	Not Found	High	Not Found	High	Not Found	High	0.0002584	2.57	Mus musculus	83.49	K.FKPFTVEIVDSVEAYATMLR.N	[181-200]		Not Used
FALSE	[K].FFGNLMDASK.[L]	1xOxidation [M6]		Mus musculus	0.00214713	0.00073604	1	1	3	Q9D0F9	Q9D0F9 [361-370]	0	1145.53	0.322	0.01	0.51993		7.18		1.59935e+06		5.20262e+06	0.04		61.61		Peak Found	Peak Found	Peak Found	High	Not Found	Not Found	High	Peak Found	High	Peak Found	High	0.000471	1.9	Mus musculus	43.12	K.FFGNLMDASK.L	[361-370]		Used
FALSE	[K].FNISNGGPAPEAITDK.[I]			Mus musculus	0.00213877	0.00073604	1	1	1	Q9D0F9	Q9D0F9 [131-146]	0	1630.81	0.341	0.01	0.443668		6.38		809413		2.37368e+06	41.94		27.98		Peak Found	Peak Found	Peak Found	Not Found	Not Found	Not Found	Peak Found	Peak Found	High	Peak Found	High	0.000471	2.46	Mus musculus	46.13	K.FNISNGGPAPEAITDK.I	[131-146]		Used
FALSE	[R].LYIDSYEK.[D]			Mus musculus	0.00513484	0.00073604	1	1	4	Q9D0F9	Q9D0F9 [516-523]	0	1030.51	0.124	0.01	0.109751		0.79		715101		5.70981e+06	49.16		15.73		Not Found	Peak Found	High	Not Found	Not Found	Not Found	Peak Found	High	High	High	High	0.0005074	2.1	Mus musculus	39.11	R.LYIDSYEK.D	[516-523]		Used
FALSE	[K].INQDPQVMLAPLISIALK.[V]			Mus musculus	0.00908303	0.000791672	1	1	1	Q9D0F9	Q9D0F9 [528-545]	0	1964.12													No Quan Values	Not Found	Not Found	Not Found	Not Found	Not Found	Not Found	Not Found	Not Found	High	Not Found	High	0.0004923	1.46	Mus musculus		K.INQDPQVMLAPLISIALK.V	[528-545]		Not Used
FALSE	[R].LIFADGSR.[I]			Mus musculus	0.00970115	0.000791672	1	1	5	Q9D0F9	Q9D0F9 [492-499]	0	878.473	0.572	0.01	0.841802		13.47		7.47379e+06		1.25714e+07	9.49		18.4		High	High	Peak Found	High	Not Found	Not Found	Peak Found	High	Peak Found	High	High	0.0004923	1.96	Mus musculus	38.41	R.LIFADGSR.I	[492-499]		Used
FALSE	[R].SMPTSGALDR.[V]	1xOxidation [M2]		Mus musculus	0.00851223	0.000791672	1	1	5	Q9D0F9	Q9D0F9 [334-343]	0	1050.49	0.658	0.01	0.908927		42.08		3.71424e+06		6.98588e+06	97.04		35.43		Peak Found	High	Peak Found	High	Not Found	Not Found	Peak Found	High	High	Peak Found	High	0.0004923	1.84	Mus musculus	21.5	R.SMPTSGALDR.V	[334-343]		Used
FALSE	[K].SGEHDFGAAFDGDGDRNMILGK.[H]	1xOxidation [M18]		Mus musculus	0.00724404	0.000791672	1	1	3	Q9D0F9	Q9D0F9 [278-299]	1	2325.02	0.01	0.01	3.09854e-17						2.02235e+06			13.71		Not Found	Not Found	Not Found	Not Found	Not Found	Not Found	High	Not Found	High	High	High	0.0005531	3.63	Mus musculus	47.66	K.SGEHDFGAAFDGDGDRNMILGK.H	[278-299]		Used
FALSE	[K].VDLGVLGK.[Q]			Mus musculus	0.0127309	0.000962949	1	1	6	Q9D0F9	Q9D0F9 [165-172]	0	800.488	0.181	0.01	0.315458		2.61		2.48279e+06		1.37128e+07	30.23		18.85		Peak Found	High	Peak Found	High	Not Found	Not Found	High	High	High	High	High	0.0005531	2.52	Mus musculus	44.57	K.VDLGVLGK.Q	[165-172]		Used
FALSE	[K].VSQLQER.[T]			Mus musculus	0.0499061	0.00384215	1	1	7	Q9D0F9	Q9D0F9 [546-552]	0	859.463	0.107	0.01	0.153366		0.99		1.04667e+07		9.10075e+07	90.92		32.91		Peak Found	High	High	High	Not Found	Not Found	High	High	High	High	High	0.002057	2.41	Mus musculus	18.4	K.VSQLQER.T	[546-552]		Used
FALSE	[K].QFSANDK.[V]			Mus musculus	0.0870676	0.00631062	1	1	1	Q9D0F9	Q9D0F9 [458-464]	0	809.379	0.01	0.01	3.09854e-17						2.83957e+06			36.52		Not Found	Not Found	Not Found	Not Found	Not Found	Not Found	Peak Found	Peak Found	High	Peak Found	High	0.002266	2.26	Mus musculus	17.02	K.QFSANDK.V	[458-464]		Used
High	sp		0		140.718	53	29	119	2	1	645	65.8	8	342.65	29	0.01	0.01	5.00906e-17						3.42579e+06			106.96	High	Not Found	Not Found	Not Found	Not Found	Not Found	High	High	High	High
Checked	Annotated Sequence	Modifications	Modifications in Master Proteins	Species Map	Qvality PEP	Qvality q-value	# Protein Groups	# Proteins	# PSMs	Master Protein Accessions	Positions in Master Proteins	# Missed Cleavages	Theo. MH+ [Da]	Abundance Ratio: (normoxia) / (hypoxia)	Abundance Ratio: (blank) / (hypoxia)	Abundance Ratio Adj. P-Value: (normoxia) / (hypoxia)	Abundance Ratio Adj. P-Value: (blank) / (hypoxia)	Abundance Ratio Variability [%]: (normoxia) / (hypoxia)	Abundance Ratio Variability [%]: (blank) / (hypoxia)	Abundances (Grouped): normoxia	Abundances (Grouped): blank	Abundances (Grouped): hypoxia	Abundances (Grouped) CV [%]: normoxia	Abundances (Grouped) CV [%]: blank	Abundances (Grouped) CV [%]: hypoxia	Quan Info	Found in Sample: [S239] F239: Sample, supernatant, Renca, 5, normoxia	Found in Sample: [S240] F240: Sample, supernatant, Renca, 4, normoxia	Found in Sample: [S255] F255: Sample, supernatant, Renca, 5, normoxia	Found in Sample: [S256] F256: Sample, supernatant, Renca, 4, normoxia	Found in Sample: [S238] F238: Sample, blank, Renca, 4, blank	Found in Sample: [S254] F254: Sample, blank, Renca, 4, blank	Found in Sample: [S235] F235: Sample, supernatant, Renca, 4, hypoxia	Found in Sample: [S237] F237: Sample, supernatant, Renca, 5, hypoxia	Found in Sample: [S246] F246: Sample, supernatant, Renca, 4, hypoxia	Found in Sample: [S253] F253: Sample, supernatant, Renca, 5, hypoxia	Confidence (by Search Engine): Sequest HT	Percolator q-Value (by Search Engine): Sequest HT	XCorr (by Search Engine): Sequest HT	Species Names	Top Apex RT [min]	Sequence in Protein	Positions in Protein	Peptide Group Modifications in Protein	Quan Usage
FALSE	[R].IQGGYENVPTIDIHMNQITFER.[E]	1xOxidation [M15]		Mus musculus	1.91199e-06	0	1	1	2	Q9R0E2	Q9R0E2 [590-611]	0	2591.26	2.469	0.01	0.667987		10.47		3.95794e+06		1.60295e+06					Peak Found	Not Found	High	Not Found	Not Found	Not Found	Peak Found	High	Peak Found	Not Found	High	0	4.85	Mus musculus	56.76	R.IQGGYENVPTIDIHMNQITFER.E	[590-611]		Used
FALSE	[R].IQGGYENVPTIDIHMNQITFER.[E]			Mus musculus	0.000162597	0	1	1	1	Q9R0E2	Q9R0E2 [590-611]	0	2575.26													No Quan Values	High	Not Found	Not Found	Not Found	Not Found	Not Found	Not Found	Not Found	Not Found	Not Found	High	0	4.19	Mus musculus	61.19	R.IQGGYENVPTIDIHMNQITFER.E	[590-611]		Not Used
FALSE	[K].IQSLGLGEDWSVDGGPAAAGGGQK.[V]			Mus musculus	0.000117089	0	1	1	3	Q9R0E2	Q9R0E2 [55-78]	0	2270.1													No Quan Values	Not Found	High	High	Not Found	Not Found	Not Found	Not Found	Not Found	Not Found	Not Found	High	0	3.77	Mus musculus	57.46	K.IQSLGLGEDWSVDGGPAAAGGGQK.V	[55-78]		Not Used
FALSE	[K].LQVEQFLAEHGSEYQSVK.[L]			Mus musculus	1.83096e-06	0	1	1	9	Q9R0E2	Q9R0E2 [332-349]	0	2092.03	3.74	0.01	0.45286		67.76		5.25231e+06		1.15932e+06			51.68		High	High	High	High	Not Found	Not Found	Peak Found	High	High	Peak Found	High	0	4.94	Mus musculus	53.37	K.LQVEQFLAEHGSEYQSVK.L	[332-349]		Used
FALSE	[R].NLAYDTLPVVVHGNGPTK.[L]	1xDeamidated [N14]		Mus musculus	2.00097e-05	0	1	1	4	Q9R0E2	Q9R0E2 [231-248]	0	1895.99	6.453	0.01	0.198117		86.12		8.105e+06		1.37392e+06			73.46		Peak Found	Not Found	High	Not Found	Not Found	Not Found	Peak Found	High	Peak Found	Peak Found	High	0	5.08	Mus musculus	50.86	R.NLAYDTLPVVVHGNGPTK.L	[231-248]		Used
FALSE	[K].LVAEWEGQDSDSDQLFYTK.[I]			Mus musculus	1.08107e-06	0	1	1	5	Q9R0E2	Q9R0E2 [168-186]	0	2231.01	100		3.09854e-17				1.42685e+06							High	High	Peak Found	Not Found	Not Found	Not Found	Not Found	High	High	High	High	0	5.53	Mus musculus	59.59	K.LVAEWEGQDSDSDQLFYTK.I	[168-186]		Used
FALSE	[R].LTHYHEGLPTTK.[G]			Mus musculus	1.83523e-05	0	1	1	1	Q9R0E2	Q9R0E2 [705-716]	0	1396.72	100		3.09854e-17				1.40881e+06			11.37				High	Peak Found	Peak Found	Not Found	Not Found	Not Found	Not Found	Not Found	Not Found	Not Found	High	0	4.95	Mus musculus	26.91	R.LTHYHEGLPTTK.G	[705-716]		Used
FALSE	[K].LEDNLLVLTVATK.[E]			Mus musculus	6.96061e-05	0	1	1	2	Q9R0E2	Q9R0E2 [24-36]	0	1428.83	3.645	0.01	0.419266		25.92		3.13828e+06		861043			27.37		High	Not Found	Peak Found	Not Found	Not Found	Not Found	Peak Found	High	Not Found	Not Found	High	0	4.05	Mus musculus	61.87	K.LEDNLLVLTVATK.E	[24-36]		Used
FALSE	[K].LDSDMSFCANVR.[Q]	1xCarbamidomethyl [C8]; 1xOxidation [M5]		Mus musculus	0.000106388	0	1	1	3	Q9R0E2	Q9R0E2 [478-489]	0	1430.6	100		3.09854e-17				2.47359e+06			19.04				High	High	High	Not Found	Not Found	Not Found	Not Found	Not Found	Not Found	Not Found	High	0	3.66	Mus musculus	37.83	K.LDSDMSFCANVR.Q	[478-489]		Used
FALSE	[R].IFQNLDGALDEVVLK.[F]			Mus musculus	6.71103e-06	0	1	1	15	Q9R0E2	Q9R0E2 [207-221]	0	1673.91	6.272	0.01	0.246892		97.63		8.86059e+06		1.90072e+06	73.27		90.21		High	High	High	High	Not Found	Not Found	High	High	Peak Found	High	High	0	4.64	Mus musculus	68.01	R.IFQNLDGALDEVVLK.F	[207-221]		Used
FALSE	[R].VGEDYEGGGCR.[F]	1xCarbamidomethyl [C10]		Mus musculus	0.00012392	0	1	1	7	Q9R0E2	Q9R0E2 [672-682]	0	1198.48	9.055	0.01	0.0488536		61.65		3.63215e+06		446018	47.9		58.34		High	High	High	High	Not Found	Not Found	High	Peak Found	High	High	High	0	3.17	Mus musculus	23.53	R.VGEDYEGGGCR.F	[672-682]		Used
FALSE	[R].SEDYVDIVQGR.[R]			Mus musculus	0.000195047	0	1	1	6	Q9R0E2	Q9R0E2 [432-442]	0	1280.61	6.258	0.01	0.225618		29.18		1.2119e+07		1.90925e+06	21.03		8.96		High	High	High	High	Not Found	Not Found	Not Found	Peak Found	Peak Found	Not Found	High	0	3.7	Mus musculus	46.96	R.SEDYVDIVQGR.R	[432-442]		Used
FALSE	[R].AELQNVDLFHYSK.[L]			Mus musculus	3.72736e-06	0	1	1	9	Q9R0E2	Q9R0E2 [465-477]	0	1563.78	3.359	0.01	0.52266		141.74		2.66251e+06		2.12238e+06	134.28		43.4		High	Not Found	High	High	Not Found	Not Found	High	High	High	High	High	0	4.61	Mus musculus	49.08	R.AELQNVDLFHYSK.L	[465-477]		Used
FALSE	[R].FWTFETGCTVCDEGLR.[S]	2xCarbamidomethyl [C8; C11]		Mus musculus	8.63865e-06	0	1	1	1	Q9R0E2	Q9R0E2 [261-276]	0	1977.85	100		3.09854e-17				1.03555e+06							Peak Found	Not Found	High	Not Found	Not Found	Not Found	Not Found	Not Found	Not Found	Not Found	High	0	4.89	Mus musculus	61.73	R.FWTFETGCTVCDEGLR.S	[261-276]		Used
FALSE	[K].FLVEYIAPMTEK.[L]	1xOxidation [M9]		Mus musculus	0.00028318	0	1	1	8	Q9R0E2	Q9R0E2 [616-627]	0	1456.74	2.836	1.555	0.61638		81.96	47.99	6.48595e+06	3.35803e+06	2.06836e+06	28.17		6.07		High	High	High	High	Peak Found	Not Found	Peak Found	High	Peak Found	Peak Found	High	0.002951	3.03	Mus musculus	54.56	K.FLVEYIAPMTEK.L	[616-627]		Used
FALSE	[R].FLGSGGFIGYAPSLSK.[L]			Mus musculus	3.14595e-06	0	1	1	4	Q9R0E2	Q9R0E2 [152-167]	0	1600.84	100		3.09854e-17				4.22108e+06			7.17				High	High	High	Peak Found	Not Found	Not Found	Not Found	Not Found	Not Found	Not Found	High	0	4.36	Mus musculus	61.36	R.FLGSGGFIGYAPSLSK.L	[152-167]		Used
FALSE	[R].EQINISLDHR.[C]			Mus musculus	0.000823428	0.000317551	1	1	2	Q9R0E2	Q9R0E2 [195-204]	0	1224.63	2.781	0.01	0.574123		29.98		1.13802e+06		392254			6		High	Not Found	High	Not Found	Not Found	Not Found	Peak Found	Not Found	Peak Found	Peak Found	High	0.0001805	3.19	Mus musculus	36.02	R.EQINISLDHR.C	[195-204]		Used
FALSE	[K].LQLNYLGNYIPR.[F]			Mus musculus	0.000997377	0.000577902	1	1	4	Q9R0E2	Q9R0E2 [249-260]	0	1463.8	1.188	0.01	0.973725		22.63		2.61913e+06		2.19646e+06	0.5				High	High	High	Peak Found	Not Found	Not Found	Not Found	Peak Found	Not Found	Peak Found	High	0.0001805	3.22	Mus musculus	62.72	K.LQLNYLGNYIPR.F	[249-260]		Used
FALSE	[R].NMGADLCR.[Q]	1xCarbamidomethyl [C7]; 1xOxidation [M2]		Mus musculus	0.00589484	0.00073604	1	1	6	Q9R0E2	Q9R0E2 [364-371]	0	952.398	100		3.09854e-17				1.18698e+07			17.34				High	High	Peak Found	High	Not Found	Not Found	High	Not Found	High	Not Found	High	0.0004736	2.43	Mus musculus	19.34	R.NMGADLCR.Q	[364-371]		Used
FALSE	[R].NMGADLCR.[Q]	1xCarbamidomethyl [C7]		Mus musculus	0.00450309	0.00073604	1	1	3	Q9R0E2	Q9R0E2 [364-371]	0	936.403	100		3.09854e-17				2.42268e+06							High	Not Found	High	Not Found	Not Found	Not Found	High	Not Found	Not Found	Not Found	High	0.0004736	2.42	Mus musculus	27.39	R.NMGADLCR.Q	[364-371]		Used
FALSE	[K].NVIAPLMTR.[H]	1xOxidation [M7]		Mus musculus	0.00513484	0.00073604	1	1	3	Q9R0E2	Q9R0E2 [403-411]	0	1030.57	7.16	0.01	0.172078		27.6		9.31655e+06		1.2039e+06	15.6		36.98		High	High	High	Peak Found	Not Found	Not Found	Peak Found	Peak Found	Peak Found	Peak Found	High	0.0004736	2.19	Mus musculus	36.33	K.NVIAPLMTR.H	[403-411]		Used
FALSE	[R].LFIHNQER.[H]			Mus musculus	0.00266784	0.00073604	1	1	1	Q9R0E2	Q9R0E2 [321-328]	0	1056.56													No Quan Values	Not Found	Not Found	High	Not Found	Not Found	Not Found	Not Found	Not Found	Not Found	Not Found	High	0.000471	2.33	Mus musculus		R.LFIHNQER.H	[321-328]		Not Used
FALSE	[R].AQFDLAFVVR.[Y]			Mus musculus	0.00156842	0.00073604	1	1	1	Q9R0E2	Q9R0E2 [636-645]	0	1165.64	100		3.09854e-17				1.18578e+06			79.33				Peak Found	Peak Found	High	Not Found	Not Found	Not Found	Not Found	Not Found	Not Found	Not Found	High	0.000429	2.57	Mus musculus	61.15	R.AQFDLAFVVR.Y	[636-645]		Used
FALSE	[K].LYPGYYTR.[A]			Mus musculus	0.015981	0.00105622	1	1	2	Q9R0E2	Q9R0E2 [628-635]	0	1032.51	6.365	0.01	0.241481		19.35		9.31181e+06		1.46305e+06					High	Not Found	Peak Found	Not Found	Not Found	Not Found	High	Not Found	Peak Found	Not Found	High	0.0005887	1.56	Mus musculus	36.65	K.LYPGYYTR.A	[628-635]		Used
FALSE	[R].IQGGYENVPTIDIHMNQITFER.[E]	1xDeamidated [Q2]; 1xOxidation [M15]		Mus musculus	0.0178744	0.00132745	1	1	1	Q9R0E2	Q9R0E2 [590-611]	0	2592.24													Not Reliable	Not Found	Not Found	Not Found	Not Found	Not Found	Not Found	Not Found	Not Found	High	Not Found	High	0.0006408	1.28	Mus musculus		R.IQGGYENVPTIDIHMNQITFER.E	[590-611]		Not Used
FALSE	[K].FLVEYIAPMTEK.[L]			Mus musculus	0.0213659	0.00168299	1	1	1	Q9R0E2	Q9R0E2 [616-627]	0	1440.74													No Quan Values	Not Found	Not Found	Not Found	High	Not Found	Not Found	Not Found	Not Found	Not Found	Not Found	High	0.0006893	1.61	Mus musculus		K.FLVEYIAPMTEK.L	[616-627]		Not Used
FALSE	[R].SAQFFNYK.[I]			Mus musculus	0.0315504	0.0024599	1	1	2	Q9R0E2	Q9R0E2 [47-54]	0	1004.48	5.094	0.01	0.275444		53.53		7.39038e+06		1.40466e+06	33.15		6.61		High	High	Peak Found	Peak Found	Not Found	Not Found	Peak Found	Peak Found	Peak Found	Peak Found	High	0.0008569	1.92	Mus musculus	40.97	R.SAQFFNYK.I	[47-54]		Used
FALSE	[K].NVIAPLMTR.[H]			Mus musculus	0.0331837	0.00272643	1	1	2	Q9R0E2	Q9R0E2 [403-411]	0	1014.58	4.165	0.01	0.394045		53.63		3.65224e+06		876919					High	Not Found	High	Not Found	Not Found	Not Found	Peak Found	Not Found	Peak Found	Not Found	High	0.005195	2.3	Mus musculus	44.56	K.NVIAPLMTR.H	[403-411]		Used
FALSE	[R].MANADAR.[N]	1xOxidation [M1]		Mus musculus	0.0373503	0.00296699	1	1	4	Q9R0E2	Q9R0E2 [357-363]	0	764.336	4.143	0.01	0.350602		84.58		5.30402e+06		1.25572e+06	82.28				Peak Found	High	High	Peak Found	Not Found	Not Found	Not Found	Peak Found	Not Found	High	High	0.001514	2.15	Mus musculus	8.81	R.MANADAR.N	[357-363]		Used
FALSE	[K].FEMGHVR.[A]			Mus musculus	0.060277	0.00456077	1	1	1	Q9R0E2	Q9R0E2 [222-228]	0	875.419													No Quan Values	Not Found	Not Found	High	Not Found	Not Found	Not Found	Not Found	Not Found	Not Found	Not Found	High	0.00147	1.97	Mus musculus		K.FEMGHVR.A	[222-228]		Not Used
FALSE	[K].IFLNPEK.[R]			Mus musculus	0.0792898	0.0057078	1	1	3	Q9R0E2	Q9R0E2 [187-193]	0	860.488	3.587	0.01	0.511741		42.81		9.4673e+06		2.28988e+06			57.44		High	Not Found	Peak Found	Not Found	Not Found	Not Found	High	Peak Found	High	Peak Found	High	0.002992	1.91	Mus musculus	36.46	K.IFLNPEK.R	[187-193]		Used
FALSE	[K].LVGPEVR.[M]			Mus musculus	0.0799688	0.00595427	1	1	4	Q9R0E2	Q9R0E2 [350-356]	0	769.457	8.162	0.01	0.162228		68.36		1.99456e+07		2.66536e+06	68.58		25.89		Peak Found	High	Peak Found	High	Not Found	Not Found	High	Peak Found	High	Peak Found	High	0.002042	1.84	Mus musculus	27.35	K.LVGPEVR.M	[350-356]		Used
FALSE	[R].LLIEQNK.[N]			Mus musculus	0.0923832	0.00645056	1	1	2	Q9R0E2	Q9R0E2 [396-402]	0	857.509	2.014	0.01	0.730031		58.58		2.34297e+06		743886	95.64		6.67		Peak Found	Peak Found	High	High	Not Found	Not Found	Peak Found	Peak Found	Peak Found	Peak Found	High	0.003852	1.99	Mus musculus	27.4	R.LLIEQNK.N	[396-402]		Used
Checked	Annotated Sequence	Modifications	Modifications in Master Proteins	Species Map	Qvality PEP	Qvality q-value	# Protein Groups	# Proteins	# PSMs	Master Protein Accessions	Positions in Master Proteins	# Missed Cleavages	Theo. MH+ [Da]	Abundance Ratio: (normoxia) / (hypoxia)	Abundance Ratio: (blank) / (hypoxia)	Abundance Ratio Adj. P-Value: (normoxia) / (hypoxia)	Abundance Ratio Adj. P-Value: (blank) / (hypoxia)	Abundance Ratio Variability [%]: (normoxia) / (hypoxia)	Abundance Ratio Variability [%]: (blank) / (hypoxia)	Abundances (Grouped): normoxia	Abundances (Grouped): blank	Abundances (Grouped): hypoxia	Abundances (Grouped) CV [%]: normoxia	Abundances (Grouped) CV [%]: blank	Abundances (Grouped) CV [%]: hypoxia	Quan Info	Found in Sample: [S239] F239: Sample, supernatant, Renca, 5, normoxia	Found in Sample: [S240] F240: Sample, supernatant, Renca, 4, normoxia	Found in Sample: [S255] F255: Sample, supernatant, Renca, 5, normoxia	Found in Sample: [S256] F256: Sample, supernatant, Renca, 4, normoxia	Found in Sample: [S238] F238: Sample, blank, Renca, 4, blank	Found in Sample: [S254] F254: Sample, blank, Renca, 4, blank	Found in Sample: [S235] F235: Sample, supernatant, Renca, 4, hypoxia	Found in Sample: [S237] F237: Sample, supernatant, Renca, 5, hypoxia	Found in Sample: [S246] F246: Sample, supernatant, Renca, 4, hypoxia	Found in Sample: [S253] F253: Sample, supernatant, Renca, 5, hypoxia	Confidence (by Search Engine): Sequest HT	Percolator q-Value (by Search Engine): Sequest HT	XCorr (by Search Engine): Sequest HT	Species Names	Top Apex RT [min]	Sequence in Protein	Positions in Protein	Peptide Group Modifications in Protein	Quan Usage
FALSE	[K].IEAELQDICNDVLELLDK.[Y]	1xCarbamidomethyl [C9]		Mus musculus	1.79174e-06	0	1	2	3	Q9CQV8-1	Q9CQV8-1 [88-105]	0	2130.06	100		3.09854e-17				280533							High	Not Found	High	Not Found	Not Found	Not Found	Not Found	Not Found	Not Found	Not Found	High	0	4.81	Mus musculus	88.49	K.IEAELQDICNDVLELLDK.Y	[88-105]		Used
FALSE	[R].YLSEVASGENK.[Q]			Mus musculus	0.000304167	0	1	2	8	Q9CQV8-1	Q9CQV8-1 [130-140]	0	1196.58	1.621	0.01	0.863168		42.67		2.32036e+07		1.66608e+07	23.1		0.56		Peak Found	High	High	High	Not Found	Not Found	High	High	High	High	High	0	3.26	Mus musculus	28.24	R.YLSEVASGENK.Q	[130-140]		Used
FALSE	[K].YLILNATQAESK.[V]			Mus musculus	0.000247732	0	1	2	6	Q9CQV8-1	Q9CQV8-1 [106-117]	0	1350.73	0.515	0.01	0.809901		18.94		1.1291e+07		1.37203e+07	89.9		9.52		High	Peak Found	Peak Found	High	Not Found	Not Found	High	Peak Found	High	Peak Found	High	0	3.25	Mus musculus	44.31	K.YLILNATQAESK.V	[106-117]		Used
FALSE	[K].QTTVSNSQQAYQEAFEISKK.[E]			Mus musculus	0.000107147	0	1	2	2	Q9CQV8-1	Q9CQV8-1 [141-160]	1	2287.12	0.01	0.01	3.09854e-17						663393					Not Found	Not Found	Not Found	Not Found	Not Found	Not Found	High	Not Found	High	Not Found	High	0	4.52	Mus musculus	45.06	K.QTTVSNSQQAYQEAFEISKK.E	[141-160]		Used
FALSE	[K].QTTVSNSQQAYQEAFEISK.[K]	1xDeamidated [Q/N]		Mus musculus	0.00011102	0	1	2	6	Q9CQV8-1	Q9CQV8-1 [141-159]	0	2160.01													Not Reliable	Not Found	Not Found	High	Not Found	Not Found	Not Found	Not Found	High	Not Found	Not Found	High	0	5.06	Mus musculus		K.QTTVSNSQQAYQEAFEISK.K	[141-159]		Not Used
FALSE	[K].QTTVSNSQQAYQEAFEISK.[K]			Mus musculus	1.2004e-07	0	1	2	7	Q9CQV8-1	Q9CQV8-1 [141-159]	0	2159.03	1.776	0.01	0.82042		61.15		7.10542e+06		4.81846e+06	49.1		38.88		High	Peak Found	High	High	Not Found	Not Found	High	Peak Found	High	High	High	0	6.24	Mus musculus	50.41	K.QTTVSNSQQAYQEAFEISK.K	[141-159]		Used
FALSE	[K].TAFDEAIAELDTLNEESYKDSTLIMQLLR.[D]	1xDeamidated [N14]; 1xOxidation [M25]		Mus musculus	2.42177e-05	0	1	2	3	Q9CQV8-1	Q9CQV8-1 [196-224]	1	3346.62													No Quan Values	High	Not Found	Not Found	Not Found	Not Found	Not Found	High	Not Found	High	Not Found	High	0	2.45	Mus musculus	93.9	K.TAFDEAIAELDTLNEESYKDSTLIMQLLR.D	[196-224]		Not Used
FALSE	[K].TAFDEAIAELDTLNEESYKDSTLIMQLLR.[D]	1xOxidation [M25]		Mus musculus	1.4482e-07	0	1	2	6	Q9CQV8-1	Q9CQV8-1 [196-224]	1	3345.64	2.992	0.01	0.558981		54.52		608266		175820			43.46		High	Not Found	High	Not Found	Not Found	Not Found	High	Not Found	High	Peak Found	High	0	6.11	Mus musculus	93.73	K.TAFDEAIAELDTLNEESYKDSTLIMQLLR.D	[196-224]		Used
FALSE	[K].TAFDEAIAELDTLNEESYK.[D]			Mus musculus	2.44398e-07	0	1	2	13	Q9CQV8-1	Q9CQV8-1 [196-214]	0	2159	1.286	0.01	0.931764		113.47		5.38949e+06		5.13816e+06	85.59		29.48		High	High	High	Peak Found	Not Found	Not Found	High	High	High	High	High	0	6.35	Mus musculus	76.7	K.TAFDEAIAELDTLNEESYK.D	[196-214]		Used
FALSE	[K].AVTEQGHELSNEER.[N]			Mus musculus	1.53975e-06	0	1	2	26	Q9CQV8-1	Q9CQV8-1 [30-43]	0	1598.74	1.394	0.01	0.916101		23.48		2.99529e+07		1.95195e+07	11.29		24.66		High	High	High	High	Not Found	Not Found	High	High	High	High	High	0	4.78	Mus musculus	22.95	K.AVTEQGHELSNEER.N	[30-43]		Used
FALSE	[K].DSTLIMQLLR.[D]	1xOxidation [M6]		Mus musculus	0.000615926	0.000165791	6	9	19	P68510; P68254-1; P61982; Q9CQV8-1; P63101; P62259	P68510 [218-227]; P68254-1 [213-222]; P61982 [218-227]; Q9CQV8-1 [215-224]; P63101 [213-222]; P62259 [216-225]	0	1205.66	0.513	0.01	0.813187		8.04		3.37436e+07		5.969e+07			13.71	Shared	High	Not Found	High	Not Found	Not Found	Not Found	High	High	High	High	High	0.0003069	2.88	Mus musculus	66.41	K.DSTLIMQLLR.D	[215-224]		Not Used
FALSE	[KR].LAEQAERYDDMAAAMK.[AN]	2xOxidation [M11; M15]		Mus musculus	0.0004667	0.000165791	2	3	4	P61982; Q9CQV8-1	P61982 [13-28]; Q9CQV8-1 [14-29]	1	1844.82													Shared	Not Found	High	Not Found	High	Not Found	Not Found	Not Found	Not Found	Not Found	Not Found	High	0.0002353	2.76	Mus musculus	36.41	K.LAEQAERYDDMAAAMK.A	[14-29]		Not Used
FALSE	[K].KEMQPTHPIR.[L]	1xOxidation [M3]		Mus musculus	0.000610264	0.000165791	3	5	7	P68254-1; Q9CQV8-1; P63101	P68254-1 [158-167]; Q9CQV8-1 [160-169]; P63101 [158-167]	1	1252.65	1.33	0.621	0.921282		68.2	27.97	7.6592e+06	3.57651e+06	5.44558e+06			70.07	Shared	Peak Found	Not Found	High	Not Found	Peak Found	Peak Found	High	Peak Found	High	High	High	0.0002792	3.97	Mus musculus	16.17	K.KEMQPTHPIR.L	[160-169]		Not Used
FALSE	[R].YDDMAAAMK.[AN]	2xOxidation [M4; M8]		Mus musculus	0.000895384	0.000457322	2	3	11	P61982; Q9CQV8-1	P61982 [20-28]; Q9CQV8-1 [21-29]	0	1047.41	1.841	0.01	0.815939		21.42		2.84826e+07		1.54481e+07	15.52		15.34	Shared	High	High	High	High	Not Found	Not Found	High	High	High	High	High	0.000471	3.11	Mus musculus	17.4	R.YDDMAAAMK.A	[21-29]		Not Used
FALSE	[K].DSTLIMQLLR.[D]			Mus musculus	0.000931888	0.000457322	6	9	4	P68510; P68254-1; P61982; Q9CQV8-1; P63101; P62259	P68510 [218-227]; P68254-1 [213-222]; P61982 [218-227]; Q9CQV8-1 [215-224]; P63101 [213-222]; P62259 [216-225]	0	1189.66	0.889	0.01	0.981816		71.3		4.92754e+06		5.56608e+06			0.6	Shared	Peak Found	Not Found	High	Not Found	Not Found	Not Found	Peak Found	High	High	High	High	0.0001805	3.02	Mus musculus	70.8	K.DSTLIMQLLR.D	[215-224]		Not Used
FALSE	[R].DNLTLWTSENQGDEGDAGEGEN.[-]			Mus musculus	0.00126308	0.00073604	1	2	2	Q9CQV8-1	Q9CQV8-1 [225-246]	0	2350.95													No Quan Values	Not Found	Not Found	Not Found	Not Found	Not Found	Not Found	Not Found	High	High	Not Found	High	0.000471	2.54	Mus musculus		R.DNLTLWTSENQGDEGDAGEGEN.-	[225-246]		Not Used
FALSE	[K].TAFDEAIAELDTLNEESYK.[D]	1xDeamidated [N14]		Mus musculus	0.00604908	0.00073604	1	2	2	Q9CQV8-1	Q9CQV8-1 [196-214]	0	2159.99													Not Reliable	Not Found	Not Found	High	Not Found	Not Found	Not Found	Not Found	Not Found	High	Not Found	High	0.0004851	3.92	Mus musculus		K.TAFDEAIAELDTLNEESYK.D	[196-214]		Not Used
FALSE	[R].NLLSVAYK.[N]	1xDeamidated [N1]		Mus musculus	0.00585711	0.00073604	6	9	7	P68510; P68254-1; P61982; Q9CQV8-1; P63101; P62259	P68510 [43-50]; P68254-1 [42-49]; P61982 [43-50]; Q9CQV8-1 [44-51]; P63101 [42-49]; P62259 [43-50]	0	908.509	100		3.09854e-17				1.73893e+06			16.4			Shared	Peak Found	Peak Found	High	Peak Found	Not Found	Not Found	High	High	High	High	High	0.0005074	2.46	Mus musculus	54.64	R.NLLSVAYK.N	[44-51]		Not Used
FALSE	[R].NLLSVAYK.[N]			Mus musculus	0.0036848	0.00073604	6	9	16	P68510; P68254-1; P61982; Q9CQV8-1; P63101; P62259	P68510 [43-50]; P68254-1 [42-49]; P61982 [43-50]; Q9CQV8-1 [44-51]; P63101 [42-49]; P62259 [43-50]	0	907.525	0.962	0.02	0.99866		41.06	0.01	1.51825e+08	3.08287e+06	1.52472e+08	9.78		20.83	Shared	High	High	High	High	Peak Found	Peak Found	High	High	High	High	High	0.0006893	2.5	Mus musculus	44.01	R.NLLSVAYK.N	[44-51]		Not Used
FALSE	[R].YDDMAAAMK.[AN]			Mus musculus	0.00135183	0.00073604	2	3	4	P61982; Q9CQV8-1	P61982 [20-28]; Q9CQV8-1 [21-29]	0	1015.42	1.431	1.537	0.911213		132.39	43.57	1.86047e+06	6.70633e+06	4.45889e+06	129.66		45.91	Shared	High	Not Found	Peak Found	Peak Found	Peak Found	Peak Found	High	High	High	Peak Found	High	0.0002792	3.22	Mus musculus	33.87	R.YDDMAAAMK.A	[21-29]		Not Used
FALSE	[R].YDDMAAAMK.[AN]	1xOxidation [M]		Mus musculus	0.00143192	0.00073604	2	3	8	P61982; Q9CQV8-1	P61982 [20-28]; Q9CQV8-1 [21-29]	0	1031.42	1.447	0.01	0.905682		49.21		6.71747e+06		4.7103e+06	2.65		44.13	Shared	High	High	High	High	Not Found	Not Found	High	High	High	High	High	0.000471	2.49	Mus musculus	23.98	R.YDDMAAAMK.A	[21-29]		Not Used
FALSE	[R].VISSIEQK.[TS]			Mus musculus	0.00347787	0.00073604	4	7	24	P68510; P68254-1; P61982; Q9CQV8-1	P68510 [62-69]; P68254-1 [61-68]; P61982 [62-69]; Q9CQV8-1 [63-70]	0	903.515	2.12	0.01	0.760965		37.76		2.08702e+08		9.91837e+07	34.92		3.73	Shared	High	High	Peak Found	High	Not Found	Not Found	High	High	High	High	High	0.0005371	2.38	Mus musculus	23.7	R.VISSIEQK.T	[63-70]		Not Used
FALSE	[K].EMQPTHPIR.[L]	1xOxidation [M2]		Mus musculus	0.00138893	0.00073604	3	5	58	P68254-1; Q9CQV8-1; P63101	P68254-1 [159-167]; Q9CQV8-1 [161-169]; P63101 [159-167]	0	1124.55	1.064	0.01	0.985444		45.57		8.08395e+07		7.03415e+07	24.67		37.85	Shared	High	High	High	High	Not Found	Not Found	High	High	High	High	High	0.000471	2.75	Mus musculus	17.81	K.EMQPTHPIR.L	[161-169]		Not Used
FALSE	[K].EMQPTHPIR.[L]			Mus musculus	0.00239452	0.00073604	3	5	7	P68254-1; Q9CQV8-1; P63101	P68254-1 [159-167]; Q9CQV8-1 [161-169]; P63101 [159-167]	0	1108.56	0.862	0.01	0.935558		63.35		2.06279e+06		2.38423e+06			79.92	Shared	High	Not Found	Peak Found	Not Found	Not Found	Not Found	High	High	High	High	High	0.000471	2.35	Mus musculus	21.47	K.EMQPTHPIR.L	[161-169]		Not Used
FALSE	[KR].LAEQAERYDDMAAAMK.[AN]	1xDeamidated [Q4]; 1xOxidation [M11]		Mus musculus	0.00804161	0.000791672	2	3	1	P61982; Q9CQV8-1	P61982 [13-28]; Q9CQV8-1 [14-29]	1	1829.8													Shared	Not Found	Not Found	Not Found	High	Not Found	Not Found	Not Found	Not Found	Not Found	Not Found	High	0.0004851	1.37	Mus musculus	45.89	K.LAEQAERYDDMAAAMK.A	[14-29]		Not Used
FALSE	[R].VISSIEQK.[TS]	1xDeamidated [Q7]		Mus musculus	0.0153595	0.000962949	4	7	2	P68510; P68254-1; P61982; Q9CQV8-1	P68510 [62-69]; P68254-1 [61-68]; P61982 [62-69]; Q9CQV8-1 [63-70]	0	904.499	2.373	0.01	0.6617		22.25		1.13288e+06		553215			30.15	Shared	Not Found	Peak Found	Not Found	High	Not Found	Not Found	Not Found	Peak Found	Peak Found	Peak Found	High	0.0005531	1.56	Mus musculus	25.13	R.VISSIEQK.T	[63-70]		Not Used
FALSE	[K].MKGDYFR.[Y]	1xOxidation [M1]		Mus musculus	0.0318166	0.0024599	2	4	6	P68254-1; Q9CQV8-1	P68254-1 [121-127]; Q9CQV8-1 [123-129]	1	932.429	0.854	0.01	0.911558		63.05		1.36508e+06		1.53799e+06	75.95		71.99	Shared	High	Peak Found	High	Peak Found	Not Found	Not Found	High	High	High	High	High	0.004352	2.23	Mus musculus	21.76	K.MKGDYFR.Y	[123-129]		Not Used
FALSE	[RK].LAEQAER.[Y]			Mus musculus	0.101343	0.00682511	6	9	3	P68510; P68254-1; P61982; Q9CQV8-1; P63101; P62259	P68510 [13-19]; P68254-1 [12-18]; P61982 [13-19]; Q9CQV8-1 [14-20]; P63101 [12-18]; P62259 [13-19]	0	816.421	0.01	0.01	3.09854e-17		0	0	682565	2.85856e+06	2.44667e+08	70.2		39.39	Shared	Not Found	Peak Found	Peak Found	Not Found	Peak Found	Peak Found	High	Peak Found	High	High	High	0.00443	2.29	Mus musculus	16.73	K.LAEQAER.Y	[14-20]		Not Used
FALSE	[KR].LAEQAERYDDMAAAMK.[AN]			Mus musculus	0.113881	0.00783281	2	3	1	P61982; Q9CQV8-1	P61982 [13-28]; Q9CQV8-1 [14-29]	1	1812.83	100		3.09854e-17				707609						Shared	Not Found	High	Not Found	Peak Found	Not Found	Not Found	Not Found	Not Found	Not Found	Not Found	High	0.003152	1.76	Mus musculus	60.23	K.LAEQAERYDDMAAAMK.A	[14-29]		Not Used
FALSE	[K].MKGDYFR.[Y]			Mus musculus	0.129866	0.00866638	2	4	1	P68254-1; Q9CQV8-1	P68254-1 [121-127]; Q9CQV8-1 [123-129]	1	916.435													Shared	Not Found	Not Found	Not Found	Not Found	Not Found	Not Found	Not Found	Not Found	High	Not Found	High	0.003586	1.6	Mus musculus		K.MKGDYFR.Y	[123-129]		Not Used
FALSE	[KR].LAEQAERYDDMAAAMK.[AN]	1xOxidation [M11]		Mus musculus	0.138556	0.00935208	2	3	1	P61982; Q9CQV8-1	P61982 [13-28]; Q9CQV8-1 [14-29]	1	1828.82	100		3.09854e-17				1.16587e+06			81.25			Shared	Peak Found	High	Not Found	Peak Found	Not Found	Not Found	Not Found	Not Found	Not Found	Not Found	High	0.003832	0.92	Mus musculus	45.33	K.LAEQAERYDDMAAAMK.A	[14-29]		Not Used
High	Q8BFZ3	Beta-actin-like protein 2 [OS=Mus musculus]	0	Mus musculus	75.465	24	8	152	1	1	376	42	5.49	426.11	8	0.01	0.01	5.00906e-17						841793			17	Not Found	Not Found	Not Found	Not Found	Not Found	Not Found	Peak Found	High	High	Not Found
Checked	Annotated Sequence	Modifications	Modifications in Master Proteins	Species Map	Qvality PEP	Qvality q-value	# Protein Groups	# Proteins	# PSMs	Master Protein Accessions	Positions in Master Proteins	# Missed Cleavages	Theo. MH+ [Da]	Abundance Ratio: (normoxia) / (hypoxia)	Abundance Ratio: (blank) / (hypoxia)	Abundance Ratio Adj. P-Value: (normoxia) / (hypoxia)	Abundance Ratio Adj. P-Value: (blank) / (hypoxia)	Abundance Ratio Variability [%]: (normoxia) / (hypoxia)	Abundance Ratio Variability [%]: (blank) / (hypoxia)	Abundances (Grouped): normoxia	Abundances (Grouped): blank	Abundances (Grouped): hypoxia	Abundances (Grouped) CV [%]: normoxia	Abundances (Grouped) CV [%]: blank	Abundances (Grouped) CV [%]: hypoxia	Quan Info	Found in Sample: [S239] F239: Sample, supernatant, Renca, 5, normoxia	Found in Sample: [S240] F240: Sample, supernatant, Renca, 4, normoxia	Found in Sample: [S255] F255: Sample, supernatant, Renca, 5, normoxia	Found in Sample: [S256] F256: Sample, supernatant, Renca, 4, normoxia	Found in Sample: [S238] F238: Sample, blank, Renca, 4, blank	Found in Sample: [S254] F254: Sample, blank, Renca, 4, blank	Found in Sample: [S235] F235: Sample, supernatant, Renca, 4, hypoxia	Found in Sample: [S237] F237: Sample, supernatant, Renca, 5, hypoxia	Found in Sample: [S246] F246: Sample, supernatant, Renca, 4, hypoxia	Found in Sample: [S253] F253: Sample, supernatant, Renca, 5, hypoxia	Confidence (by Search Engine): Sequest HT	Percolator q-Value (by Search Engine): Sequest HT	XCorr (by Search Engine): Sequest HT	Species Names	Top Apex RT [min]	Sequence in Protein	Positions in Protein	Peptide Group Modifications in Protein	Quan Usage
FALSE	[R].MYNFFSTFITSGMR.[F]	2xOxidation [M1; M13]		Mus musculus	0.000259058	0	1	1	2	P55065	P55065 [164-177]	0	1733.77	4.146	0.01	0.345807		88.31		867403		236991	17.55		3.12		Peak Found	Peak Found	High	Not Found	Not Found	Not Found	Not Found	Not Found	High	Peak Found	High	0	3.52	Mus musculus	68.89	R.MYNFFSTFITSGMR.F	[164-177]		Used
FALSE	[R].GVQIPLPEGINFVR.[E]			Mus musculus	9.66487e-05	0	1	1	7	P55065	P55065 [433-446]	0	1538.87	7.947	0.01	0.186398		60.63		3.36834e+07		3.34885e+06	59.61		23.31		High	High	Peak Found	High	Not Found	Not Found	Peak Found	High	High	Peak Found	High	0.0004736	3.95	Mus musculus	66.09	R.GVQIPLPEGINFVR.E	[433-446]		Used
FALSE	[K].TLLQIGVMPLLNER.[T]	1xOxidation [M8]		Mus musculus	3.35998e-05	0	1	1	5	P55065	P55065 [416-429]	0	1612.91	2.179	0.01	0.751061		38.6		1.06685e+07		4.94201e+06			23.6		High	Not Found	High	Not Found	Not Found	Not Found	High	Peak Found	High	High	High	0	3.82	Mus musculus	62.54	K.TLLQIGVMPLLNER.T	[416-429]		Used
FALSE	[K].TLLQIGVMPLLNER.[T]			Mus musculus	6.25215e-05	0	1	1	1	P55065	P55065 [416-429]	0	1596.91	100		3.09854e-17				858449							High	Not Found	Peak Found	Not Found	Not Found	Not Found	Not Found	Not Found	Not Found	Not Found	High	0	3.78	Mus musculus	70.46	K.TLLQIGVMPLLNER.T	[416-429]		Used
FALSE	[R].TGLQLSQDSSGR.[I]			Mus musculus	0.000110627	0	1	1	8	P55065	P55065 [127-138]	0	1248.62	1.243	0.01	0.96419		174.55		1.33845e+07		1.51175e+07	133.55		30.82		Peak Found	High	High	High	Not Found	Not Found	Peak Found	Peak Found	Peak Found	High	High	0	3.74	Mus musculus	30.23	R.TGLQLSQDSSGR.I	[127-138]		Used
FALSE	[R].SSVDDLVGIDYSLLK.[D]			Mus musculus	1.06486e-05	0	1	1	3	P55065	P55065 [207-221]	0	1623.85	3.319	0.01	0.472367		65.43		1.36916e+06		874182	103.36				High	Not Found	High	Peak Found	Not Found	Not Found	Not Found	High	Not Found	Peak Found	High	0	4.39	Mus musculus	67.56	R.SSVDDLVGIDYSLLK.D	[207-221]		Used
FALSE	[R].SSVDDLVGIDYSLLKDPVVSNGNLDMEFR.[G]	1xDeamidated [N]; 1xOxidation [M26]		Mus musculus	1.03899e-06	0	1	1	5	P55065	P55065 [207-235]	1	3214.55	2.162	0.01	0.737524		58.42		5.56381e+06		2.00917e+06			65.21		High	Not Found	Peak Found	High	Not Found	Not Found	High	Peak Found	Not Found	Peak Found	High	0	5.32	Mus musculus	74.21	R.SSVDDLVGIDYSLLKDPVVSNGNLDMEFR.G	[207-235]		Used
FALSE	[R].SSVDDLVGIDYSLLKDPVVSNGNLDMEFR.[G]	1xOxidation [M26]		Mus musculus	7.29474e-07	0	1	1	2	P55065	P55065 [207-235]	1	3213.56	1.515	0.01	0.901302		111.31		2.32844e+06		1.93076e+06	88.3		24.47		Peak Found	Not Found	High	Peak Found	Not Found	Not Found	Peak Found	High	Peak Found	Peak Found	High	0	5	Mus musculus	74.6	R.SSVDDLVGIDYSLLKDPVVSNGNLDMEFR.G	[207-235]		Used
FALSE	[R].SSVDDLVGIDYSLLKDPVVSNGNLDMEFR.[G]	1xDeamidated [N]		Mus musculus	2.66511e-07	0	1	1	7	P55065	P55065 [207-235]	1	3198.55	100		3.09854e-17				3.06479e+06							Peak Found	Not Found	High	Not Found	Not Found	Not Found	High	High	Not Found	High	High	0	5.67	Mus musculus	77.4	R.SSVDDLVGIDYSLLKDPVVSNGNLDMEFR.G	[207-235]		Used
FALSE	[R].SSVDDLVGIDYSLLKDPVVSNGNLDMEFR.[G]			Mus musculus	6.54369e-06	0	1	1	2	P55065	P55065 [207-235]	1	3197.57	100		3.09854e-17				1.27903e+06							Peak Found	Not Found	High	Not Found	Not Found	Not Found	Not Found	Not Found	High	Not Found	High	0	3.93	Mus musculus	75.75	R.SSVDDLVGIDYSLLKDPVVSNGNLDMEFR.G	[207-235]		Used
FALSE	[R].ATYFGSIVLLSPTVINSPLK.[L]			Mus musculus	1.8778e-06	0	1	1	2	P55065	P55065 [305-324]	0	2120.2	1.282	0.01	0.964751		83.54		2.2308e+06		1.54068e+06			17.13		Peak Found	Not Found	High	Not Found	Not Found	Not Found	High	Peak Found	Peak Found	Peak Found	High	0	3.9	Mus musculus	74.62	R.ATYFGSIVLLSPTVINSPLK.L	[305-324]		Used
FALSE	[R].EVVTNHAGFVTVGADLHFAK.[G]			Mus musculus	2.31103e-05	0	1	1	3	P55065	P55065 [447-466]	0	2112.09	100		3.09854e-17				4.2245e+06							High	Not Found	High	Not Found	Not Found	Not Found	Not Found	Not Found	Not Found	Not Found	High	0	5.71	Mus musculus	52.44	R.EVVTNHAGFVTVGADLHFAK.G	[447-466]		Used
FALSE	[R].FQIYSNQSALESLALIPLQAPLK.[T]			Mus musculus	0.000320021	0	1	1	1	P55065	P55065 [393-415]	0	2544.41	100		3.09854e-17				736216							High	Not Found	Peak Found	Not Found	Not Found	Not Found	Not Found	Not Found	Not Found	Not Found	High	0	4.04	Mus musculus	80.29	R.FQIYSNQSALESLALIPLQAPLK.T	[393-415]		Used
FALSE	[R].GAFFPLKEDNWSLPNR.[A]			Mus musculus	0.000387297	0	1	1	4	P55065	P55065 [236-251]	1	1890.95	2.991	0.01	0.51582		21.54		2.62381e+06		747987			22.35		High	High	Peak Found	Not Found	Not Found	Not Found	Peak Found	Not Found	High	High	High	0	3.59	Mus musculus	60.37	R.GAFFPLKEDNWSLPNR.A	[236-251]		Used
FALSE	[K].DPVVSNGNLDMEFR.[G]	1xDeamidated [N6]; 1xOxidation [M11]		Mus musculus	9.52825e-05	0	1	1	2	P55065	P55065 [222-235]	0	1609.72	2.616	0.01	0.593991		48.73		1.16227e+06		453523			44.81		High	Not Found	High	Not Found	Not Found	Not Found	Peak Found	Peak Found	Peak Found	Peak Found	High	0	2.74	Mus musculus	50.35	K.DPVVSNGNLDMEFR.G	[222-235]		Used
FALSE	[R].FLEQELETITIPDVYGAK.[G]	1xDeamidated [Q4]		Mus musculus	1.39552e-05	0	1	1	1	P55065	P55065 [41-58]	0	2067.05													Not Reliable	Not Found	Not Found	Not Found	Not Found	Not Found	Not Found	High	Not Found	Not Found	Not Found	High	0	4.05	Mus musculus		R.FLEQELETITIPDVYGAK.G	[41-58]		Not Used
FALSE	[R].FLEQELETITIPDVYGAK.[G]			Mus musculus	1.63717e-06	0	1	1	20	P55065	P55065 [41-58]	0	2066.07	4.685	3.432	0.397086		48.04	58.5	2.03032e+07	1.44282e+07	4.383e+06	15.8		52		High	High	High	High	High	Not Found	High	High	High	High	High	0	5.49	Mus musculus	71.51	R.FLEQELETITIPDVYGAK.G	[41-58]		Used
FALSE	[K].VPSDLDMLLR.[A]	1xOxidation [M7]		Mus musculus	0.000699798	0.000165791	1	1	8	P55065	P55065 [295-304]	0	1174.61	1.228	0.01	0.960675		195.61		1.03874e+07		6.2301e+06	134.58		10.29		Peak Found	High	High	Peak Found	Not Found	Not Found	High	High	High	Peak Found	High	0.0001805	2.76	Mus musculus	54.45	K.VPSDLDMLLR.A	[295-304]		Used
FALSE	[R].AVEPQLEDDER.[M]			Mus musculus	0.000497665	0.000165791	1	1	12	P55065	P55065 [252-262]	0	1300.6	5.002	0.01	0.366102		66.04		3.9148e+07		1.67025e+07	93.9		2.71		High	High	High	High	Not Found	Not Found	High	High	High	Peak Found	High	0.0001019	2.95	Mus musculus	31.56	R.AVEPQLEDDER.M	[252-262]		Used
FALSE	[R].SSVDDLVGIDYSLLKDPVVSNGNLDMEFR.[G]	2xDeamidated [N21; N23]		Mus musculus	0.000654778	0.000165791	1	1	2	P55065	P55065 [207-235]	1	3199.54	0.25	0.01	0.186456		2.16		116640		467485			28.42		Peak Found	Not Found	High	Not Found	Not Found	Not Found	Not Found	Not Found	Peak Found	Peak Found	High	0.004421	4.09	Mus musculus	77.79	R.SSVDDLVGIDYSLLKDPVVSNGNLDMEFR.G	[207-235]		Used
FALSE	[K].MNMAFGGTFR.[R]	2xOxidation [M1; M3]		Mus musculus	0.000742879	0.000317551	1	1	9	P55065	P55065 [153-162]	0	1163.5	5.115	0.01	0.377757		45.52		2.10252e+07		4.4495e+06			45.9		High	High	High	High	Not Found	Not Found	Peak Found	High	High	High	High	0.0001805	3.38	Mus musculus	36.01	K.MNMAFGGTFR.R	[153-162]		Used
FALSE	[K].MNMAFGGTFR.[R]			Mus musculus	0.000792725	0.000317551	1	1	2	P55065	P55065 [153-162]	0	1131.51	100		3.09854e-17				1.5897e+06			65.97				High	Not Found	High	Peak Found	Not Found	Not Found	Not Found	Not Found	Not Found	Not Found	High	0.0001019	2.92	Mus musculus	48.75	K.MNMAFGGTFR.R	[153-162]		Used
FALSE	[R].VTSAALDLVK.[Q]			Mus musculus	0.001023	0.000577902	1	1	13	P55065	P55065 [26-35]	0	1016.6	0.226	0.01	0.442856		2.78		2.7138e+06		1.14797e+07	41.38		40.23		High	High	High	High	Peak Found	Not Found	High	High	High	High	High	0.0002792	3.21	Mus musculus	43.38	R.VTSAALDLVK.Q	[26-35]		Used
FALSE	[K].MNMAFGGTFR.[R]	1xOxidation [M1]		Mus musculus	0.00118531	0.000708853	1	1	2	P55065	P55065 [153-162]	0	1147.5	100		3.09854e-17				3.6415e+06							High	Not Found	High	Not Found	Not Found	Not Found	Not Found	Not Found	Not Found	Not Found	High	0.0002073	3.15	Mus musculus	44.08	K.MNMAFGGTFR.R	[153-162]		Used
FALSE	[K].DPVVSNGNLDMEFR.[G]	1xDeamidated [N6]		Mus musculus	0.00256388	0.00073604	1	1	1	P55065	P55065 [222-235]	0	1593.72													No Quan Values	Not Found	Not Found	High	Not Found	Not Found	Not Found	Not Found	Not Found	Not Found	Not Found	High	0.000471	2.19	Mus musculus		K.DPVVSNGNLDMEFR.G	[222-235]		Not Used
FALSE	[K].DPVVSNGNLDMEFR.[G]	1xOxidation [M11]		Mus musculus	0.00141882	0.00073604	1	1	3	P55065	P55065 [222-235]	0	1608.73	2.42	0.01	0.661707		39.27		1.99805e+06		831165			35.06		High	Not Found	High	Not Found	Not Found	Not Found	Peak Found	Peak Found	High	Peak Found	High	0.0002792	2.85	Mus musculus	47.7	K.DPVVSNGNLDMEFR.G	[222-235]		Used
FALSE	[K].LEATSPPR.[C]			Mus musculus	0.00532823	0.00073604	1	1	8	P55065	P55065 [327-334]	0	870.468	3.767	0.01	0.447264		57.38		9.30918e+06		4.34304e+06	67.16		8.65		Peak Found	High	High	High	Not Found	Not Found	High	Peak Found	Peak Found	Peak Found	High	0.0004736	2.47	Mus musculus	21.08	K.LEATSPPR.C	[327-334]		Used
FALSE	[K].LKLEATSPPR.[C]			Mus musculus	0.00198232	0.00073604	1	1	2	P55065	P55065 [325-334]	1	1111.65	4.67	0.01	0.309414		29.78		6.57706e+06		1.402e+06			27.65		High	Not Found	Peak Found	Not Found	Not Found	Not Found	Peak Found	Peak Found	High	Peak Found	High	0.000471	2.52	Mus musculus	28.39	K.LKLEATSPPR.C	[325-334]		Used
FALSE	[K].VPSDLDMLLR.[A]			Mus musculus	0.0140853	0.000962949	1	1	1	P55065	P55065 [295-304]	0	1158.62	3.759	0.01	0.438216		87.76		5.33521e+06		1.41915e+06					Peak Found	Not Found	Peak Found	Not Found	Not Found	Not Found	Peak Found	Not Found	High	Not Found	High	0.0005371	1.27	Mus musculus	59.05	K.VPSDLDMLLR.A	[295-304]		Used
FALSE	[R].VTSAALDLVKQEGLR.[F]			Mus musculus	0.0668177	0.00494195	1	1	1	P55065	P55065 [26-40]	1	1599.91	100		3.09854e-17				2.18325e+06							Not Found	Peak Found	Not Found	High	Not Found	Not Found	Not Found	Not Found	Not Found	Not Found	High	0.001597	1.71	Mus musculus	62.37	R.VTSAALDLVKQEGLR.F	[26-40]		Used
FALSE	[K].MIMEGR.[L]	2xOxidation [M1; M3]		Mus musculus	0.0923832	0.00645056	1	1	7	P55065	P55065 [367-372]	0	768.338	0.613	0.01	0.766865		49.54		946902		2.43819e+06	75.35		83.49		High	High	High	High	Not Found	Not Found	High	High	High	Peak Found	High	0.007822	1.48	Mus musculus	15.25	K.MIMEGR.L	[367-372]		Used
High	P09041	Phosphoglycerate kinase 2 [OS=Mus musculus]	0	Mus musculus	61.568	17	8	127	1	1	417	44.8	6.8	345.69	8	0.01	0.01	5.00906e-17						877155			46.66	Not Found	Not Found	High	Not Found	Not Found	Not Found	High	Peak Found	High	Not Found
Checked	Annotated Sequence	Modifications	Modifications in Master Proteins	Species Map	Qvality PEP	Qvality q-value	# Protein Groups	# Proteins	# PSMs	Master Protein Accessions	Positions in Master Proteins	# Missed Cleavages	Theo. MH+ [Da]	Abundance Ratio: (normoxia) / (hypoxia)	Abundance Ratio: (blank) / (hypoxia)	Abundance Ratio Adj. P-Value: (normoxia) / (hypoxia)	Abundance Ratio Adj. P-Value: (blank) / (hypoxia)	Abundance Ratio Variability [%]: (normoxia) / (hypoxia)	Abundance Ratio Variability [%]: (blank) / (hypoxia)	Abundances (Grouped): normoxia	Abundances (Grouped): blank	Abundances (Grouped): hypoxia	Abundances (Grouped) CV [%]: normoxia	Abundances (Grouped) CV [%]: blank	Abundances (Grouped) CV [%]: hypoxia	Quan Info	Found in Sample: [S239] F239: Sample, supernatant, Renca, 5, normoxia	Found in Sample: [S240] F240: Sample, supernatant, Renca, 4, normoxia	Found in Sample: [S255] F255: Sample, supernatant, Renca, 5, normoxia	Found in Sample: [S256] F256: Sample, supernatant, Renca, 4, normoxia	Found in Sample: [S238] F238: Sample, blank, Renca, 4, blank	Found in Sample: [S254] F254: Sample, blank, Renca, 4, blank	Found in Sample: [S235] F235: Sample, supernatant, Renca, 4, hypoxia	Found in Sample: [S237] F237: Sample, supernatant, Renca, 5, hypoxia	Found in Sample: [S246] F246: Sample, supernatant, Renca, 4, hypoxia	Found in Sample: [S253] F253: Sample, supernatant, Renca, 5, hypoxia	Confidence (by Search Engine): Sequest HT	Percolator q-Value (by Search Engine): Sequest HT	XCorr (by Search Engine): Sequest HT	Species Names	Top Apex RT [min]	Sequence in Protein	Positions in Protein	Peptide Group Modifications in Protein	Quan Usage
FALSE	[K].LKAEHDSILAEK.[A]			Mus musculus	1.68927e-05	0	1	1	3	Q9D0R2	Q9D0R2 [63-74]	1	1353.74	0.188	0.01	0.176357		0.96		696201		3.70953e+06					Peak Found	Not Found	Peak Found	Not Found	Not Found	Not Found	High	High	High	Not Found	High	0	5.2	Mus musculus	24.46	K.LKAEHDSILAEK.A	[63-74]		Used
FALSE	[R].MIAILTENYGGK.[W]	1xOxidation [M1]		Mus musculus	0.000362377	0	1	1	2	Q9D0R2	Q9D0R2 [599-610]	0	1325.68	1.804	0.01	0.806339		61.17		4.30478e+06		2.42893e+06			2.5		Peak Found	Not Found	Peak Found	Not Found	Not Found	Not Found	High	Peak Found	High	Peak Found	High	0	3.43	Mus musculus	46.24	R.MIAILTENYGGK.W	[599-610]		Used
FALSE	[R].MIAILTENYGGK.[W]			Mus musculus	0.000398995	0	1	1	1	Q9D0R2	Q9D0R2 [599-610]	0	1309.68													No Quan Values	Not Found	Not Found	Not Found	Not Found	Not Found	Not Found	Not Found	Not Found	High	Not Found	High	0	3.06	Mus musculus	51.63	R.MIAILTENYGGK.W	[599-610]		Not Used
FALSE	[R].NELSGALTGLTR.[V]			Mus musculus	0.000163169	0	1	1	5	Q9D0R2	Q9D0R2 [442-453]	0	1231.66	2.586	0.01	0.680656		116.69		1.07538e+07		4.69273e+06	87.8		47.93		High	High	High	High	Not Found	Not Found	Peak Found	Peak Found	High	Peak Found	High	0	3.29	Mus musculus	50.62	R.NELSGALTGLTR.V	[442-453]		Used
FALSE	[K].MDGEKPVDASEEK.[R]	1xOxidation [M1]		Mus musculus	1.86187e-05	0	1	1	4	Q9D0R2	Q9D0R2 [13-25]	0	1450.64	1.075	0.01	0.999995		11.98		2.57046e+06		2.62393e+06	16.57		3.98		Peak Found	Peak Found	Peak Found	Peak Found	Not Found	Not Found	High	High	Peak Found	High	High	0	3.93	Mus musculus	17.57	K.MDGEKPVDASEEK.R	[13-25]		Used
FALSE	[R].GFQEVVTPNIFNSR.[L]			Mus musculus	6.98554e-05	0	1	1	9	Q9D0R2	Q9D0R2 [367-380]	0	1607.82	1.568	1.159	0.898215		114	33.92	1.61725e+06	3.26759e+06	2.70251e+06	123.44		40.34		High	High	High	High	Not Found	Peak Found	High	High	High	High	High	0	3.54	Mus musculus	58.87	R.GFQEVVTPNIFNSR.L	[367-380]		Used
FALSE	[K].VVWDLDRPLETDCTLELLK.[F]	1xCarbamidomethyl [C13]		Mus musculus	3.83801e-05	0	1	1	4	Q9D0R2	Q9D0R2 [124-142]	0	2315.2	3.956	0.01	0.350602		234.85		2.60136e+06		639421			8.7		High	Not Found	High	Not Found	Not Found	Not Found	High	High	Peak Found	Not Found	High	0	3.55	Mus musculus	69.2	K.VVWDLDRPLETDCTLELLK.F	[124-142]		Used
FALSE	[R].QVMVVPVGPTCDEYAQK.[V]	1xCarbamidomethyl [C11]; 1xDeamidated [Q1]; 1xOxidation [M3]		Mus musculus	9.87343e-05	0	1	1	1	Q9D0R2	Q9D0R2 [619-635]	0	1937.9													Not Reliable	Not Found	Not Found	Not Found	Not Found	Not Found	Not Found	Not Found	Not Found	High	Not Found	High	0	2.74	Mus musculus		R.QVMVVPVGPTCDEYAQK.V	[619-635]		Not Used
FALSE	[R].QVMVVPVGPTCDEYAQK.[V]	1xCarbamidomethyl [C11]; 1xOxidation [M3]		Mus musculus	4.52766e-05	0	1	1	9	Q9D0R2	Q9D0R2 [619-635]	0	1936.91	0.827	0.01	0.901525		25.46		1.73506e+06		1.68983e+06			49.24		High	Peak Found	High	High	Not Found	Not Found	High	High	High	High	High	0	3.83	Mus musculus	45.21	R.QVMVVPVGPTCDEYAQK.V	[619-635]		Used
FALSE	[R].QVMVVPVGPTCDEYAQK.[V]	1xCarbamidomethyl [C11]		Mus musculus	5.37865e-05	0	1	1	2	Q9D0R2	Q9D0R2 [619-635]	0	1920.92													No Quan Values	Not Found	Not Found	High	Not Found	Not Found	Not Found	Not Found	Not Found	High	Not Found	High	0	4.26	Mus musculus		R.QVMVVPVGPTCDEYAQK.V	[619-635]		Not Used
FALSE	[K].QLENSLNEFGEKWELNPGDGAFYGPK.[I]	1xDeamidated [N]		Mus musculus	1.62361e-05	0	1	1	2	Q9D0R2	Q9D0R2 [517-542]	1	2940.37													No Quan Values	Not Found	Not Found	Not Found	Not Found	Not Found	Not Found	Not Found	Not Found	High	Not Found	High	0	4.39	Mus musculus		K.QLENSLNEFGEKWELNPGDGAFYGPK.I	[517-542]		Not Used
FALSE	[K].QLENSLNEFGEKWELNPGDGAFYGPK.[I]			Mus musculus	0.000133478	0	1	1	1	Q9D0R2	Q9D0R2 [517-542]	1	2939.38	0.01	0.01	3.09854e-17						400125					Not Found	Not Found	Not Found	Not Found	Not Found	Not Found	Peak Found	Not Found	High	Not Found	High	0	4.5	Mus musculus	65.33	K.QLENSLNEFGEKWELNPGDGAFYGPK.I	[517-542]		Used
FALSE	[K].QLENSLNEFGEK.[W]			Mus musculus	0.000167815	0	1	1	2	Q9D0R2	Q9D0R2 [517-528]	0	1407.68	0.877	0.01	0.918469		59.69		997824		1.13767e+06			28.24		Peak Found	Not Found	Peak Found	Not Found	Not Found	Not Found	Not Found	High	High	Not Found	High	0	3.52	Mus musculus	43.38	K.QLENSLNEFGEK.W	[517-528]		Used
FALSE	[K].FLGDIEIWNQAEK.[Q]			Mus musculus	0.00014074	0	1	1	1	Q9D0R2	Q9D0R2 [504-516]	0	1562.78													No Quan Values	Not Found	Not Found	High	Not Found	Not Found	Not Found	Not Found	Not Found	Not Found	Not Found	High	0	2.33	Mus musculus		K.FLGDIEIWNQAEK.Q	[504-516]		Not Used
FALSE	[R].FNLTYVSHDGDDKK.[R]			Mus musculus	0.000166058	0	1	1	2	Q9D0R2	Q9D0R2 [570-583]	1	1638.78	0.01	0.01	3.09854e-17						949301					Not Found	Not Found	Not Found	Not Found	Not Found	Not Found	High	Not Found	High	Not Found	High	0	3.39	Mus musculus	34.24	R.FNLTYVSHDGDDKK.R	[570-583]		Used
FALSE	[K].FMADTDLDPGCTLNK.[K]	1xCarbamidomethyl [C11]; 1xOxidation [M2]		Mus musculus	4.54394e-05	0	1	1	3	Q9D0R2	Q9D0R2 [645-659]	0	1713.75	1.308	0.01	0.952496		53.83		2.50758e+06		2.07092e+06	23.86		26.31		High	Peak Found	Peak Found	Peak Found	Not Found	Not Found	Peak Found	Peak Found	High	Peak Found	High	0	3.76	Mus musculus	46.86	K.FMADTDLDPGCTLNK.K	[645-659]		Used
FALSE	[R].DQELYFFHELSPGSCFFLPK.[G]	1xCarbamidomethyl [C15]		Mus musculus	7.78069e-06	0	1	1	4	Q9D0R2	Q9D0R2 [328-347]	0	2461.15	0.01	0.01	3.09854e-17						681304			52.29		Not Found	Not Found	High	Not Found	Not Found	Not Found	High	High	Peak Found	High	High	0	4.54	Mus musculus	77.17	R.DQELYFFHELSPGSCFFLPK.G	[328-347]		Used
FALSE	[R].AELNPWPEYINTR.[L]			Mus musculus	0.000945214	0.000457322	1	1	3	Q9D0R2	Q9D0R2 [44-56]	0	1602.79	0.01	0.01	3.09854e-17						1.59489e+06			99.29		Not Found	Not Found	Not Found	Not Found	Not Found	Not Found	High	Not Found	High	High	High	0.0001595	3.17	Mus musculus	57.78	R.AELNPWPEYINTR.L	[44-56]		Used
FALSE	[R].IYGISFPDPK.[L]			Mus musculus	0.000955991	0.000457322	1	1	7	Q9D0R2	Q9D0R2 [296-305]	0	1136.6	1.452	0.01	0.92163		65.88		4.189e+06		2.91076e+06	52.38		40.47		Peak Found	High	High	High	Not Found	Not Found	High	High	High	High	High	0.0002073	2.77	Mus musculus	55.2	R.IYGISFPDPK.L	[296-305]		Used
FALSE	[K].WELNPGDGAFYGPK.[I]			Mus musculus	0.000900528	0.000457322	1	1	1	Q9D0R2	Q9D0R2 [529-542]	0	1550.73	0.706	0.01	0.799468		41.28		421500		735417			29.1		High	Not Found	Peak Found	Not Found	Not Found	Not Found	Not Found	Peak Found	Peak Found	Peak Found	High	0.0001595	2.95	Mus musculus	57.11	K.WELNPGDGAFYGPK.I	[529-542]		Used
FALSE	[R].CGPLIDLCR.[G]	2xCarbamidomethyl [C1; C8]		Mus musculus	0.00265596	0.00073604	1	1	1	Q9D0R2	Q9D0R2 [253-261]	0	1103.53	2.71	0.01	0.593345		39.1		975028		388561			10.84		Peak Found	Not Found	High	Not Found	Not Found	Not Found	Peak Found	Peak Found	Peak Found	Not Found	High	0.000471	1.93	Mus musculus	46.55	R.CGPLIDLCR.G	[253-261]		Used
FALSE	[K].NSSTYWEGK.[A]			Mus musculus	0.00248747	0.00073604	1	1	1	Q9D0R2	Q9D0R2 [279-287]	0	1071.47													No Quan Values	Not Found	Not Found	Not Found	Not Found	Not Found	Not Found	Not Found	Not Found	High	Not Found	High	0.000471	2.54	Mus musculus		K.NSSTYWEGK.A	[279-287]		Not Used
FALSE	[K].WPFWLSPR.[Q]			Mus musculus	0.00667779	0.00073604	1	1	1	Q9D0R2	Q9D0R2 [611-618]	0	1088.57	0.753	0.01	0.820907		39.3		252776		348136			66.33		Peak Found	Not Found	Peak Found	Not Found	Not Found	Not Found	Peak Found	Peak Found	High	Peak Found	High	0.0004736	2.39	Mus musculus	68.08	K.WPFWLSPR.Q	[611-618]		Used
FALSE	[K].AEHDSILAEK.[A]			Mus musculus	0.00249816	0.00073604	1	1	2	Q9D0R2	Q9D0R2 [65-74]	0	1112.56	0.645	0.01	0.750323		24.17		321081		497733			52.04		Peak Found	Not Found	High	Not Found	Not Found	Not Found	Peak Found	Not Found	Not Found	High	High	0.000471	2.73	Mus musculus	23.26	K.AEHDSILAEK.A	[65-74]		Used
FALSE	[K].ETLLEMFK.[Y]	1xOxidation [M6]		Mus musculus	0.00654535	0.00073604	1	1	2	Q9D0R2	Q9D0R2 [223-230]	0	1026.52	0.01	0.01	3.09854e-17						1.25049e+06			22.38		Not Found	Not Found	Not Found	Not Found	Not Found	Not Found	Not Found	High	Peak Found	High	High	0.0004736	2.44	Mus musculus	51.66	K.ETLLEMFK.Y	[223-230]		Used
FALSE	[K].ETLLEMFK.[Y]			Mus musculus	0.0058197	0.00073604	1	1	2	Q9D0R2	Q9D0R2 [223-230]	0	1010.52	0.01	0.01	3.09854e-17						395001			51.63		Not Found	Not Found	High	Not Found	Not Found	Not Found	Peak Found	Peak Found	High	Not Found	High	0.0004736	2.48	Mus musculus	63.23	K.ETLLEMFK.Y	[223-230]		Used
FALSE	[K].GAYIYNTLMEFIR.[S]	1xOxidation [M9]		Mus musculus	0.00272856	0.00073604	1	1	1	Q9D0R2	Q9D0R2 [348-360]	0	1606.79													No Quan Values	Not Found	Not Found	Not Found	Not Found	Not Found	Not Found	High	Not Found	Not Found	Not Found	High	0.000471	2.33	Mus musculus		K.GAYIYNTLMEFIR.S	[348-360]		Not Used
FALSE	[K].MDGEKPVDASEEK.[R]			Mus musculus	0.0017865	0.00073604	1	1	2	Q9D0R2	Q9D0R2 [13-25]	0	1434.64													No Quan Values	Not Found	Not Found	Not Found	Not Found	Not Found	Not Found	Not Found	Not Found	High	Not Found	High	0.000471	2.49	Mus musculus	21.09	K.MDGEKPVDASEEK.R	[13-25]		Not Used
FALSE	[K].VNTPTTTVYR.[C]			Mus musculus	0.0014815	0.00073604	1	1	7	Q9D0R2	Q9D0R2 [243-252]	0	1151.61	1.464	0.01	0.893001		44.92		7.61666e+06		4.41946e+06	63.13		6.39		High	High	High	Peak Found	Not Found	Not Found	High	High	Peak Found	High	High	0.0004538	2.76	Mus musculus	30.24	K.VNTPTTTVYR.C	[243-252]		Used
FALSE	[K].LNLSTRPEK.[F]			Mus musculus	0.00159396	0.00073604	1	1	3	Q9D0R2	Q9D0R2 [495-503]	0	1057.6	1.12	0.01	0.996363		15.74		1.76271e+06		1.26306e+06			34.5		Peak Found	Not Found	Peak Found	Not Found	Not Found	Not Found	High	High	High	Peak Found	High	0.000429	2.77	Mus musculus	24.24	K.LNLSTRPEK.F	[495-503]		Used
FALSE	[K].ADMETLQR.[I]	1xOxidation [M3]		Mus musculus	0.0101415	0.000791672	1	1	1	Q9D0R2	Q9D0R2 [288-295]	0	979.451	1.83	0.01	0.808736		61.74		7.70179e+06		3.35728e+06	14.38		64.02		Peak Found	Peak Found	Peak Found	Not Found	Not Found	Not Found	Peak Found	Peak Found	Peak Found	High	High	0.0004923	2.45	Mus musculus	19.54	K.ADMETLQR.I	[288-295]		Used
FALSE	[K].ADMETLQR.[I]			Mus musculus	0.00804161	0.000791672	1	1	1	Q9D0R2	Q9D0R2 [288-295]	0	963.456	0.01	0.01	3.09854e-17						1.98798e+06			20.99		Not Found	Not Found	Not Found	Not Found	Not Found	Not Found	Peak Found	Peak Found	Peak Found	High	High	0.0004851	2.22	Mus musculus	28.25	K.ADMETLQR.I	[288-295]		Used
FALSE	[K].QVDAESWK.[T]			Mus musculus	0.0129293	0.000962949	1	1	2	Q9D0R2	Q9D0R2 [91-98]	0	962.458	0.873	0.01	0.928819		20.46		1.85404e+06		1.98372e+06	23.92				Peak Found	High	Peak Found	Peak Found	Not Found	Not Found	Peak Found	Not Found	High	Not Found	High	0.0005371	2.3	Mus musculus	30.06	K.QVDAESWK.T	[91-98]		Used
FALSE	[R].AILGSVER.[M]			Mus musculus	0.0158545	0.00105622	1	2	4	Q9D0R2	Q9D0R2 [591-598]	0	844.489	1.51	0.01	0.895856		69.52		1.03619e+07		7.06294e+06			38.57		Peak Found	Not Found	High	Not Found	Not Found	Not Found	High	Peak Found	High	High	High	0.0007691	1.98	Mus musculus	31.96	R.AILGSVER.M	[591-598]		Used
FALSE	[K].ASGTVNIR.[T]			Mus musculus	0.0251878	0.0017583	1	1	2	Q9D0R2	Q9D0R2 [681-688]	0	817.453	1.438	0.01	0.897531		58.16		7.67773e+06		5.25088e+06	29.8		25.41		Peak Found	Peak Found	High	Peak Found	Not Found	Not Found	High	Peak Found	Peak Found	Peak Found	High	0.0007368	2.5	Mus musculus	20.15	K.ASGTVNIR.T	[681-688]		Used
FALSE	[R].TVEETVR.[R]			Mus musculus	0.0955539	0.00659714	1	1	2	Q9D0R2	Q9D0R2 [699-705]	0	833.436	0.32	0.01	0.4827		3.31		1.88328e+06		5.76773e+06	30.32		20.57		Peak Found	Peak Found	Peak Found	Peak Found	Not Found	Not Found	High	High	Peak Found	Peak Found	High	0.002866	1.84	Mus musculus	19.71	R.TVEETVR.R	[699-705]		Used
FALSE	[R].QQFHDAK.[F]			Mus musculus	0.110165	0.00751519	1	1	1	Q9D0R2	Q9D0R2 [638-644]	0	873.421	1.775	0.01	0.8098		43.98		2.19035e+06		1.16226e+06	33.15		41.04		Peak Found	Peak Found	Peak Found	Peak Found	Not Found	Not Found	High	Peak Found	Peak Found	Peak Found	High	0.002992	1.69	Mus musculus	14.31	R.QQFHDAK.F	[638-644]		Used
FALSE	[K].GCLDFLR.[T]	1xCarbamidomethyl [C2]		Mus musculus	0.147731	0.00964404	1	1	3	Q9D0R2	Q9D0R2 [477-483]	0	880.435	1.854	0.01	0.809901		80.81		3.12325e+06		1.57284e+06			42.67		Peak Found	Not Found	High	Not Found	Not Found	Not Found	High	High	Peak Found	Peak Found	High	0.009647	2.06	Mus musculus	50.61	K.GCLDFLR.T	[477-483]		Used
High	Q9D2M8	Ubiquitin-conjugating enzyme E2 variant 2 [OS=Mus musculus]	0	Mus musculus	45.641	66	8	32	3	1	145	16.4	8.09	81.78	8	0.01	4.136	5.00906e-17			5.77		4.6247e+06	2.42736e+06			42.46	Not Found	Not Found	Not Found	Not Found	Peak Found	Not Found	High	High	High	High
Checked	Annotated Sequence	Modifications	Modifications in Master Proteins	Species Map	Qvality PEP	Qvality q-value	# Protein Groups	# Proteins	# PSMs	Master Protein Accessions	Positions in Master Proteins	# Missed Cleavages	Theo. MH+ [Da]	Abundance Ratio: (normoxia) / (hypoxia)	Abundance Ratio: (blank) / (hypoxia)	Abundance Ratio Adj. P-Value: (normoxia) / (hypoxia)	Abundance Ratio Adj. P-Value: (blank) / (hypoxia)	Abundance Ratio Variability [%]: (normoxia) / (hypoxia)	Abundance Ratio Variability [%]: (blank) / (hypoxia)	Abundances (Grouped): normoxia	Abundances (Grouped): blank	Abundances (Grouped): hypoxia	Abundances (Grouped) CV [%]: normoxia	Abundances (Grouped) CV [%]: blank	Abundances (Grouped) CV [%]: hypoxia	Quan Info	Found in Sample: [S239] F239: Sample, supernatant, Renca, 5, normoxia	Found in Sample: [S240] F240: Sample, supernatant, Renca, 4, normoxia	Found in Sample: [S255] F255: Sample, supernatant, Renca, 5, normoxia	Found in Sample: [S256] F256: Sample, supernatant, Renca, 4, normoxia	Found in Sample: [S238] F238: Sample, blank, Renca, 4, blank	Found in Sample: [S254] F254: Sample, blank, Renca, 4, blank	Found in Sample: [S235] F235: Sample, supernatant, Renca, 4, hypoxia	Found in Sample: [S237] F237: Sample, supernatant, Renca, 5, hypoxia	Found in Sample: [S246] F246: Sample, supernatant, Renca, 4, hypoxia	Found in Sample: [S253] F253: Sample, supernatant, Renca, 5, hypoxia	Confidence (by Search Engine): Sequest HT	Percolator q-Value (by Search Engine): Sequest HT	XCorr (by Search Engine): Sequest HT	Species Names	Top Apex RT [min]	Sequence in Protein	Positions in Protein	Peptide Group Modifications in Protein	Quan Usage
FALSE	[K].LNDLEEALQQAK.[E]			Homo sapiens	0.000152088	0	2	2	1	Keratin,; sp	Keratin, [442-453]; sp [448-459]	0	1371.71													Shared	Not Found	Not Found	Not Found	Not Found	Not Found	Not Found	Not Found	Not Found	Not Found	High	High	0	2.93	Homo sapiens		K.LNDLEEALQQAK.E	[448-459]		Not Used
FALSE	[R].NLDLDSIIAEVKAQYEEIAQR.[S]			Homo sapiens	8.42761e-07	0	2	2	5	Keratin,; sp	Keratin, [342-362]; sp [348-368]	1	2418.25	0.01	0.01	3.09854e-17						645367				Shared	Not Found	Not Found	Not Found	Not Found	Not Found	Not Found	Not Found	High	Not Found	High	High	0	6.63	Homo sapiens	86.74	R.NLDLDSIIAEVKAQYEEIAQR.S	[348-368]		Not Used
FALSE	[R].NLDLDSIIAEVK.[A]			Mus musculus;Homo sapiens	0.000107911	0	2	3	7	Keratin,; sp	Keratin, [342-353]; sp [348-359]	0	1329.73	2.519	0.01	0.658831		122.35		8.23189e+06		4.43867e+06	96.2		120.33	Shared	High	Not Found	High	Peak Found	Not Found	Not Found	Peak Found	High	Peak Found	High	High	0	3.49	Homo sapiens; Mus musculus	69.9	R.NLDLDSIIAEVK.A	[348-359]		Not Used
FALSE	[R].GSSSGGGYSSGSSSYGSGGR.[Q]			Homo sapiens	2.21687e-06	0	2	2	3	Keratin,; sp	Keratin, [525-544]; sp [531-550]	0	1740.71	0.01	0.01	3.09854e-17						616437			25.2	Shared	High	Not Found	Not Found	Not Found	Not Found	Not Found	High	Peak Found	High	Not Found	High	0	5.02	Homo sapiens	21.94	R.GSSSGGGYSSGSSSYGSGGR.Q	[531-550]		Not Used
FALSE	[R].HGGGGGGFGGGGFGSR.[S]			Homo sapiens	2.56535e-05	0	2	2	2	Keratin,; sp	Keratin, [46-61]; sp [46-61]	0	1320.58	0.01	0.01	3.09854e-17						2.28328e+06				Shared	Not Found	Not Found	Not Found	Not Found	Not Found	Not Found	Not Found	Peak Found	Not Found	High	High	0	3.84	Homo sapiens	31.01	R.HGGGGGGFGGGGFGSR.S	[46-61]		Not Used
FALSE	[R].GFSSGSAVVSGGSR.[R]			Mus musculus;Homo sapiens	0.000391162	0	2	3	7	Keratin,; sp	Keratin, [21-34]; sp [21-34]	0	1254.61	0.21	2.208	0.279031		4.67	89.62	1.03754e+06	1.30976e+07	5.94777e+06	96.62		80.77	Shared	Peak Found	Peak Found	High	High	High	High	High	Peak Found	High	Peak Found	High	0	3.71	Mus musculus; Homo sapiens	30.11	R.GFSSGSAVVSGGSR.R	[21-34]		Not Used
FALSE	[R].GGSSSGGGYGSGGGGSSSVK.[G]				3.22642e-06	0	1	1	4	sp	sp [610-629]	0	1588.68	0.01	0.01	3.09854e-17						479350					Not Found	Not Found	Not Found	Not Found	Not Found	Not Found	High	High	High	High	High	0	3.98		18.25	R.GGSSSGGGYGSGGGGSSSVK.G	[610-629]		Used
FALSE	[K].GGSISGGGYGSGGGK.[H]				0.000126581	0	1	1	6	sp	sp [587-601]	0	1197.55	0.01	0.01	3.09854e-17						2.70171e+06			118.95		High	Not Found	Not Found	Not Found	Not Found	Not Found	High	High	High	High	High	0	3.66		20.92	K.GGSISGGGYGSGGGK.H	[587-601]		Used
FALSE	[R].GGSGGGGSISGGGYGSGGGSGGR.[Y]			Homo sapiens	1.6022e-07	0	2	2	3	Keratin,; sp	Keratin, [550-572]; sp [556-578]	0	1741.75													Shared	High	Not Found	Not Found	Not Found	Not Found	Not Found	High	Not Found	High	Not Found	High	0	5.44	Homo sapiens	23.75	R.GGSGGGGSISGGGYGSGGGSGGR.Y	[556-578]		Not Used
FALSE	[K].VDLLNQEIEFLK.[V]			Homo sapiens	5.3211e-05	0	2	2	4	Keratin,; sp	Keratin, [303-314]; sp [309-320]	0	1460.8	0.339	0.01	0.641042		13.95		3.36002e+06		9.91483e+06				Shared	Peak Found	Not Found	High	Not Found	Not Found	Not Found	High	High	High	Peak Found	High	0	3.64	Homo sapiens	67.64	K.VDLLNQEIEFLK.V	[309-320]		Not Used
FALSE	[R].TSQNSELNNMQDLVEDYKK.[K]	1xOxidation [M10]		Homo sapiens	8.24294e-06	0	2	2	4	Keratin,; sp	Keratin, [248-266]; sp [254-272]	1	2272.04	0.01	0.01	3.09854e-17						5.86405e+06				Shared	Not Found	Not Found	Not Found	Not Found	Not Found	Not Found	Not Found	High	High	High	High	0	5.36	Homo sapiens	38.23	R.TSQNSELNNMQDLVEDYKK.K	[254-272]		Not Used
FALSE	[R].TSQNSELNNMQDLVEDYKK.[K]			Homo sapiens	1.0241e-06	0	2	2	2	Keratin,; sp	Keratin, [248-266]; sp [254-272]	1	2256.04	0.01	0.01	3.09854e-17						2.78211e+06			89.51	Shared	Not Found	Not Found	Not Found	Not Found	Not Found	Not Found	Not Found	Peak Found	High	High	High	0	6.24	Homo sapiens	53.07	R.TSQNSELNNMQDLVEDYKK.K	[254-272]		Not Used
FALSE	[K].VLYDAEISQIHQSVTDTNVILSMDNSR.[N]			Homo sapiens	2.55227e-08	0	2	2	2	Keratin,; sp	Keratin, [315-341]; sp [321-347]	0	3048.49													Shared	Not Found	Not Found	Not Found	Not Found	Not Found	Not Found	Not Found	High	Not Found	High	High	0	6.86	Homo sapiens	66.78	K.VLYDAEISQIHQSVTDTNVILSMDNSR.N	[321-347]		Not Used
FALSE	[K].VLYDAEISQIHQSVTDTNVILSMDNSR.[N]	1xDeamidated [Q]		Homo sapiens	2.68441e-07	0	2	2	2	Keratin,; sp	Keratin, [315-341]; sp [321-347]	0	3049.48													Shared	Not Found	Not Found	Not Found	Not Found	Not Found	Not Found	Not Found	Not Found	Not Found	High	High	0	5.74	Homo sapiens		K.VLYDAEISQIHQSVTDTNVILSMDNSR.N	[321-347]		Not Used
FALSE	[K].VLYDAEISQIHQSVTDTNVILSMDNSR.[N]	1xDeamidated [Q/N]; 1xOxidation [M23]		Homo sapiens	2.78674e-05	0	2	2	5	Keratin,; sp	Keratin, [315-341]; sp [321-347]	0	3065.47	0.01	0.01	3.09854e-17						1.17649e+06			52.29	Shared	Not Found	Not Found	Not Found	Not Found	Not Found	Not Found	High	Not Found	Peak Found	High	High	0	6.29	Homo sapiens	62.85	K.VLYDAEISQIHQSVTDTNVILSMDNSR.N	[321-347]		Not Used
FALSE	[R].TAAENDFVTLKK.[D]			Homo sapiens	7.03567e-05	0	2	2	4	Keratin,; sp	Keratin, [276-287]; sp [282-293]	1	1336.71	0.199	0.01	0.358588		6.05		1.99248e+06		1.04965e+07			117.52	Shared	Peak Found	Not Found	Peak Found	Not Found	Not Found	Not Found	Peak Found	High	Peak Found	High	High	0	4.04	Homo sapiens	33.32	R.TAAENDFVTLKK.D	[282-293]		Not Used
FALSE	[R].FLEQQNQVLQTK.[W]			Mus musculus;Homo sapiens	4.93499e-05	0	4	9	12	P04264.6; Keratin,; sp; sp	P04264.6 [200-211]; Keratin, [198-209]; sp [204-215]; sp [199-210]	0	1475.79	0.255	0.432	0.506251		7.15	16.82	1.27482e+07	2.34335e+07	5.06546e+07	107.41		87.86	Shared	High	Peak Found	High	High	High	High	High	High	High	High	High	0	4.3	Mus musculus; Homo sapiens	40.32	R.FLEQQNQVLQTK.W	[204-215]		Not Used
FALSE	[K].NVQDAIADAEQR.[G]			Homo sapiens	0.000500853	0.000165791	2	2	2	Keratin,; sp	Keratin, [419-430]; sp [425-436]	0	1329.64	0.48	0.01	0.640374		9.6		1.14501e+06		2.41993e+06	2.81		20.43	Shared	Peak Found	Peak Found	High	Peak Found	Not Found	Not Found	Peak Found	High	Peak Found	Peak Found	High	3.521e-05	3.04	Homo sapiens	41.49	K.NVQDAIADAEQR.G	[425-436]		Not Used
FALSE	[R].TAAENDFVTLK.[K]			Homo sapiens	0.000656772	0.000165791	2	2	4	Keratin,; sp	Keratin, [276-286]; sp [282-292]	0	1208.62	0.01	2.164	3.09854e-17			119.14		8.33836e+06	3.81388e+06			99.13	Shared	Not Found	Not Found	Not Found	Not Found	Peak Found	High	Peak Found	High	High	High	High	0.0001595	2.96	Homo sapiens	41.98	R.TAAENDFVTLK.K	[282-292]		Not Used
FALSE	[K].YEELQVTVGR.[H]			Homo sapiens	0.00119555	0.000708853	2	2	1	Keratin,; sp	Keratin, [375-384]; sp [381-390]	0	1193.62													Shared	Not Found	Not Found	Not Found	Not Found	Not Found	Not Found	Not Found	Not Found	Not Found	High	High	0.0002073	2.49	Homo sapiens	41.8	K.YEELQVTVGR.H	[381-390]		Not Used
FALSE	[K].TLNNKFASFIDK.[V]			Mus musculus;Homo sapiens	0.00209781	0.00073604	5	14	1	sp; Keratin,; Keratin,; sp; Q922U2	sp [171-182]; Keratin, [158-169]; Keratin, [184-195]; sp [190-201]; Q922U2 [168-179]	1	1397.74	0.01	0.01	3.09854e-17						1.05118e+06				Shared	Not Found	Not Found	Not Found	Not Found	Not Found	Not Found	Not Found	High	Not Found	Peak Found	High	0.000471	2.21	Mus musculus; Homo sapiens	46.88	K.TLNNKFASFIDK.V	[190-201]		Not Used
FALSE	[K].AQYEEIAQR.[S]			Homo sapiens	0.00133579	0.00073604	2	2	11	Keratin,; sp	Keratin, [354-362]; sp [360-368]	0	1107.54	1.111	2.863	0.987115		121.74	126.2	9.36908e+06	2.37149e+07	7.82625e+06	2.49		107.41	Shared	High	High	High	High	High	Peak Found	High	High	High	High	High	0.0003859	2.71	Homo sapiens	28.85	K.AQYEEIAQR.S	[360-368]		Not Used
FALSE	[K].IEISELNR.[V]			Homo sapiens	0.0038469	0.00073604	4	4	7	P04264.6; Keratin,; sp; sp	P04264.6 [396-403]; Keratin, [394-401]; sp [400-407]; sp [395-402]	0	973.531	0.211	1.903	0.364376		5.3	141.31	2.65753e+06	2.44807e+07	1.45749e+07	2.99		109.25	Shared	High	Peak Found	High	Peak Found	High	Peak Found	High	High	Peak Found	High	High	0.0004923	2.75	Homo sapiens	39.29	K.IEISELNR.V	[400-407]		Not Used
FALSE	[K].VDPEIQNVK.[SA]			Mus musculus;Homo sapiens	0.00157856	0.00073604	2	3	6	Keratin,; sp	Keratin, [167-175]; sp [173-181]	0	1041.56	0.133	1.68	0.219111		2.43	171.17	1.59746e+06	2.11317e+07	1.0085e+07	116.26		129.08	Shared	High	Not Found	High	Peak Found	Peak Found	Peak Found	High	High	High	High	High	0.000429	2.17	Mus musculus; Homo sapiens	29.56	K.VDPEIQNVK.A	[173-181]		Not Used
FALSE	[RK].AQEREQIK.[AT]	1xDeamidated [Q2]		Mus musculus;Homo sapiens	0.00560186	0.00073604	2	7	1	Keratin,; sp	Keratin, [176-183]; sp [182-189]	1	1002.52	3.093	0.01	0.52266		120.34		1.36398e+06		440961	101.34			Shared	Not Found	Not Found	Peak Found	High	Not Found	Not Found	Not Found	Peak Found	Not Found	Peak Found	High	0.0004736	2.19	Mus musculus; Homo sapiens	14.36	K.AQEREQIK.T	[182-189]		Not Used
FALSE	[K].DVDNAYMIK.[V]			Homo sapiens	0.003175	0.00073604	2	2	1	Keratin,; sp	Keratin, [288-296]; sp [294-302]	0	1068.5	0.01	0.01	3.09854e-17						2.72133e+06				Shared	Not Found	Not Found	Not Found	Not Found	Not Found	Not Found	Not Found	Peak Found	Not Found	High	High	0.000471	1.75	Homo sapiens	40.9	K.DVDNAYMIK.V	[294-302]		Not Used
FALSE	[KR].YEDEINKR.[TA]			Mus musculus;Homo sapiens	0.00935168	0.000791672	7	13	2	P04264.6; Keratin,; Keratin,; P11679; sp; sp; Q922U2	P04264.6 [270-277]; Keratin, [242-249]; Keratin, [268-275]; P11679 [185-192]; sp [274-281]; sp [269-276]; Q922U2 [252-259]	1	1066.52	0.511	0.01	0.642093		21.02		710623		1.40309e+06			72.12	Shared	Peak Found	Not Found	Peak Found	Not Found	Not Found	Not Found	Peak Found	High	Peak Found	High	High	0.0005371	2.1	Mus musculus; Homo sapiens	18.84	K.YEDEINKR.T	[274-281]		Not Used
FALSE	[K].DVDNAYMIK.[V]	1xOxidation [M7]		Homo sapiens	0.00714546	0.000791672	2	2	1	Keratin,; sp	Keratin, [288-296]; sp [294-302]	0	1084.5	0.241	1.951	0.201944		3.8	26.11	1.04626e+06	1.16241e+07	3.03716e+06	32.31		91.63	Shared	Peak Found	Not Found	Peak Found	Peak Found	Peak Found	Peak Found	Peak Found	High	Not Found	Peak Found	High	0.0004851	2.57	Homo sapiens	35.25	K.DVDNAYMIK.V	[294-302]		Not Used
FALSE	[R].SKEEAEALYHSK.[Y]			Homo sapiens	0.0269168	0.00202035	2	2	1	Keratin,; sp	Keratin, [363-374]; sp [369-380]	1	1391.68	0.01	0.01	3.09854e-17						969738			74.44	Shared	Not Found	Not Found	Not Found	Not Found	Not Found	Not Found	Peak Found	High	Peak Found	Not Found	High	0.0007691	2.9	Homo sapiens	21.87	R.SKEEAEALYHSK.Y	[369-380]		Not Used
FALSE	[R].STSSFSCLSR.[H]	1xCarbamidomethyl [C7]		Homo sapiens	0.0623835	0.00471983	2	2	1	Keratin,; sp	Keratin, [36-45]; sp [36-45]	0	1131.51		100						1.55851e+07					Shared	Not Found	Not Found	Not Found	Not Found	High	Peak Found	Not Found	Not Found	Not Found	Not Found	High	0.002951	0.79	Homo sapiens	35.3	R.STSSFSCLSR.H	[36-45]		Not Used
FALSE	[R].LQGEIAHVK.[K]			Homo sapiens	0.0792898	0.0057078	2	2	1	Keratin,; sp	Keratin, [406-414]; sp [412-420]	0	994.568	0.01	0.01	3.09854e-17						689679			87.94	Shared	Not Found	Not Found	Not Found	Not Found	Not Found	Not Found	Not Found	Not Found	Peak Found	High	High	0.001974	1.53	Homo sapiens	22.24	R.LQGEIAHVK.K	[412-420]		Not Used
FALSE	[K].FASFIDK.[V]			Mus musculus;Homo sapiens	0.0893099	0.00631062	6	20	5	sp; Keratin,; Keratin,; P11679; sp; Q922U2	sp [176-182]; Keratin, [163-169]; Keratin, [189-195]; P11679 [108-114]; sp [195-201]; Q922U2 [173-179]	0	827.43													Shared	High	Peak Found	Peak Found	Peak Found	Not Found	Not Found	High	High	High	High	High	0.002576	2.32	Mus musculus; Homo sapiens	40.84	K.FASFIDK.V	[195-201]		Not Used
FALSE	[R].SLVGLGGTK.[S]			Homo sapiens	0.113881	0.00783281	2	2	1	Keratin,; sp	Keratin, [62-70]; sp [62-70]	0	831.493		100						2.90713e+07					Shared	Not Found	Not Found	Not Found	Not Found	High	Peak Found	Not Found	Not Found	Not Found	Not Found	High	0.003509	1.45	Homo sapiens	39.81	R.SLVGLGGTK.S	[62-70]		Not Used
High	P99029	Peroxiredoxin-5, mitochondrial [OS=Mus musculus]	0	Mus musculus	24.023	39	6	14	6	1	210	21.9	8.85	36.58	6	0.01	0.01	5.00906e-17						4.90904e+06			39.84	High	Not Found	Not Found	Not Found	Not Found	Not Found	High	High	High	High
Checked	Annotated Sequence	Modifications	Modifications in Master Proteins	Species Map	Qvality PEP	Qvality q-value	# Protein Groups	# Proteins	# PSMs	Master Protein Accessions	Positions in Master Proteins	# Missed Cleavages	Theo. MH+ [Da]	Abundance Ratio: (normoxia) / (hypoxia)	Abundance Ratio: (blank) / (hypoxia)	Abundance Ratio Adj. P-Value: (normoxia) / (hypoxia)	Abundance Ratio Adj. P-Value: (blank) / (hypoxia)	Abundance Ratio Variability [%]: (normoxia) / (hypoxia)	Abundance Ratio Variability [%]: (blank) / (hypoxia)	Abundances (Grouped): normoxia	Abundances (Grouped): blank	Abundances (Grouped): hypoxia	Abundances (Grouped) CV [%]: normoxia	Abundances (Grouped) CV [%]: blank	Abundances (Grouped) CV [%]: hypoxia	Quan Info	Found in Sample: [S239] F239: Sample, supernatant, Renca, 5, normoxia	Found in Sample: [S240] F240: Sample, supernatant, Renca, 4, normoxia	Found in Sample: [S255] F255: Sample, supernatant, Renca, 5, normoxia	Found in Sample: [S256] F256: Sample, supernatant, Renca, 4, normoxia	Found in Sample: [S238] F238: Sample, blank, Renca, 4, blank	Found in Sample: [S254] F254: Sample, blank, Renca, 4, blank	Found in Sample: [S235] F235: Sample, supernatant, Renca, 4, hypoxia	Found in Sample: [S237] F237: Sample, supernatant, Renca, 5, hypoxia	Found in Sample: [S246] F246: Sample, supernatant, Renca, 4, hypoxia	Found in Sample: [S253] F253: Sample, supernatant, Renca, 5, hypoxia	Confidence (by Search Engine): Sequest HT	Percolator q-Value (by Search Engine): Sequest HT	XCorr (by Search Engine): Sequest HT	Species Names	Top Apex RT [min]	Sequence in Protein	Positions in Protein	Peptide Group Modifications in Protein	Quan Usage
FALSE	[K].NIFSFYLNRDPEGQPGGELMLGGTDSK.[Y]	1xOxidation [M20]		Mus musculus	3.53099e-06	0	1	1	2	P18242	P18242 [225-251]	1	2958.39													No Quan Values	Peak Found	Not Found	High	Not Found	Not Found	Not Found	High	Not Found	Not Found	Not Found	High	0	5.28	Mus musculus	67.13	K.NIFSFYLNRDPEGQPGGELMLGGTDSK.Y	[225-251]		Not Used
FALSE	[K].GGCEAIVDTGTSLLVGPVEEVKELQK.[A]	1xCarbamidomethyl [C3]		Mus musculus	5.10318e-07	0	1	1	6	P18242	P18242 [286-311]	1	2728.41	9.226	0.01	0.0963405		107.55		8.81285e+06		1.08029e+06	43.4		14.31		High	High	Peak Found	High	Not Found	Not Found	High	Peak Found	Peak Found	Not Found	High	0	5.41	Mus musculus	69.28	K.GGCEAIVDTGTSLLVGPVEEVKELQK.A	[286-311]		Used
FALSE	[K].GGCEAIVDTGTSLLVGPVEEVK.[E]	1xCarbamidomethyl [C3]		Mus musculus	2.3404e-07	0	1	1	9	P18242	P18242 [286-307]	0	2230.13	2.475	0.01	0.657961		121.76		6.52477e+06		2.28336e+06	116.26		78.63		High	High	Peak Found	High	Not Found	Not Found	Peak Found	High	High	Peak Found	High	0	5.66	Mus musculus	65.89	K.GGCEAIVDTGTSLLVGPVEEVK.E	[286-307]		Used
FALSE	[R].TMTEVGGSVEDLILKGPITK.[Y]	1xOxidation [M2]		Mus musculus	2.89926e-05	0	1	1	3	P18242	P18242 [35-54]	1	2104.12	100		3.09854e-17				2.26691e+06							Not Found	High	Not Found	High	Not Found	Not Found	Not Found	Not Found	Not Found	Not Found	High	0	4.24	Mus musculus	74.93	R.TMTEVGGSVEDLILKGPITK.Y	[35-54]		Used
FALSE	[R].TMTEVGGSVEDLILK.[G]	1xOxidation [M2]		Mus musculus	2.03734e-05	0	1	1	16	P18242	P18242 [35-49]	0	1607.82	1.535	0.241	0.883196		72.03	1.59	2.73328e+07	5.13983e+06	1.63894e+07	59.69		36.2		Peak Found	High	High	High	High	High	High	High	High	High	High	0	4.42	Mus musculus	57.62	R.TMTEVGGSVEDLILK.G	[35-49]		Used
FALSE	[R].TMTEVGGSVEDLILK.[G]			Mus musculus	2.50152e-05	0	1	1	4	P18242	P18242 [35-49]	0	1591.82	2.85	0.01	0.586596		37.93		4.92836e+06		1.74971e+06	10.02		29.66		High	High	Peak Found	Peak Found	Not Found	Not Found	Peak Found	Peak Found	High	Peak Found	High	0	4.17	Mus musculus	61.94	R.TMTEVGGSVEDLILK.G	[35-49]		Used
FALSE	[R].RTMTEVGGSVEDLILK.[G]	1xOxidation [M3]		Mus musculus	5.79914e-05	0	1	1	1	P18242	P18242 [34-49]	1	1763.92	2.735	0.01	0.635063		39.64		3.57056e+06		1.30563e+06			23.26		Peak Found	Not Found	High	Not Found	Not Found	Not Found	Not Found	Peak Found	Peak Found	Not Found	High	0	5.49	Mus musculus	50.83	R.RTMTEVGGSVEDLILK.G	[34-49]		Used
FALSE	[K].NYELHPDKYILK.[V]			Mus musculus	0.000102309	0	1	1	25	P18242	P18242 [344-355]	1	1532.81	2.559	0.01	0.660679		103.07		8.52251e+06		3.59568e+06	92.08		43.42		High	High	High	High	Not Found	Not Found	High	High	High	Peak Found	High	0	3.99	Mus musculus	44.06	K.NYELHPDKYILK.V	[344-355]		Used
FALSE	[K].FDGILGMGYPHISVNNVLPVFDNLMQQK.[L]	2xOxidation [M7; M25]		Mus musculus	4.92098e-06	0	1	1	4	P18242	P18242 [193-220]	0	3178.57	0.01	0.01	3.09854e-17						583966					High	Not Found	High	Not Found	Not Found	Not Found	High	High	Not Found	Peak Found	High	0	5.55	Mus musculus	78.87	K.FDGILGMGYPHISVNNVLPVFDNLMQQK.L	[193-220]		Used
FALSE	[K].FDGILGMGYPHISVNNVLPVFDNLMQQK.[L]	1xDeamidated [N/Q]; 2xOxidation [M7; M25]		Mus musculus	1.4209e-05	0	1	1	8	P18242	P18242 [193-220]	0	3179.55	4.667	0.01	0.259211		116.56		1.26202e+06		270409					High	Not Found	High	Not Found	Not Found	Not Found	Peak Found	High	Peak Found	Not Found	High	0	4.47	Mus musculus	76.64	K.FDGILGMGYPHISVNNVLPVFDNLMQQK.L	[193-220]		Used
FALSE	[K].AIGAVPLIQGEYMIPCEK.[V]	1xCarbamidomethyl [C16]		Mus musculus	4.19865e-06	0	1	2	5	P18242	P18242 [312-329]	0	1989.02	1.557	0.01	0.893001		102.79		3.13645e+06		1.8431e+06	105.35				High	Peak Found	High	High	Not Found	Not Found	Peak Found	Not Found	High	Not Found	High	0	3.92	Mus musculus	63.71	K.AIGAVPLIQGEYMIPCEK.V	[312-329]		Used
FALSE	[K].AIGAVPLIQGEYMIPCEK.[V]	1xCarbamidomethyl [C16]; 1xOxidation [M13]		Mus musculus	1.85758e-06	0	1	2	15	P18242	P18242 [312-329]	0	2005.01	1.758	0.01	0.832893		97.49		3.16749e+07		1.49651e+07	94.51		27.67		High	High	High	High	Not Found	Not Found	Peak Found	High	High	High	High	0	5.02	Mus musculus	60.13	K.AIGAVPLIQGEYMIPCEK.V	[312-329]		Used
FALSE	[R].DPEGQPGGELMLGGTDSK.[Y]			Mus musculus	3.76861e-07	0	1	1	5	P18242	P18242 [234-251]	0	1787.81	1.58	0.01	0.873573		54.37		4.74849e+06		2.80384e+06			38.52		Peak Found	Not Found	High	Not Found	Not Found	Not Found	Peak Found	High	High	High	High	0	4.15	Mus musculus	47.19	R.DPEGQPGGELMLGGTDSK.Y	[234-251]		Used
FALSE	[R].DPEGQPGGELMLGGTDSK.[Y]	1xDeamidated [Q5]		Mus musculus	0.000152088	0	1	1	1	P18242	P18242 [234-251]	0	1788.8													Not Reliable	Not Found	Not Found	Not Found	Not Found	Not Found	Not Found	High	Not Found	Not Found	Not Found	High	0	3.05	Mus musculus		R.DPEGQPGGELMLGGTDSK.Y	[234-251]		Not Used
FALSE	[R].DPEGQPGGELMLGGTDSK.[Y]	1xOxidation [M11]		Mus musculus	1.66097e-06	0	1	1	18	P18242	P18242 [234-251]	0	1803.81	100		3.09854e-17				1.20759e+06			40.71				High	High	High	High	Not Found	Not Found	High	High	High	High	High	0	3.93	Mus musculus	42.55	R.DPEGQPGGELMLGGTDSK.Y	[234-251]		Used
FALSE	[K].AIGAVPLIQGEYMIPCEK.[V]	1xCarbamidomethyl [C16]; 1xDeamidated [Q9]; 1xOxidation [M13]		Mus musculus	0.000450373	0.000165791	1	2	2	P18242	P18242 [312-329]	0	2006													Not Reliable	Not Found	Not Found	Not Found	Not Found	Not Found	Not Found	Not Found	Not Found	High	High	High	3.521e-05	2.87	Mus musculus		K.AIGAVPLIQGEYMIPCEK.V	[312-329]		Not Used
FALSE	[K].VSSLPTVYLK.[L]			Mus musculus	0.000687277	0.000165791	1	1	9	P18242	P18242 [330-339]	0	1106.65	3.312	0.01	0.564601		59.72		6.83747e+07		2.30757e+07	38.44		43.11		High	High	High	High	Not Found	Not Found	High	High	High	High	High	0.0001595	3.17	Mus musculus	48.07	K.VSSLPTVYLK.L	[330-339]		Used
FALSE	[K].TTEPVSELLK.[N]			Mus musculus	0.00102589	0.000577902	1	1	10	P18242	P18242 [63-72]	0	1116.61	2.35	0.157	0.720473		62.56	1.31	9.21251e+07	5.92613e+06	3.78377e+07	58.66		0.13		High	High	High	High	Peak Found	Peak Found	Peak Found	High	High	Peak Found	High	0.0002792	2.8	Mus musculus	44.68	K.TTEPVSELLK.N	[63-72]		Used
FALSE	[K].FDGILGMGYPHISVNNVLPVFDNLMQQK.[L]	1xOxidation [M7]		Mus musculus	0.000988971	0.000577902	1	1	2	P18242	P18242 [193-220]	0	3162.58	100		3.09854e-17				155059							High	Not Found	Peak Found	Not Found	Not Found	Not Found	Not Found	Not Found	High	Not Found	High	0.000471	2.97	Mus musculus	88.87	K.FDGILGMGYPHISVNNVLPVFDNLMQQK.L	[193-220]		Used
FALSE	[K].QPGIVFVAAK.[F]			Mus musculus	0.00130449	0.00073604	1	1	7	P18242	P18242 [183-192]	0	1029.61	1.171	0.01	0.962847		107.69		1.89907e+07		1.60808e+07	94.97		4.84		Peak Found	High	High	High	Not Found	Not Found	High	High	High	High	High	0.000471	2.43	Mus musculus	42.8	K.QPGIVFVAAK.F	[183-192]		Used
FALSE	[K].NYELHPDK.[Y]			Mus musculus	0.00349596	0.00073604	1	1	5	P18242	P18242 [344-351]	0	1015.48	1.788	0.01	0.810483		75.71		1.47982e+06		2.07756e+06	114.48		8.28		High	Not Found	Peak Found	Peak Found	Not Found	Not Found	High	High	High	High	High	0.0004736	2.58	Mus musculus	21.63	K.NYELHPDK.Y	[344-351]		Used
FALSE	[K].NIFSFYLNR.[D]			Mus musculus	0.00164703	0.00073604	1	1	7	P18242	P18242 [225-233]	0	1173.61	0.907	0.01	0.951632		63.27		1.88406e+06		1.78884e+06			86.22		Peak Found	Not Found	High	Not Found	Not Found	Not Found	High	High	High	High	High	0	2.45	Mus musculus	64.29	K.NIFSFYLNR.D	[225-233]		Used
FALSE	[K].YSMQSSPK.[T]	1xOxidation [M3]		Mus musculus	0.0055317	0.00073604	1	1	11	P18242	P18242 [55-62]	0	943.419	7.731	0.01	0.195199		85.97		4.74874e+07		6.0506e+06	82.92		19.94		Peak Found	High	High	High	Not Found	Not Found	High	High	High	High	High	0.0004851	2.38	Mus musculus	13.64	K.YSMQSSPK.T	[55-62]		Used
FALSE	[K].YSMQSSPK.[T]			Mus musculus	0.00539491	0.00073604	1	1	8	P18242	P18242 [55-62]	0	927.424	3.714	0.01	0.491587		43.77		1.1638e+07		3.20891e+06	22		50.35		High	High	High	High	Not Found	Not Found	Peak Found	High	High	High	High	0.0006408	2.14	Mus musculus	20.55	K.YSMQSSPK.T	[55-62]		Used
FALSE	[K].QIFGEATK.[Q]			Mus musculus	0.00935168	0.000791672	1	1	12	P18242	P18242 [175-182]	0	893.473	1.346	0.01	0.92581		51.71		3.17557e+07		2.31906e+07	2.47		46.36		High	High	High	High	Not Found	Not Found	High	High	High	High	High	0.0005371	2.12	Mus musculus	29.86	K.QIFGEATK.Q	[175-182]		Used
FALSE	[K].GGCEAIVDTGTSLLVGPVEEVKELQK.[A]	1xCarbamidomethyl [C3]; 1xDeamidated [Q25]		Mus musculus	0.0163672	0.00114896	1	1	2	P18242	P18242 [286-311]	1	2729.39													No Quan Values	Not Found	Not Found	High	High	Not Found	Not Found	Not Found	Not Found	Not Found	Not Found	High	0.002545	2.14	Mus musculus	68.73	K.GGCEAIVDTGTSLLVGPVEEVKELQK.A	[286-311]		Not Used
High	Q99JT9	1,2-dihydroxy-3-keto-5-methylthiopentene dioxygenase [OS=Mus musculus]	0	Mus musculus	21.343	39	6	12	6	1	179	21.5	5.5	24.58	6	0.01	4.223	5.00906e-17			13.52		3.09583e+06	8.12499e+06			18.2	Not Found	Not Found	Not Found	Not Found	Peak Found	Peak Found	High	High	High	High
Checked	Annotated Sequence	Modifications	Modifications in Master Proteins	Species Map	Qvality PEP	Qvality q-value	# Protein Groups	# Proteins	# PSMs	Master Protein Accessions	Positions in Master Proteins	# Missed Cleavages	Theo. MH+ [Da]	Abundance Ratio: (normoxia) / (hypoxia)	Abundance Ratio: (blank) / (hypoxia)	Abundance Ratio Adj. P-Value: (normoxia) / (hypoxia)	Abundance Ratio Adj. P-Value: (blank) / (hypoxia)	Abundance Ratio Variability [%]: (normoxia) / (hypoxia)	Abundance Ratio Variability [%]: (blank) / (hypoxia)	Abundances (Grouped): normoxia	Abundances (Grouped): blank	Abundances (Grouped): hypoxia	Abundances (Grouped) CV [%]: normoxia	Abundances (Grouped) CV [%]: blank	Abundances (Grouped) CV [%]: hypoxia	Quan Info	Found in Sample: [S239] F239: Sample, supernatant, Renca, 5, normoxia	Found in Sample: [S240] F240: Sample, supernatant, Renca, 4, normoxia	Found in Sample: [S255] F255: Sample, supernatant, Renca, 5, normoxia	Found in Sample: [S256] F256: Sample, supernatant, Renca, 4, normoxia	Found in Sample: [S238] F238: Sample, blank, Renca, 4, blank	Found in Sample: [S254] F254: Sample, blank, Renca, 4, blank	Found in Sample: [S235] F235: Sample, supernatant, Renca, 4, hypoxia	Found in Sample: [S237] F237: Sample, supernatant, Renca, 5, hypoxia	Found in Sample: [S246] F246: Sample, supernatant, Renca, 4, hypoxia	Found in Sample: [S253] F253: Sample, supernatant, Renca, 5, hypoxia	Confidence (by Search Engine): Sequest HT	Percolator q-Value (by Search Engine): Sequest HT	XCorr (by Search Engine): Sequest HT	Species Names	Top Apex RT [min]	Sequence in Protein	Positions in Protein	Peptide Group Modifications in Protein	Quan Usage
FALSE	[K].LPFAAAQIGNSFR.[N]			Mus musculus	3.08211e-05	0	1	1	6	Q9CZD3	Q9CZD3 [309-321]	0	1391.74	0.166	0.01	0.177115		1.61		1.21623e+06		7.37176e+06			62.28		High	Not Found	Peak Found	Not Found	Not Found	Not Found	High	High	High	High	High	0	3.97	Mus musculus	56.89	K.LPFAAAQIGNSFR.N	[309-321]		Used
FALSE	[R].IMYTILEHTFHVR.[E]	1xOxidation [M2]		Mus musculus	3.40866e-05	0	1	1	2	Q9CZD3	Q9CZD3 [574-586]	0	1675.86	2.177	0.01	0.711085		77.8		2.29962e+06		985518	68.08		74.81		Peak Found	Not Found	Not Found	Peak Found	Not Found	Not Found	Peak Found	Peak Found	High	Peak Found	High	0	4.83	Mus musculus	52.24	R.IMYTILEHTFHVR.E	[574-586]		Used
FALSE	[K].LKEDKAPQVDVDR.[A]			Mus musculus	0.00026174	0	1	1	2	Q9CZD3	Q9CZD3 [71-83]	2	1512.8	0.01	0.01	3.09854e-17						891607					Not Found	Not Found	Not Found	Not Found	Not Found	Not Found	High	Not Found	High	Not Found	High	0	3.54	Mus musculus	24.99	K.LKEDKAPQVDVDR.A	[71-83]		Used
FALSE	[R].LGDAVEQGVINNSVLGYFIGR.[I]	1xDeamidated [N]		Mus musculus	0.000342327	0	1	1	2	Q9CZD3	Q9CZD3 [382-402]	0	2222.15													No Quan Values	Not Found	Not Found	Not Found	Not Found	Not Found	Not Found	Not Found	High	Not Found	Not Found	High	0	2.15	Mus musculus		R.LGDAVEQGVINNSVLGYFIGR.I	[382-402]		Not Used
FALSE	[R].LGDAVEQGVINNSVLGYFIGR.[I]			Mus musculus	3.33291e-06	0	1	1	4	Q9CZD3	Q9CZD3 [382-402]	0	2221.16	0.762	0.01	0.884891		55		1.61801e+06		1.4276e+06	54.61		71.4		High	Peak Found	High	Peak Found	Not Found	Not Found	High	Peak Found	High	Peak Found	High	0	5.96	Mus musculus	78.61	R.LGDAVEQGVINNSVLGYFIGR.I	[382-402]		Used
FALSE	[K].KSEMESVLAQLDNYGQQELADLFVNYNVK.[S]	1xOxidation [M4]		Mus musculus	1.13627e-05	0	1	1	1	Q9CZD3	Q9CZD3 [226-254]	1	3361.63	0.01	0.01	3.09854e-17						398234			116.45		Not Found	Not Found	Not Found	Not Found	Not Found	Not Found	Not Found	Peak Found	High	Not Found	High	0	4.51	Mus musculus	85.61	K.KSEMESVLAQLDNYGQQELADLFVNYNVK.S	[226-254]		Used
FALSE	[K].TSYGWIEIVGCADR.[S]	1xCarbamidomethyl [C11]		Mus musculus	0.000353997	0	1	1	2	Q9CZD3	Q9CZD3 [441-454]	0	1626.76													Not Reliable	Not Found	Not Found	Not Found	Not Found	Not Found	Not Found	High	Not Found	Not Found	High	High	0	4.17	Mus musculus		K.TSYGWIEIVGCADR.S	[441-454]		Not Used
FALSE	[K].TVNVVQFEPNK.[G]			Mus musculus	0.000355184	0	1	1	7	Q9CZD3	Q9CZD3 [481-491]	0	1274.67	0.37	0.01	0.666731		7.1		4.71678e+06		1.35796e+07	53.86		35.75		High	High	High	Peak Found	Not Found	Not Found	High	High	High	High	High	0	3.24	Mus musculus	42.89	K.TVNVVQFEPNK.G	[481-491]		Used
FALSE	[R].YPLFEGQETGKK.[E]			Mus musculus	6.69207e-05	0	1	1	8	Q9CZD3	Q9CZD3 [713-724]	1	1396.71	0.283	0.01	0.466864		4.93		2.27321e+06		7.70881e+06			14.09		Peak Found	Not Found	High	Not Found	Not Found	Not Found	High	High	High	High	High	0	4.68	Mus musculus	34.53	R.YPLFEGQETGKK.E	[713-724]		Used
FALSE	[K].VPLVAEKPLKEPK.[T]			Mus musculus	9.7686e-05	0	1	1	4	Q9CZD3	Q9CZD3 [468-480]	1	1447.89	0.424	0.01	0.616069		3.8		2.22533e+06		4.94542e+06			24.68		Peak Found	Not Found	Peak Found	Not Found	Not Found	Not Found	High	High	High	High	High	0	4	Mus musculus	31.15	K.VPLVAEKPLKEPK.T	[468-480]		Used
FALSE	[K].TLHVEEVVPSVIEPSFGLGR.[I]			Mus musculus	6.35989e-07	0	1	1	10	Q9CZD3	Q9CZD3 [554-573]	0	2165.16	0.47	0.01	0.725637		4.1		2.16177e+06		4.14434e+06	9.74		15.88		High	High	High	High	Not Found	Not Found	High	High	High	High	High	0	6.03	Mus musculus	64.51	K.TLHVEEVVPSVIEPSFGLGR.I	[554-573]		Used
FALSE	[R].TFFSFPAVVAPFK.[C]			Mus musculus	9.06485e-05	0	1	1	7	Q9CZD3	Q9CZD3 [593-605]	0	1457.78	0.229	0.01	0.181841		4.82		857027		3.17892e+06	91.59		65.7		Not Found	High	Peak Found	Peak Found	Not Found	Not Found	High	High	High	High	High	0	3.44	Mus musculus	73.19	R.TFFSFPAVVAPFK.C	[593-605]		Used
FALSE	[R].DLANGNITWADVEAR.[Y]	1xDeamidated [N]		Mus musculus	1.10795e-05	0	1	1	9	Q9CZD3	Q9CZD3 [698-712]	0	1645.78	0.259	0.01	0.394045		4.25		1.28551e+06		5.20663e+06	52.33		20.18		Peak Found	Peak Found	High	High	Not Found	Not Found	Peak Found	High	High	High	High	0	4.16	Mus musculus	59.33	R.DLANGNITWADVEAR.Y	[698-712]		Used
FALSE	[R].DLANGNITWADVEAR.[Y]			Mus musculus	1.61777e-05	0	1	1	1	Q9CZD3	Q9CZD3 [698-712]	0	1644.8	0.592	0.01	0.750323		30.9		1.14175e+06		1.87084e+06			90.06		Peak Found	Not Found	Peak Found	Not Found	Not Found	Not Found	Peak Found	Peak Found	High	Peak Found	High	0	3.31	Mus musculus	59.93	R.DLANGNITWADVEAR.Y	[698-712]		Used
FALSE	[K].CSVLPLSQNQEFMPFVK.[E]	1xCarbamidomethyl [C1]; 1xDeamidated [Q/N]; 1xOxidation [M13]		Mus musculus	0.000400313	0	1	1	3	Q9CZD3	Q9CZD3 [606-622]	0	2040.98													No Quan Values	Not Found	Not Found	Not Found	Not Found	Not Found	Not Found	Peak Found	High	Peak Found	Peak Found	High	0	2.26	Mus musculus	61.27	K.CSVLPLSQNQEFMPFVK.E	[606-622]		Not Used
FALSE	[K].CSVLPLSQNQEFMPFVK.[E]	1xCarbamidomethyl [C1]; 1xOxidation [M13]		Mus musculus	0.000134425	0	1	1	2	Q9CZD3	Q9CZD3 [606-622]	0	2039.99	0.01	0.01	3.09854e-17						608290			38.92		Not Found	Not Found	High	Not Found	Not Found	Not Found	Peak Found	Peak Found	High	Not Found	High	0	2.85	Mus musculus	62.15	K.CSVLPLSQNQEFMPFVK.E	[606-622]		Used
FALSE	[R].EFTMAEIEHFVDPTEKDHPK.[F]	1xOxidation [M4]		Mus musculus	2.1427e-05	0	1	1	2	Q9CZD3	Q9CZD3 [335-354]	1	2416.11	0.01	0.01	3.09854e-17						1.55044e+06			53.78		Not Found	Not Found	Not Found	Not Found	Not Found	Not Found	High	Peak Found	High	Peak Found	High	0	5.33	Mus musculus	51.14	R.EFTMAEIEHFVDPTEKDHPK.F	[335-354]		Used
FALSE	[K].VDDSSGSIGR.[R]			Mus musculus	0.000535367	0.000165791	1	1	10	Q9CZD3	Q9CZD3 [637-646]	0	992.464	0.727	0.01	0.920835		27.39		8.29775e+06		1.09055e+07	27.17		13.84		High	High	High	High	Not Found	Not Found	High	High	High	High	High	0.0002792	3.16	Mus musculus	22.35	K.VDDSSGSIGR.R	[637-646]		Used
FALSE	[R].SCYDLSCHAR.[A]	2xCarbamidomethyl [C2; C7]		Mus musculus	0.000517052	0.000165791	1	1	3	Q9CZD3	Q9CZD3 [455-464]	0	1268.51	0.01	0.01	3.09854e-17						1.63736e+06			85.95		Not Found	Not Found	Not Found	Not Found	Not Found	Not Found	High	Not Found	High	Peak Found	High	3.521e-05	2.8	Mus musculus	25.53	R.SCYDLSCHAR.A	[455-464]		Used
FALSE	[K].TVNVVQFEPNKGAVGK.[A]			Mus musculus	0.000802072	0.000317551	1	1	3	Q9CZD3	Q9CZD3 [481-496]	1	1686.92	100		3.09854e-17				4.47615e+06							Not Found	High	Not Found	High	Not Found	Not Found	Not Found	Not Found	Not Found	Not Found	High	0.0001595	3.45	Mus musculus	50.16	K.TVNVVQFEPNKGAVGK.A	[481-496]		Used
FALSE	[K].NNIIQAWR.[Q]	1xDeamidated [N]		Mus musculus	0.00474771	0.00073604	1	1	5	Q9CZD3	Q9CZD3 [149-156]	0	1015.53	1.316	0.01	0.966599		76.68		1.37182e+06		958491	70.4		38.5		Not Found	Peak Found	Peak Found	Not Found	Not Found	Not Found	High	High	High	Not Found	High	0.0004736	2.97	Mus musculus	54.45	K.NNIIQAWR.Q	[149-156]		Used
FALSE	[K].AQVTGQSAR.[K]			Mus musculus	0.00323874	0.00073604	1	1	9	Q9CZD3	Q9CZD3 [370-378]	0	917.48	1.305	0.01	0.936651		74.31		1.28369e+07		8.38642e+06	40.49		71.98		High	High	High	High	Not Found	Not Found	High	High	High	High	High	0.000471	2.58	Mus musculus	14.52	K.AQVTGQSAR.K	[370-378]		Used
FALSE	[R].YPLFEGQETGKKETVEE.[-]			Mus musculus	0.00266784	0.00073604	1	1	3	Q9CZD3	Q9CZD3 [713-729]	2	1983.95	100		3.09854e-17				768815							Not Found	High	Not Found	High	Not Found	Not Found	Not Found	Not Found	Not Found	Not Found	High	0.000471	2.93	Mus musculus	74.18	R.YPLFEGQETGKKETVEE.-	[713-729]		Used
FALSE	[K].GEFTIETEGK.[T]			Mus musculus	0.0016416	0.00073604	1	1	8	Q9CZD3	Q9CZD3 [528-537]	0	1110.53	0.15	0.01	0.256241		2.64		1.96105e+06		1.22668e+07	115.4		32.59		High	Peak Found	High	High	Not Found	Not Found	High	High	High	High	High	0.000471	3.03	Mus musculus	36.72	K.GEFTIETEGK.T	[528-537]		Used
FALSE	[K].APQVDVDR.[A]			Mus musculus	0.00672273	0.00073604	1	1	2	Q9CZD3	Q9CZD3 [76-83]	0	899.458	0.318	0.01	0.533088		3.27		1.96769e+06		8.02761e+06	35.21		2.48		Peak Found	Peak Found	Peak Found	Peak Found	Not Found	Not Found	Peak Found	High	High	Peak Found	High	0.0004736	2.43	Mus musculus	23.34	K.APQVDVDR.A	[76-83]		Used
FALSE	[R].LLEFNQGK.[L]			Mus musculus	0.00536143	0.00073604	1	1	3	Q9CZD3	Q9CZD3 [301-308]	0	948.515	0.532	0.01	0.822585		8.66		7.86521e+06		1.64333e+07	16.62		18.08		Peak Found	High	Peak Found	High	Not Found	Not Found	High	Peak Found	Peak Found	Peak Found	High	0.0005371	2.18	Mus musculus	37.09	R.LLEFNQGK.L	[301-308]		Used
FALSE	[K].VGISPDKLR.[F]			Mus musculus	0.00279152	0.00073604	1	1	1	Q9CZD3	Q9CZD3 [410-418]	1	984.584	0.01	0.01	3.09854e-17						1.16824e+06					Not Found	Not Found	Not Found	Not Found	Not Found	Not Found	High	Not Found	Peak Found	Not Found	High	0.000471	1.95	Mus musculus	29.26	K.VGISPDKLR.F	[410-418]		Used
FALSE	[K].VDDSSGSIGRR.[Y]			Mus musculus	0.00888769	0.000791672	1	1	1	Q9CZD3	Q9CZD3 [637-647]	1	1148.57	37.435	0.01	0.00236991		77.05		4.9866e+06		116792			40.09		Not Found	High	Not Found	Peak Found	Not Found	Not Found	Peak Found	Peak Found	Peak Found	Not Found	High	0.0004923	2.3	Mus musculus	17.72	K.VDDSSGSIGRR.Y	[637-647]		Used
FALSE	[R].IYLYLTK.[V]			Mus musculus	0.00798509	0.000791672	1	1	5	Q9CZD3	Q9CZD3 [403-409]	0	913.539	2.031	0.74	0.778356		118.22	21.78	2.33535e+07	7.44105e+06	9.32834e+06	97.15		11.89		Peak Found	Peak Found	High	Not Found	Peak Found	Not Found	High	High	High	High	High	0.001272	2.42	Mus musculus	47.47	R.IYLYLTK.V	[403-409]		Used
FALSE	[K].ELSEALTR.[N]			Mus musculus	0.00991838	0.000791672	1	1	5	Q9CZD3	Q9CZD3 [623-630]	0	918.489	0.797	0.01	0.957634		18.36		1.08088e+07		1.44361e+07	5.59		31.32		High	High	Peak Found	High	Not Found	Not Found	High	Peak Found	High	Peak Found	High	0.0005371	2.34	Mus musculus	31.29	K.ELSEALTR.N	[623-630]		Used
FALSE	[K].NNIIQAWR.[Q]			Mus musculus	0.0070008	0.000791672	1	1	3	Q9CZD3	Q9CZD3 [149-156]	0	1014.55	0.536	0.01	0.745767		16.66		2.3658e+06		4.92747e+06			51.55		Peak Found	Not Found	Peak Found	Not Found	Not Found	Not Found	High	Peak Found	High	High	High	0.0004851	2.67	Mus musculus	44.64	K.NNIIQAWR.Q	[149-156]		Used
FALSE	[K].KSEMESVLAQLDNYGQQELADLFVNYNVK.[S]	1xDeamidated [Q17]		Mus musculus	0.0355011	0.00296699	1	1	1	Q9CZD3	Q9CZD3 [226-254]	1	3346.61	0.01	0.01	3.09854e-17						39057.6					Not Found	Not Found	Not Found	Not Found	Not Found	Not Found	Peak Found	Not Found	High	Not Found	High	0.002487	3.77	Mus musculus	90.98	K.KSEMESVLAQLDNYGQQELADLFVNYNVK.S	[226-254]		Used
FALSE	[R].QQGDFVR.[K]			Mus musculus	0.0557936	0.00407113	1	1	9	Q9CZD3	Q9CZD3 [63-69]	0	849.421	1.021	0.01	0.990852		40.49		6.05492e+06		6.82511e+06	39.54		40.86		High	High	High	High	Not Found	Not Found	High	High	High	High	High	0.002818	2.43	Mus musculus	22.17	R.QQGDFVR.K	[63-69]		Used
FALSE	[K].ELALQPK.[D]			Mus musculus	0.0651196	0.00478756	1	1	3	Q9CZD3	Q9CZD3 [99-105]	0	798.472	0.47	0.01	0.751515		8.54		5.02409e+06		1.17326e+07	14.12		11.32		High	Peak Found	Peak Found	Peak Found	Not Found	Not Found	Peak Found	High	Peak Found	High	High	0.001665	1.94	Mus musculus	28.86	K.ELALQPK.D	[99-105]		Used
FALSE	[K].NGECFR.[A]	1xCarbamidomethyl [C4]; 1xDeamidated [N1]		Mus musculus	0.0931667	0.00645056	1	1	3	Q9CZD3	Q9CZD3 [198-203]	0	783.309	0.529	0.01	0.761085		20.54		1.62213e+06		3.32427e+06	8.26		23.49		Peak Found	High	Peak Found	High	Not Found	Not Found	Peak Found	Peak Found	Peak Found	High	High	0.002371	1.99	Mus musculus	23.84	K.NGECFR.A	[198-203]		Used
High	O88792	Junctional adhesion molecule A [OS=Mus musculus]	0	Mus musculus	33.77	32	5	15	5	1	300	32.4	6.77	52.44	5	0.01	0.01	5.00906e-17						3.72176e+06			82.76	Not Found	Not Found	Not Found	Not Found	Not Found	Not Found	High	High	High	High
Checked	Annotated Sequence	Modifications	Modifications in Master Proteins	Species Map	Qvality PEP	Qvality q-value	# Protein Groups	# Proteins	# PSMs	Master Protein Accessions	Positions in Master Proteins	# Missed Cleavages	Theo. MH+ [Da]	Abundance Ratio: (normoxia) / (hypoxia)	Abundance Ratio: (blank) / (hypoxia)	Abundance Ratio Adj. P-Value: (normoxia) / (hypoxia)	Abundance Ratio Adj. P-Value: (blank) / (hypoxia)	Abundance Ratio Variability [%]: (normoxia) / (hypoxia)	Abundance Ratio Variability [%]: (blank) / (hypoxia)	Abundances (Grouped): normoxia	Abundances (Grouped): blank	Abundances (Grouped): hypoxia	Abundances (Grouped) CV [%]: normoxia	Abundances (Grouped) CV [%]: blank	Abundances (Grouped) CV [%]: hypoxia	Quan Info	Found in Sample: [S239] F239: Sample, supernatant, Renca, 5, normoxia	Found in Sample: [S240] F240: Sample, supernatant, Renca, 4, normoxia	Found in Sample: [S255] F255: Sample, supernatant, Renca, 5, normoxia	Found in Sample: [S256] F256: Sample, supernatant, Renca, 4, normoxia	Found in Sample: [S238] F238: Sample, blank, Renca, 4, blank	Found in Sample: [S254] F254: Sample, blank, Renca, 4, blank	Found in Sample: [S235] F235: Sample, supernatant, Renca, 4, hypoxia	Found in Sample: [S237] F237: Sample, supernatant, Renca, 5, hypoxia	Found in Sample: [S246] F246: Sample, supernatant, Renca, 4, hypoxia	Found in Sample: [S253] F253: Sample, supernatant, Renca, 5, hypoxia	Confidence (by Search Engine): Sequest HT	Percolator q-Value (by Search Engine): Sequest HT	XCorr (by Search Engine): Sequest HT	Species Names	Top Apex RT [min]	Sequence in Protein	Positions in Protein	Peptide Group Modifications in Protein	Quan Usage
FALSE	[R].LKYENEVALR.[Q]			Homo sapiens	0.00036847	0	1	2	6	sp	sp [236-245]	1	1234.68	0.448	0.01	0.759471		26.68		4.70168e+06		1.01744e+07			115.63		High	Not Found	High	Not Found	Not Found	Not Found	Peak Found	High	Peak Found	High	High	3.521e-05	4.26	Homo sapiens	34.41	R.LKYENEVALR.Q	[236-245]		Used
FALSE	[K].NHEEEMKDLR.[N]			Homo sapiens	0.000143751	0	1	2	2	sp	sp [286-295]	1	1300.6	0.51	0.01	0.600064		28.27		309670		789093	116.9		15.87		Peak Found	Peak Found	Not Found	Peak Found	Not Found	Not Found	Peak Found	High	Peak Found	High	High	0	3	Homo sapiens	22.57	K.NHEEEMKDLR.N	[286-295]		Used
FALSE	[K].GSLGGGFSSGGFSGGSFSR.[G]			Homo sapiens	4.88689e-07	0	1	2	6	sp	sp [41-59]	0	1707.77	0.01	0.01	3.09854e-17						4.34709e+06			2.34		High	Not Found	High	High	Not Found	Not Found	High	High	High	Peak Found	High	0	5.33	Homo sapiens	51.6	K.GSLGGGFSSGGFSGGSFSR.G	[41-59]		Used
FALSE	[K].VTMQNLNDRLASYLDKVR.[A]	1xOxidation [M3]		Mus musculus;Homo sapiens	2.72722e-05	0	1	3	1	sp	sp [148-165]	2	2152.12	0.01	0.01	3.09854e-17						3.96051e+06					Not Found	Not Found	Not Found	Not Found	Not Found	Not Found	Not Found	Peak Found	Not Found	High	High	0	4.73	Homo sapiens; Mus musculus	53.79	K.VTMQNLNDRLASYLDKVR.A	[148-165]		Used
FALSE	[K].VTMQNLNDRLASYLDKVR.[A]			Mus musculus;Homo sapiens	0.000233625	0	1	3	1	sp	sp [148-165]	2	2136.12													No Quan Values	Not Found	Not Found	Not Found	Not Found	Not Found	Not Found	Not Found	High	Not Found	Not Found	High	0	2.81	Homo sapiens; Mus musculus	59.32	K.VTMQNLNDRLASYLDKVR.A	[148-165]		Not Used
FALSE	[R].NVSTGDVNVEMNAAPGVDLTQLLNNMR.[S]	1xOxidation [M11]		Homo sapiens	1.46248e-05	0	1	2	2	sp	sp [296-322]	0	2888.39	0.01	0.01	3.09854e-17						2.07518e+06					Not Found	Not Found	Not Found	Not Found	Not Found	Not Found	Not Found	High	Not Found	High	High	0	4.76	Homo sapiens	73.32	R.NVSTGDVNVEMNAAPGVDLTQLLNNMR.S	[296-322]		Used
FALSE	[R].NVSTGDVNVEMNAAPGVDLTQLLNNMR.[S]			Homo sapiens	0.000120031	0	1	2	2	sp	sp [296-322]	0	2872.39													No Quan Values	Not Found	Not Found	Not Found	Not Found	Not Found	Not Found	Not Found	High	Not Found	High	High	0	3.08	Homo sapiens	77.21	R.NVSTGDVNVEMNAAPGVDLTQLLNNMR.S	[296-322]		Not Used
FALSE	[R].SLLEGEGSSGGGGR.[G]			Homo sapiens	0.000406964	0	1	2	6	sp	sp [451-464]	0	1262.6	1.022	0.01	0.999957		42.87		4.15694e+06		5.2603e+06	49.66		31.77		Not Found	High	Peak Found	High	Not Found	Not Found	High	Not Found	High	Peak Found	High	3.521e-05	3.5	Homo sapiens	28.69	R.SLLEGEGSSGGGGR.G	[451-464]		Used
FALSE	[K].SSSSGSVGESSSK.[G]			Homo sapiens	0.000276488	0	1	2	1	sp	sp [577-589]	0	1185.52	0.01	15.895	3.09854e-17			390.79		4.50795e+07	2.83613e+06					Not Found	Not Found	Not Found	Not Found	Not Found	Peak Found	Not Found	Peak Found	Not Found	High	High	0	3.16	Homo sapiens	14.15	K.SSSSGSVGESSSK.G	[577-589]		Used
FALSE	[R].SQYEQLAEQNRK.[D]			Homo sapiens	4.79533e-05	0	1	2	12	sp	sp [323-334]	1	1493.73	0.221	0.01	0.436217		4.7		2.76717e+06		1.2756e+07			107.42		High	Not Found	High	Not Found	Not Found	Not Found	High	High	High	High	High	0	4.26	Homo sapiens	25.84	R.SQYEQLAEQNRK.D	[323-334]		Used
FALSE	[R].SQYEQLAEQNR.[K]			Homo sapiens	0.000293001	0	1	2	6	sp	sp [323-333]	0	1365.64	0.768	0.01	0.857663		67.39		1.71536e+06		2.22823e+06			99.69		High	Not Found	High	Not Found	Not Found	Not Found	High	High	High	High	High	0	3.42	Homo sapiens	31.47	R.SQYEQLAEQNR.K	[323-333]		Used
FALSE	[R].ALEESNYELEGK.[I]			Mus musculus;Homo sapiens	9.56222e-05	0	1	5	10	sp	sp [166-177]	0	1381.65	0.378	2.194	0.704171		16.34	105.4	8.90465e+06	5.08056e+07	2.46792e+07	2.44		102.05		High	High	Peak Found	Peak Found	High	High	High	High	High	High	High	0	3.55	Mus musculus; Homo sapiens	37.25	R.ALEESNYELEGK.I	[166-177]		Used
FALSE	[R].AETECQNTEYQQLLDIK.[I]	1xCarbamidomethyl [C5]		Homo sapiens	9.80342e-05	0	1	2	1	sp	sp [423-439]	0	2082.96													No Quan Values	Not Found	Not Found	High	Not Found	Not Found	Not Found	Not Found	Not Found	Not Found	Not Found	High	0	2.87	Homo sapiens		R.AETECQNTEYQQLLDIK.I	[423-439]		Not Used
FALSE	[K].ELTTEIDNNIEQISSYK.[S]			Homo sapiens	2.90587e-06	0	1	2	2	sp	sp [346-362]	0	1996.97													No Quan Values	Not Found	Not Found	Not Found	Not Found	Not Found	Not Found	Not Found	High	High	Not Found	High	0	4.28	Homo sapiens		K.ELTTEIDNNIEQISSYK.S	[346-362]		Not Used
FALSE	[K].ADLEMQIESLTEELAYLKK.[N]	1xDeamidated [Q6]; 1xOxidation [M5]		Homo sapiens	6.56734e-06	0	1	2	1	sp	sp [267-285]	1	2241.12													Not Reliable	Not Found	Not Found	Not Found	Not Found	Not Found	Not Found	High	Not Found	Not Found	Not Found	High	0	3.49	Homo sapiens		K.ADLEMQIESLTEELAYLKK.N	[267-285]		Not Used
FALSE	[K].ADLEMQIESLTEELAYLKK.[N]	1xOxidation [M5]		Homo sapiens	2.23313e-07	0	1	2	5	sp	sp [267-285]	1	2240.14	0.426	0.01	0.683655		6.27		1.74753e+06		4.94655e+06			53.35		Peak Found	Not Found	High	Not Found	Not Found	Not Found	High	High	Peak Found	High	High	0	6.62	Homo sapiens	79.23	K.ADLEMQIESLTEELAYLKK.N	[267-285]		Used
FALSE	[K].SKELTTEIDNNIEQISSYK.[S]			Homo sapiens	0.000614034	0.000165791	1	2	1	sp	sp [344-362]	1	2212.1													No Quan Values	Not Found	Not Found	Not Found	Not Found	Not Found	Not Found	Not Found	Not Found	Not Found	High	High	3.521e-05	2.42	Homo sapiens	56.68	K.SKELTTEIDNNIEQISSYK.S	[344-362]		Not Used
FALSE	[R].QSVEADINGLRR.[V]			Mus musculus;Homo sapiens	0.000602781	0.000165791	1	8	5	sp	sp [246-257]	1	1357.72	0.064	0.367	0.018708		0.5	20.8	573821	3.85278e+06	9.74589e+06	87.77		113.38		High	Peak Found	Peak Found	Not Found	Not Found	Peak Found	High	High	Peak Found	High	High	3.521e-05	3.7	Mus musculus; Homo sapiens	37.21	R.QSVEADINGLRR.V	[246-257]		Used
FALSE	[R].LENEIQTYR.[S]			Mus musculus;Homo sapiens	0.000642918	0.000165791	1	5	7	sp	sp [442-450]	0	1165.58	1.287	0.01	0.94821		120.95		3.32045e+06		2.65292e+06	7.23		107.24		High	High	High	High	Not Found	Not Found	High	High	High	Peak Found	High	0.000429	3.11	Mus musculus; Homo sapiens	33.52	R.LENEIQTYR.S	[442-450]		Used
FALSE	[K].ADLEMQIESLTEELAYLK.[K]	1xOxidation [M5]		Homo sapiens	0.000903108	0.000457322	1	2	1	sp	sp [267-284]	0	2112.04													No Quan Values	Not Found	Not Found	Not Found	Not Found	Not Found	Not Found	Not Found	Not Found	Not Found	High	High	0	3.6	Homo sapiens		K.ADLEMQIESLTEELAYLK.K	[267-284]		Not Used
FALSE	[R].VLDELTLTK.[AT]			Homo sapiens	0.00102589	0.000577902	1	3	5	sp	sp [258-266]	0	1031.6	0.426	1.268	0.632081		16.02	92.52	2.34214e+06	6.96827e+06	5.48682e+06			82.09		High	Not Found	Peak Found	Not Found	Peak Found	Peak Found	High	High	High	High	High	0.000471	2.52	Homo sapiens	46.38	R.VLDELTLTK.A	[258-266]		Used
FALSE	[KR].VTMQNLNDR.[L]			Mus musculus;Homo sapiens	0.00110083	0.000577902	2	10	7	Q9Z2K1; sp	Q9Z2K1 [115-123]; sp [148-156]	0	1090.53													Shared	High	Peak Found	High	Not Found	Not Found	Not Found	High	High	High	High	High	0.000471	2.95	Mus musculus; Homo sapiens	29.16	K.VTMQNLNDR.L	[148-156]		Not Used
FALSE	[K].DAEAWFNEK.[S]			Homo sapiens	0.00139738	0.00073604	1	2	7	sp	sp [335-343]	0	1109.49	0.18	0.597	0.341474		3.36	51.4	2.20545e+06	6.95579e+06	1.19338e+07	16.91		99.57		Peak Found	High	High	Peak Found	High	Not Found	Peak Found	High	High	High	High	0.0004736	2.78	Homo sapiens	48.58	K.DAEAWFNEK.S	[335-343]		Used
FALSE	[R].SQYEQLAEQNRKDAEAWFNEK.[S]	1xDeamidated [Q5]		Homo sapiens	0.00270401	0.00073604	1	2	1	sp	sp [323-343]	2	2585.19													No Quan Values	Not Found	Not Found	Not Found	Not Found	Not Found	Not Found	Not Found	High	Not Found	Not Found	High	0.000471	2.22	Homo sapiens		R.SQYEQLAEQNRKDAEAWFNEK.S	[323-343]		Not Used
FALSE	[R].LASYLDKVR.[A]			Mus musculus;Homo sapiens	0.00129302	0.00073604	2	7	1	sp; Q9QWL7	sp [157-165]; Q9QWL7 [95-103]	1	1064.61	0.01	0.01	3.09854e-17						2.03187e+06			108.34	Shared	Not Found	Not Found	Not Found	Not Found	Not Found	Not Found	Peak Found	High	Not Found	Peak Found	High	0.0002584	1.66	Homo sapiens; Mus musculus	34.3	R.LASYLDKVR.A	[157-165]		Not Used
FALSE	[K].VTMQNLNDRLASYLDK.[V]	1xOxidation [M3]		Mus musculus;Homo sapiens	0.00434974	0.00073604	1	3	1	sp	sp [148-163]	1	1896.95													No Quan Values	Not Found	Not Found	Not Found	Not Found	Not Found	Not Found	Not Found	High	Not Found	Not Found	High	0.0004736	2.85	Homo sapiens; Mus musculus	50.28	K.VTMQNLNDRLASYLDK.V	[148-163]		Not Used
FALSE	[K].VTMQNLNDRLASYLDK.[V]			Mus musculus;Homo sapiens	0.00152402	0.00073604	1	3	1	sp	sp [148-163]	1	1880.95													No Quan Values	Not Found	Not Found	Not Found	Not Found	Not Found	Not Found	Not Found	High	Not Found	Not Found	High	0.0003859	3.39	Homo sapiens; Mus musculus	57.34	K.VTMQNLNDRLASYLDK.V	[148-163]		Not Used
FALSE	[KR].VTMQNLNDR.[L]	1xOxidation [M3]		Mus musculus;Homo sapiens	0.00152402	0.00073604	2	10	20	Q9Z2K1; sp	Q9Z2K1 [115-123]; sp [148-156]	0	1106.53													Shared	High	High	High	High	Peak Found	High	High	High	High	High	High	0.000471	3.02	Mus musculus; Homo sapiens	19.66	K.VTMQNLNDR.L	[148-156]		Not Used
FALSE	[K].YENEVALR.[Q]			Homo sapiens	0.00532823	0.00073604	1	2	2	sp	sp [238-245]	0	993.5													No Quan Values	Peak Found	Peak Found	Peak Found	Peak Found	Not Found	Not Found	Peak Found	High	Peak Found	High	High	0.0004736	2.75	Homo sapiens	30.67	K.YENEVALR.Q	[238-245]		Not Used
FALSE	[K].IRLENEIQTYR.[S]			Homo sapiens	0.0161086	0.00114896	1	2	2	sp	sp [440-450]	1	1434.77	0.01	0.01	3.09854e-17						1.26973e+06			45.37		Not Found	Not Found	Not Found	Not Found	Not Found	Not Found	Peak Found	High	Peak Found	High	High	0.0005887	3.13	Homo sapiens	40.74	K.IRLENEIQTYR.S	[440-450]		Used
FALSE	[RK].LAADDFR.[TLVMAIS]			Mus musculus;Homo sapiens	0.0285337	0.00202035	5	31	14	Q9Z2K1; Q6IFX2; sp; P05784; Q9QWL7	Q9Z2K1 [193-199]; Q6IFX2 [174-180]; sp [229-235]; P05784 [152-158]; Q9QWL7 [164-170]	0	807.4	1.674	12.299	0.851151		77.22	123.14	3.47388e+07	2.57812e+08	2.15843e+07	86.15		97.35	Shared	High	High	High	High	High	High	High	High	High	High	High	0.003388	2.31	Mus musculus; Homo sapiens	32.95	R.LAADDFR.L	[229-235]		Not Used
FALSE	[R].LASYLDK.[V]			Mus musculus;Homo sapiens	0.0320852	0.0024599	4	9	8	sp; P05784; sp; Q9QWL7	sp [157-163]; P05784 [83-89]; sp [164-170]; Q9QWL7 [95-101]	0	809.44	0.448	5.083	0.750427		24.01	111.79	8.49548e+06	9.50627e+07	1.88089e+07	112.31		102.49	Shared	High	High	Peak Found	Peak Found	High	High	Peak Found	High	High	High	High	0.002498	2.32	Homo sapiens; Mus musculus	29.69	R.LASYLDK.V	[157-163]		Not Used
FALSE	[KR].VTMQNLNDR.[L]	1xDeamidated [Q4]; 1xOxidation [M3]		Mus musculus;Homo sapiens	0.0442755	0.00326722	2	10	1	Q9Z2K1; sp	Q9Z2K1 [115-123]; sp [148-156]	0	1107.51													Shared	Not Found	Not Found	Not Found	Not Found	Not Found	Not Found	Not Found	High	Not Found	Not Found	High	0.001087	1.66	Mus musculus; Homo sapiens		K.VTMQNLNDR.L	[148-156]		Not Used
FALSE	[R].SQYEQLAEQNR.[K]	1xDeamidated [Q2]		Homo sapiens	0.126729	0.00852246	1	2	2	sp	sp [323-333]	0	1366.62													No Quan Values	Not Found	High	Not Found	Not Found	Not Found	Not Found	Not Found	Not Found	Not Found	Not Found	High	0.003509	0.92	Homo sapiens	32.96	R.SQYEQLAEQNR.K	[323-333]		Not Used
High	P14901	heme oxygenase 1 [OS=Mus musculus]	0	Mus musculus	20.562	24	5	7	5	1	289	32.9	6.54	20.17	5	0.01	0.01	5.00906e-17						3.60498e+06			11.74	Not Found	Not Found	Not Found	Not Found	Not Found	Not Found	High	High	High	High	Acetyl [N-Term]
Checked	Annotated Sequence	Modifications	Modifications in Master Proteins	Species Map	Qvality PEP	Qvality q-value	# Protein Groups	# Proteins	# PSMs	Master Protein Accessions	Positions in Master Proteins	# Missed Cleavages	Theo. MH+ [Da]	Abundance Ratio: (normoxia) / (hypoxia)	Abundance Ratio: (blank) / (hypoxia)	Abundance Ratio Adj. P-Value: (normoxia) / (hypoxia)	Abundance Ratio Adj. P-Value: (blank) / (hypoxia)	Abundance Ratio Variability [%]: (normoxia) / (hypoxia)	Abundance Ratio Variability [%]: (blank) / (hypoxia)	Abundances (Grouped): normoxia	Abundances (Grouped): blank	Abundances (Grouped): hypoxia	Abundances (Grouped) CV [%]: normoxia	Abundances (Grouped) CV [%]: blank	Abundances (Grouped) CV [%]: hypoxia	Quan Info	Found in Sample: [S239] F239: Sample, supernatant, Renca, 5, normoxia	Found in Sample: [S240] F240: Sample, supernatant, Renca, 4, normoxia	Found in Sample: [S255] F255: Sample, supernatant, Renca, 5, normoxia	Found in Sample: [S256] F256: Sample, supernatant, Renca, 4, normoxia	Found in Sample: [S238] F238: Sample, blank, Renca, 4, blank	Found in Sample: [S254] F254: Sample, blank, Renca, 4, blank	Found in Sample: [S235] F235: Sample, supernatant, Renca, 4, hypoxia	Found in Sample: [S237] F237: Sample, supernatant, Renca, 5, hypoxia	Found in Sample: [S246] F246: Sample, supernatant, Renca, 4, hypoxia	Found in Sample: [S253] F253: Sample, supernatant, Renca, 5, hypoxia	Confidence (by Search Engine): Sequest HT	Percolator q-Value (by Search Engine): Sequest HT	XCorr (by Search Engine): Sequest HT	Species Names	Top Apex RT [min]	Sequence in Protein	Positions in Protein	Peptide Group Modifications in Protein	Quan Usage
FALSE	[K].NCSETQYESK.[V]	1xCarbamidomethyl [C2]		Mus musculus	0.000358764	0	1	1	10	P61982	P61982 [111-120]	0	1245.51	2.05	0.01	0.759948		55.97		9.06938e+06		4.26692e+06	49.78		26.48		High	High	High	High	Not Found	Not Found	High	High	High	High	High	0	3.15	Mus musculus	18	K.NCSETQYESK.V	[111-120]		Used
FALSE	[R].YLAEVATGEKR.[A]			Mus musculus	0.00013975	0	1	1	10	P61982	P61982 [133-143]	1	1236.66	1.04	1.554	0.996519		90.66	8.23	4.2041e+06	5.94716e+06	3.82603e+06	82.92				Peak Found	High	Peak Found	High	Peak Found	Not Found	High	Not Found	High	Not Found	High	0	3.76	Mus musculus	27.5	R.YLAEVATGEKR.A	[133-143]		Used
FALSE	[K].RATVVESSEK.[A]			Mus musculus	0.000327674	0	1	1	10	P61982	P61982 [143-152]	1	1105.58	1.477	0.01	0.901302		71.08		4.81013e+06		3.09045e+06	70.69		3.71		High	High	High	High	Not Found	Not Found	High	High	High	High	High	0	3.49	Mus musculus	15.36	K.RATVVESSEK.A	[143-152]		Used
FALSE	[K].NVTELNEPLSNEER.[N]	1xDeamidated [N11]		Mus musculus	0.000444557	0	1	1	2	P61982	P61982 [29-42]	0	1644.77													No Quan Values	Not Found	Not Found	High	Not Found	Not Found	Not Found	Not Found	Not Found	Not Found	High	High	0	3.3	Mus musculus		K.NVTELNEPLSNEER.N	[29-42]		Not Used
FALSE	[K].NVTELNEPLSNEER.[N]			Mus musculus	1.70763e-05	0	1	1	9	P61982	P61982 [29-42]	0	1643.79	1.035	0.01	0.993049		23.22		3.87866e+07		3.20258e+07	35.03		1.88		Peak Found	High	High	High	Not Found	Not Found	High	High	High	Peak Found	High	0	4.3	Mus musculus	40.55	K.NVTELNEPLSNEER.N	[29-42]		Used
FALSE	[K].TAFDDAIAELDTLNEDSYKDSTLIMQLLR.[D]	1xOxidation [M25]		Mus musculus	4.51281e-06	0	1	1	3	P61982	P61982 [199-227]	1	3317.61	1.021	0.01	0.954859		77.55		236495		228797			62.92		Peak Found	Not Found	Peak Found	Not Found	Not Found	Not Found	Peak Found	High	High	High	High	0	4.86	Mus musculus	92.66	K.TAFDDAIAELDTLNEDSYKDSTLIMQLLR.D	[199-227]		Used
FALSE	[K].TAFDDAIAELDTLNEDSYK.[D]			Mus musculus	4.33819e-07	0	1	1	11	P61982	P61982 [199-217]	0	2130.97	0.999	0.01	0.998733		69.8		8.00586e+06		8.01409e+06	35.38		57.02		High	Peak Found	High	Peak Found	Not Found	Not Found	High	High	High	High	High	0	6.09	Mus musculus	76.44	K.TAFDDAIAELDTLNEDSYK.D	[199-217]		Used
FALSE	[K].ELEAVCQDVLSLLDNYLIK.[N]	1xCarbamidomethyl [C6]		Mus musculus	7.6176e-07	0	1	1	8	P61982	P61982 [92-110]	0	2235.16	5.926	0.01	0.168556		87.4		1.0536e+06		174912			24.86		High	Not Found	High	Not Found	Not Found	Not Found	High	High	High	High	High	0	5.56	Mus musculus	93.97	K.ELEAVCQDVLSLLDNYLIK.N	[92-110]		Used
FALSE	[R].DNLTLWTSDQQDDDGGEGNN.[-]			Mus musculus	0.000133007	0	1	1	6	P61982	P61982 [228-247]	0	2193.88	2.181	0.01	0.737441		37.33		1.55433e+06		718374	7.46		23.53		High	Not Found	High	Peak Found	Not Found	Not Found	High	High	High	High	High	0	2.81	Mus musculus	61.7	R.DNLTLWTSDQQDDDGGEGNN.-	[228-247]		Used
FALSE	[K].DSTLIMQLLR.[D]	1xOxidation [M6]		Mus musculus	0.000615926	0.000165791	6	9	19	P68510; P68254-1; P61982; Q9CQV8-1; P63101; P62259	P68510 [218-227]; P68254-1 [213-222]; P61982 [218-227]; Q9CQV8-1 [215-224]; P63101 [213-222]; P62259 [216-225]	0	1205.66	0.513	0.01	0.813187		8.04		3.37436e+07		5.969e+07			13.71	Shared	High	Not Found	High	Not Found	Not Found	Not Found	High	High	High	High	High	0.0003069	2.88	Mus musculus	66.41	K.DSTLIMQLLR.D	[218-227]		Not Used
FALSE	[K].TAFDDAIAELDTLNEDSYKDSTLIMQLLR.[D]	1xDeamidated [N14]; 1xOxidation [M25]		Mus musculus	0.000615926	0.000165791	1	1	2	P61982	P61982 [199-227]	1	3318.59	100		3.09854e-17				414776							Peak Found	Not Found	High	Not Found	Not Found	Not Found	Not Found	High	Not Found	Not Found	High	3.521e-05	2.07	Mus musculus	92.26	K.TAFDDAIAELDTLNEDSYKDSTLIMQLLR.D	[199-227]		Used
FALSE	[R].YLAEVATGEK.[R]			Mus musculus	0.00053032	0.000165791	1	1	13	P61982	P61982 [133-142]	0	1080.56	0.827	0.01	0.96603		57.98		2.3957e+07		2.54857e+07	77.27		12.01		High	High	High	High	Not Found	Not Found	High	High	High	High	High	0.0002073	2.63	Mus musculus	32.1	R.YLAEVATGEK.R	[133-142]		Used
FALSE	[K].AYSEAHEISK.[E]			Mus musculus	0.000453305	0.000165791	1	1	15	P61982	P61982 [153-162]	0	1134.54	1.234	0.01	0.964751		47.6		1.64142e+07		1.49099e+07	49.5		34.82		High	High	High	High	Not Found	Not Found	High	High	High	High	High	0.0001342	3.67	Mus musculus	19.35	K.AYSEAHEISK.E	[153-162]		Used
FALSE	[KR].LAEQAERYDDMAAAMK.[AN]	2xOxidation [M11; M15]		Mus musculus	0.0004667	0.000165791	2	3	4	P61982; Q9CQV8-1	P61982 [13-28]; Q9CQV8-1 [14-29]	1	1844.82													Shared	Not Found	High	Not Found	High	Not Found	Not Found	Not Found	Not Found	Not Found	Not Found	High	0.0002353	2.76	Mus musculus	36.41	R.LAEQAERYDDMAAAMK.N	[13-28]		Not Used
FALSE	[R].YDDMAAAMK.[AN]	2xOxidation [M4; M8]		Mus musculus	0.000895384	0.000457322	2	3	11	P61982; Q9CQV8-1	P61982 [20-28]; Q9CQV8-1 [21-29]	0	1047.41	1.841	0.01	0.815939		21.42		2.84826e+07		1.54481e+07	15.52		15.34	Shared	High	High	High	High	Not Found	Not Found	High	High	High	High	High	0.000471	3.11	Mus musculus	17.4	R.YDDMAAAMK.N	[20-28]		Not Used
FALSE	[K].DSTLIMQLLR.[D]			Mus musculus	0.000931888	0.000457322	6	9	4	P68510; P68254-1; P61982; Q9CQV8-1; P63101; P62259	P68510 [218-227]; P68254-1 [213-222]; P61982 [218-227]; Q9CQV8-1 [215-224]; P63101 [213-222]; P62259 [216-225]	0	1189.66	0.889	0.01	0.981816		71.3		4.92754e+06		5.56608e+06			0.6	Shared	Peak Found	Not Found	High	Not Found	Not Found	Not Found	Peak Found	High	High	High	High	0.0001805	3.02	Mus musculus	70.8	K.DSTLIMQLLR.D	[218-227]		Not Used
FALSE	[K].TAFDDAIAELDTLNEDSYKDSTLIMQLLR.[D]			Mus musculus	0.000980632	0.000577902	1	1	3	P61982	P61982 [199-227]	1	3301.61													No Quan Values	Not Found	Not Found	Not Found	Not Found	Not Found	Not Found	High	Not Found	High	Not Found	High	0.0001805	2.71	Mus musculus	97.29	K.TAFDDAIAELDTLNEDSYKDSTLIMQLLR.D	[199-227]		Not Used
FALSE	[K].NCSETQYESK.[V]	1xCarbamidomethyl [C2]; 1xDeamidated [N1]		Mus musculus	0.0022977	0.00073604	1	1	1	P61982	P61982 [111-120]	0	1246.49	1.878	0.01	0.830799		40.32		342119		182176	50.29		45.76		Peak Found	Not Found	Not Found	Peak Found	Not Found	Not Found	Not Found	Peak Found	High	Not Found	High	0.000471	1.85	Mus musculus	23.17	K.NCSETQYESK.V	[111-120]		Used
FALSE	[R].ATVVESSEK.[A]			Mus musculus	0.00176197	0.00073604	1	1	11	P61982	P61982 [144-152]	0	949.484	1.874	0.01	0.809901		62.25		5.72943e+07		3.15054e+07	55.34		13.67		High	High	High	High	Not Found	Not Found	High	High	High	High	High	0.000471	2.94	Mus musculus	16.59	R.ATVVESSEK.A	[144-152]		Used
FALSE	[R].NLLSVAYK.[N]	1xDeamidated [N1]		Mus musculus	0.00585711	0.00073604	6	9	7	P68510; P68254-1; P61982; Q9CQV8-1; P63101; P62259	P68510 [43-50]; P68254-1 [42-49]; P61982 [43-50]; Q9CQV8-1 [44-51]; P63101 [42-49]; P62259 [43-50]	0	908.509	100		3.09854e-17				1.73893e+06			16.4			Shared	Peak Found	Peak Found	High	Peak Found	Not Found	Not Found	High	High	High	High	High	0.0005074	2.46	Mus musculus	54.64	R.NLLSVAYK.N	[43-50]		Not Used
FALSE	[R].NLLSVAYK.[N]			Mus musculus	0.0036848	0.00073604	6	9	16	P68510; P68254-1; P61982; Q9CQV8-1; P63101; P62259	P68510 [43-50]; P68254-1 [42-49]; P61982 [43-50]; Q9CQV8-1 [44-51]; P63101 [42-49]; P62259 [43-50]	0	907.525	0.962	0.02	0.99866		41.06	0.01	1.51825e+08	3.08287e+06	1.52472e+08	9.78		20.83	Shared	High	High	High	High	Peak Found	Peak Found	High	High	High	High	High	0.0006893	2.5	Mus musculus	44.01	R.NLLSVAYK.N	[43-50]		Not Used
FALSE	[R].YDDMAAAMK.[AN]			Mus musculus	0.00135183	0.00073604	2	3	4	P61982; Q9CQV8-1	P61982 [20-28]; Q9CQV8-1 [21-29]	0	1015.42	1.431	1.537	0.911213		132.39	43.57	1.86047e+06	6.70633e+06	4.45889e+06	129.66		45.91	Shared	High	Not Found	Peak Found	Peak Found	Peak Found	Peak Found	High	High	High	Peak Found	High	0.0002792	3.22	Mus musculus	33.87	R.YDDMAAAMK.N	[20-28]		Not Used
FALSE	[R].YDDMAAAMK.[AN]	1xOxidation [M]		Mus musculus	0.00143192	0.00073604	2	3	8	P61982; Q9CQV8-1	P61982 [20-28]; Q9CQV8-1 [21-29]	0	1031.42	1.447	0.01	0.905682		49.21		6.71747e+06		4.7103e+06	2.65		44.13	Shared	High	High	High	High	Not Found	Not Found	High	High	High	High	High	0.000471	2.49	Mus musculus	23.98	R.YDDMAAAMK.N	[20-28]		Not Used
FALSE	[R].VISSIEQK.[TS]			Mus musculus	0.00347787	0.00073604	4	7	24	P68510; P68254-1; P61982; Q9CQV8-1	P68510 [62-69]; P68254-1 [61-68]; P61982 [62-69]; Q9CQV8-1 [63-70]	0	903.515	2.12	0.01	0.760965		37.76		2.08702e+08		9.91837e+07	34.92		3.73	Shared	High	High	Peak Found	High	Not Found	Not Found	High	High	High	High	High	0.0005371	2.38	Mus musculus	23.7	R.VISSIEQK.T	[62-69]		Not Used
FALSE	[K].EHMQPTHPIR.[L]	1xOxidation [M3]		Mus musculus	0.00233565	0.00073604	2	2	8	P68510; P61982	P68510 [163-172]; P61982 [163-172]	0	1261.61	0.185	0.01	0.325242		3.11		2.5145e+06		1.40708e+07	69.61		4.97	Shared	Peak Found	Peak Found	Peak Found	Not Found	Not Found	Not Found	High	High	High	High	High	0.000471	2.61	Mus musculus	16.99	K.EHMQPTHPIR.L	[163-172]		Not Used
FALSE	[K].EHMQPTHPIR.[L]			Mus musculus	0.00263244	0.00073604	2	2	2	P68510; P61982	P68510 [163-172]; P61982 [163-172]	0	1245.62	0.01	0.01	3.09854e-17						2.40003e+06				Shared	Not Found	Not Found	Not Found	Not Found	Not Found	Not Found	High	Not Found	High	Not Found	High	0.000471	3.1	Mus musculus	19.59	K.EHMQPTHPIR.L	[163-172]		Not Used
FALSE	[KR].LAEQAERYDDMAAAMK.[AN]	1xDeamidated [Q4]; 1xOxidation [M11]		Mus musculus	0.00804161	0.000791672	2	3	1	P61982; Q9CQV8-1	P61982 [13-28]; Q9CQV8-1 [14-29]	1	1829.8													Shared	Not Found	Not Found	Not Found	High	Not Found	Not Found	Not Found	Not Found	Not Found	Not Found	High	0.0004851	1.37	Mus musculus	45.89	R.LAEQAERYDDMAAAMK.N	[13-28]		Not Used
FALSE	[R].VISSIEQK.[TS]	1xDeamidated [Q7]		Mus musculus	0.0153595	0.000962949	4	7	2	P68510; P68254-1; P61982; Q9CQV8-1	P68510 [62-69]; P68254-1 [61-68]; P61982 [62-69]; Q9CQV8-1 [63-70]	0	904.499	2.373	0.01	0.6617		22.25		1.13288e+06		553215			30.15	Shared	Not Found	Peak Found	Not Found	High	Not Found	Not Found	Not Found	Peak Found	Peak Found	Peak Found	High	0.0005531	1.56	Mus musculus	25.13	R.VISSIEQK.T	[62-69]		Not Used
FALSE	[K].TSADGNEK.[K]			Mus musculus	0.0180188	0.00132745	1	1	2	P61982	P61982 [70-77]	0	821.364	100		3.09854e-17				3.25888e+06			73.32				Peak Found	High	High	Peak Found	Not Found	Not Found	Not Found	Not Found	Not Found	Not Found	High	0.0006408	1.81	Mus musculus	6.6	K.TSADGNEK.K	[70-77]		Used
FALSE	[K].TSADGNEKK.[I]			Mus musculus	0.0490585	0.00376461	1	1	2	P61982	P61982 [70-78]	1	949.459	100		3.09854e-17				786889			70.96				Peak Found	High	Peak Found	High	Not Found	Not Found	Not Found	Not Found	Not Found	Not Found	High	0.001188	2.43	Mus musculus	5.77	K.TSADGNEKK.I	[70-78]		Used
FALSE	[K].MKGDYYR.[Y]	1xOxidation [M1]		Mus musculus	0.0618501	0.00471983	3	4	3	P68510; P61982; P63101	P68510 [126-132]; P61982 [126-132]; P63101 [121-127]	1	948.424	0.416	0.01	0.565707		13.44		1.20699e+06		3.12977e+06	81.92		85.29	Shared	Peak Found	Not Found	High	Peak Found	Not Found	Not Found	High	Peak Found	High	Peak Found	High	0.003492	1.95	Mus musculus	16.89	K.MKGDYYR.Y	[126-132]		Not Used
FALSE	[RK].LAEQAER.[Y]			Mus musculus	0.101343	0.00682511	6	9	3	P68510; P68254-1; P61982; Q9CQV8-1; P63101; P62259	P68510 [13-19]; P68254-1 [12-18]; P61982 [13-19]; Q9CQV8-1 [14-20]; P63101 [12-18]; P62259 [13-19]	0	816.421	0.01	0.01	3.09854e-17		0	0	682565	2.85856e+06	2.44667e+08	70.2		39.39	Shared	Not Found	Peak Found	Peak Found	Not Found	Peak Found	Peak Found	High	Peak Found	High	High	High	0.00443	2.29	Mus musculus	16.73	R.LAEQAER.Y	[13-19]		Not Used
FALSE	[KR].LAEQAERYDDMAAAMK.[AN]			Mus musculus	0.113881	0.00783281	2	3	1	P61982; Q9CQV8-1	P61982 [13-28]; Q9CQV8-1 [14-29]	1	1812.83	100		3.09854e-17				707609						Shared	Not Found	High	Not Found	Peak Found	Not Found	Not Found	Not Found	Not Found	Not Found	Not Found	High	0.003152	1.76	Mus musculus	60.23	R.LAEQAERYDDMAAAMK.N	[13-28]		Not Used
FALSE	[KR].LAEQAERYDDMAAAMK.[AN]	1xOxidation [M11]		Mus musculus	0.138556	0.00935208	2	3	1	P61982; Q9CQV8-1	P61982 [13-28]; Q9CQV8-1 [14-29]	1	1828.82	100		3.09854e-17				1.16587e+06			81.25			Shared	Peak Found	High	Not Found	Peak Found	Not Found	Not Found	Not Found	Not Found	Not Found	Not Found	High	0.003832	0.92	Mus musculus	45.33	R.LAEQAERYDDMAAAMK.N	[13-28]		Not Used
High	Q64339	Ubiquitin-like protein ISG15 [OS=Mus musculus]	0	Mus musculus	19.146	41	5	10	5	1	161	17.9	7.9	18.88	5	0.01	0.01	5.00906e-17						2.89554e+06			27.31	Peak Found	Peak Found	High	High	Not Found	Not Found	Peak Found	High	High	High
Checked	Annotated Sequence	Modifications	Modifications in Master Proteins	Species Map	Qvality PEP	Qvality q-value	# Protein Groups	# Proteins	# PSMs	Master Protein Accessions	Positions in Master Proteins	# Missed Cleavages	Theo. MH+ [Da]	Abundance Ratio: (normoxia) / (hypoxia)	Abundance Ratio: (blank) / (hypoxia)	Abundance Ratio Adj. P-Value: (normoxia) / (hypoxia)	Abundance Ratio Adj. P-Value: (blank) / (hypoxia)	Abundance Ratio Variability [%]: (normoxia) / (hypoxia)	Abundance Ratio Variability [%]: (blank) / (hypoxia)	Abundances (Grouped): normoxia	Abundances (Grouped): blank	Abundances (Grouped): hypoxia	Abundances (Grouped) CV [%]: normoxia	Abundances (Grouped) CV [%]: blank	Abundances (Grouped) CV [%]: hypoxia	Quan Info	Found in Sample: [S239] F239: Sample, supernatant, Renca, 5, normoxia	Found in Sample: [S240] F240: Sample, supernatant, Renca, 4, normoxia	Found in Sample: [S255] F255: Sample, supernatant, Renca, 5, normoxia	Found in Sample: [S256] F256: Sample, supernatant, Renca, 4, normoxia	Found in Sample: [S238] F238: Sample, blank, Renca, 4, blank	Found in Sample: [S254] F254: Sample, blank, Renca, 4, blank	Found in Sample: [S235] F235: Sample, supernatant, Renca, 4, hypoxia	Found in Sample: [S237] F237: Sample, supernatant, Renca, 5, hypoxia	Found in Sample: [S246] F246: Sample, supernatant, Renca, 4, hypoxia	Found in Sample: [S253] F253: Sample, supernatant, Renca, 5, hypoxia	Confidence (by Search Engine): Sequest HT	Percolator q-Value (by Search Engine): Sequest HT	XCorr (by Search Engine): Sequest HT	Species Names	Top Apex RT [min]	Sequence in Protein	Positions in Protein	Peptide Group Modifications in Protein	Quan Usage
FALSE	[R].LKEVLEYNALGGK.[Y]			Mus musculus	2.90971e-05	0	1	1	12	Q920E5	Q920E5 [45-57]	1	1433.8	0.156	0.01	0.281869		2.47		7.62195e+06		3.78144e+07	109.89		65.38		High	Peak Found	High	High	Not Found	Not Found	High	High	High	High	High	0	4.56	Mus musculus	42.3	R.LKEVLEYNALGGK.Y	[45-57]		Used
FALSE	[K].ILMEMGEFFQVQDDYLDLFGDPSVTGK.[V]	2xOxidation [M3; M5]		Mus musculus	9.29016e-07	0	1	1	6	Q920E5	Q920E5 [231-257]	0	3126.43	0.721	0.01	0.833033		24.86		1.07494e+06		1.54215e+06			31.37		High	Not Found	High	Not Found	Not Found	Not Found	Peak Found	High	High	Peak Found	High	0	6.24	Mus musculus	82.77	K.ILMEMGEFFQVQDDYLDLFGDPSVTGK.V	[231-257]		Used
FALSE	[K].ILMEMGEFFQVQDDYLDLFGDPSVTGK.[V]	1xOxidation [M]		Mus musculus	1.1445e-05	0	1	1	11	Q920E5	Q920E5 [231-257]	0	3110.44	0.299	0.01	0.281214		7.73		90426.3		279987			70.97		Peak Found	Not Found	High	Not Found	Not Found	Not Found	High	Peak Found	High	Peak Found	High	0	4.8	Mus musculus	90.18	K.ILMEMGEFFQVQDDYLDLFGDPSVTGK.V	[231-257]		Used
FALSE	[R].GLTVVQAFQELVEPK.[K]			Mus musculus	3.60826e-06	0	1	1	24	Q920E5	Q920E5 [61-75]	0	1657.92	0.374	0.01	0.685516		12.57		2.05807e+07		5.21831e+07	31.26		10.74		Peak Found	High	High	High	Not Found	Not Found	High	High	High	High	High	0	4.77	Mus musculus	77.66	R.GLTVVQAFQELVEPK.K	[61-75]		Used
FALSE	[K].VLTEKELGHPEIGDAIAR.[L]			Mus musculus	2.62662e-06	0	1	1	6	Q920E5	Q920E5 [27-44]	1	1948.05	100		3.09854e-17				2.03093e+06							Not Found	High	Not Found	High	Not Found	Not Found	High	Not Found	Not Found	Not Found	High	0	4.48	Mus musculus	74.92	K.VLTEKELGHPEIGDAIAR.L	[27-44]		Used
FALSE	[K].QNFIQHFSQIVK.[V]			Mus musculus	4.57669e-05	0	1	1	15	Q920E5	Q920E5 [15-26]	0	1488.8	0.128	0.01	0.193077		2.31		1.3557e+06		1.67408e+07	126.67		65.91		High	High	High	High	Not Found	Not Found	High	High	High	High	High	0	5.03	Mus musculus	53.46	K.QNFIQHFSQIVK.V	[15-26]		Used
FALSE	[R].QILEENYGQKDPEK.[V]			Mus musculus	8.92367e-06	0	1	1	22	Q920E5	Q920E5 [284-297]	1	1690.83	0.348	0.241	0.65327		10.84	3.9	8.7141e+06	5.86164e+06	2.59381e+07	84.69		28.42		High	High	High	High	Peak Found	Peak Found	High	High	High	High	High	0	4.36	Mus musculus	31.06	R.QILEENYGQKDPEK.V	[284-297]		Used
FALSE	[K].TAFYSFYLPIAAAMYMAGIDGEK.[E]	1xOxidation [M16]		Mus musculus	0.00013207	0	1	1	1	Q920E5	Q920E5 [201-223]	0	2546.2	0.01	0.01	3.09854e-17						105818			83.75		Not Found	Not Found	Not Found	Not Found	Not Found	Not Found	High	Peak Found	Peak Found	Peak Found	High	0	3.22	Mus musculus	87.51	K.TAFYSFYLPIAAAMYMAGIDGEK.E	[201-223]		Used
FALSE	[K].SLIEQCSAPLPPSIFMELANK.[I]	1xCarbamidomethyl [C6]; 1xOxidation [M16]		Mus musculus	2.31498e-06	0	1	1	14	Q920E5	Q920E5 [327-347]	0	2361.18	0.457	0.01	0.751073		15.55		5.44443e+06		1.12042e+07			44.72		Peak Found	Not Found	Peak Found	Not Found	Not Found	Not Found	High	High	High	High	High	0	4.91	Mus musculus	70.31	K.SLIEQCSAPLPPSIFMELANK.I	[327-347]		Used
FALSE	[K].SLIEQCSAPLPPSIFMELANK.[I]	1xCarbamidomethyl [C6]		Mus musculus	4.36795e-05	0	1	1	1	Q920E5	Q920E5 [327-347]	0	2345.19	0.01	0.01	3.09854e-17						1.09733e+06					Not Found	Not Found	Not Found	Not Found	Not Found	Not Found	High	Not Found	Peak Found	Not Found	High	0	4.17	Mus musculus	73.89	K.SLIEQCSAPLPPSIFMELANK.I	[327-347]		Used
FALSE	[K].ELGHPEIGDAIAR.[L]			Mus musculus	3.26469e-05	0	1	1	13	Q920E5	Q920E5 [32-44]	0	1377.71	0.2	0.01	0.388209		4.87		1.41021e+07		6.99855e+07	109.05		15.51		High	High	High	High	Not Found	Not Found	High	High	High	High	High	0	4.01	Mus musculus	38.99	K.ELGHPEIGDAIAR.L	[32-44]		Used
FALSE	[K].CSWLVVQCLLR.[A]	2xCarbamidomethyl [C1; C8]		Mus musculus	0.000263542	0	1	1	2	Q920E5	Q920E5 [267-277]	0	1433.74													No Quan Values	Not Found	Not Found	Not Found	Not Found	Not Found	Not Found	High	Not Found	High	Not Found	High	0	3.3	Mus musculus	68.67	K.CSWLVVQCLLR.A	[267-277]		Not Used
FALSE	[K].ALYEALDLQSAFFK.[Y]			Mus musculus	2.73705e-05	0	1	1	6	Q920E5	Q920E5 [303-316]	0	1615.84	0.174	0.01	0.322264		3.24		2.25332e+06		1.33383e+07	106.75		40.29		High	Peak Found	Peak Found	High	Not Found	Not Found	High	High	High	High	High	0	3.94	Mus musculus	71.8	K.ALYEALDLQSAFFK.Y	[303-316]		Used
FALSE	[K].ILMEMGEFFQVQDDYLDLFGDPSVTGK.[V]	1xDeamidated [Q]; 2xOxidation [M3; M5]		Mus musculus	0.000460706	0.000165791	1	1	2	Q920E5	Q920E5 [231-257]	0	3127.42													No Quan Values	Not Found	Not Found	High	Not Found	Not Found	Not Found	Not Found	Not Found	Not Found	Not Found	High	0	4.74	Mus musculus		K.ILMEMGEFFQVQDDYLDLFGDPSVTGK.V	[231-257]		Not Used
FALSE	[K].EVLEYNALGGK.[Y]			Mus musculus	0.000623542	0.000165791	1	1	5	Q920E5	Q920E5 [47-57]	0	1192.62	0.197	0.01	0.371895		2.88		2.38078e+06		1.32197e+07	73.65		63.98		Peak Found	Peak Found	High	Peak Found	Not Found	Not Found	High	Peak Found	High	High	High	0.0001595	3.18	Mus musculus	43.49	K.EVLEYNALGGK.Y	[47-57]		Used
FALSE	[R].QILEENYGQK.[D]			Mus musculus	0.000806779	0.000317551	1	1	5	Q920E5	Q920E5 [284-293]	0	1221.61	0.537	0.01	0.750427		17.57		2.43364e+06		4.93816e+06			57.31		High	Not Found	Peak Found	Not Found	Not Found	Not Found	High	High	High	High	High	0.0001019	3.02	Mus musculus	33.12	R.QILEENYGQK.D	[284-293]		Used
FALSE	[K].KQDAESLQR.[A]			Mus musculus	0.000842795	0.000457322	1	1	18	Q920E5	Q920E5 [76-84]	1	1074.55	0.529	0.01	0.825283		4.98		1.91036e+07		3.87835e+07	26.32		2.79		High	High	High	High	Not Found	Not Found	High	High	High	High	High	0.0001805	3.46	Mus musculus	16.43	K.KQDAESLQR.A	[76-84]		Used
FALSE	[K].VGTDIQDNK.[C]			Mus musculus	0.00109154	0.000577902	1	1	8	Q920E5	Q920E5 [258-266]	0	989.49	0.508	0.01	0.809901		25.77		2.04439e+07		6.10804e+07	57.89		2.56		High	High	Peak Found	High	Not Found	Not Found	High	High	High	High	High	0.0002584	3.2	Mus musculus	20.84	K.VGTDIQDNK.C	[258-266]		Used
FALSE	[K].QNFIQHFSQIVK.[V]	1xDeamidated [N2]		Mus musculus	0.00160959	0.00073604	1	1	1	Q920E5	Q920E5 [15-26]	0	1489.78													No Quan Values	Not Found	Not Found	Not Found	Not Found	Not Found	Not Found	Not Found	Not Found	High	Not Found	High	0.000429	2.74	Mus musculus	60.25	K.QNFIQHFSQIVK.V	[15-26]		Not Used
FALSE	[K].TAFYSFYLPIAAAMYMAGIDGEK.[E]	2xOxidation [M14; M16]		Mus musculus	0.00430026	0.00073604	1	1	2	Q920E5	Q920E5 [201-223]	0	2562.19	0.247	0.01	0.180187		1.33		127413		514889					Peak Found	Not Found	Peak Found	Not Found	Not Found	Not Found	Not Found	High	Not Found	High	High	0.0004736	2.39	Mus musculus	77.17	K.TAFYSFYLPIAAAMYMAGIDGEK.E	[201-223]		Used
FALSE	[K].QDAESLQR.[A]			Mus musculus	0.00567323	0.00073604	1	1	3	Q920E5	Q920E5 [77-84]	0	946.459	0.731	0.01	0.830246		29.07		893363		1.37217e+06	6.44		32.35		Peak Found	High	High	Peak Found	Not Found	Not Found	High	Peak Found	Peak Found	Peak Found	High	0.0004851	2.36	Mus musculus	20.65	K.QDAESLQR.A	[77-84]		Used
FALSE	[K].LDAYNQEK.[Q]	1xDeamidated [N5]		Mus musculus	0.00667779	0.00073604	1	1	1	Q920E5	Q920E5 [7-14]	0	981.452													No Quan Values	Not Found	Not Found	Not Found	Not Found	Not Found	Not Found	High	Not Found	Not Found	Not Found	High	0.0004736	2.35	Mus musculus		K.LDAYNQEK.Q	[7-14]		Not Used
FALSE	[K].YEEDSYNR.[L]			Mus musculus	0.00299495	0.00073604	1	1	8	Q920E5	Q920E5 [317-324]	0	1075.43	0.387	0.01	0.689812		10.14		5.09899e+06		1.54158e+07	39.76		1		High	High	Peak Found	High	Not Found	Not Found	High	High	High	High	High	0.0004736	2.39	Mus musculus	21.84	K.YEEDSYNR.L	[317-324]		Used
FALSE	[K].ILMEMGEFFQVQDDYLDLFGDPSVTGK.[V]	1xDeamidated [Q]; 1xOxidation [M]		Mus musculus	0.00597129	0.00073604	1	1	6	Q920E5	Q920E5 [231-257]	0	3111.42	0.231	0.01	0.160404		3.31		84433.2		293120			45.94		Peak Found	Not Found	High	Not Found	Not Found	Not Found	Peak Found	Peak Found	Not Found	High	High	0.0004736	1.89	Mus musculus	90.24	K.ILMEMGEFFQVQDDYLDLFGDPSVTGK.V	[231-257]		Used
FALSE	[K].LDAYNQEK.[Q]			Mus musculus	0.00781849	0.000791672	1	1	10	Q920E5	Q920E5 [7-14]	0	980.468	0.718	0.01	0.930927		25.74		2.06579e+07		2.7398e+07	23.48		50.37		High	High	High	High	Not Found	Not Found	High	High	High	High	High	0.0005257	2.91	Mus musculus	21.15	K.LDAYNQEK.Q	[7-14]		Used
FALSE	[K].EHANALK.[I]			Mus musculus	0.0245704	0.0017583	1	1	2	Q920E5	Q920E5 [224-230]	0	782.416	0.01	0.01	3.09854e-17						4.76863e+06			25.2		Not Found	Not Found	Not Found	Not Found	Not Found	Not Found	Peak Found	High	Peak Found	Peak Found	High	0.001272	2.48	Mus musculus	14.19	K.EHANALK.I	[224-230]		Used
High	Q3TMH2	secernin-3 [OS=Mus musculus]	0	Mus musculus	18.21	17	5	7	5	1	418	47.6	5.66	18.38	5	0.01	0.01	5.00906e-17						2.91044e+06			0.08	Not Found	Not Found	Not Found	Not Found	Not Found	Not Found	High	Peak Found	High	High
Checked	Annotated Sequence	Modifications	Modifications in Master Proteins	Species Map	Qvality PEP	Qvality q-value	# Protein Groups	# Proteins	# PSMs	Master Protein Accessions	Positions in Master Proteins	# Missed Cleavages	Theo. MH+ [Da]	Abundance Ratio: (normoxia) / (hypoxia)	Abundance Ratio: (blank) / (hypoxia)	Abundance Ratio Adj. P-Value: (normoxia) / (hypoxia)	Abundance Ratio Adj. P-Value: (blank) / (hypoxia)	Abundance Ratio Variability [%]: (normoxia) / (hypoxia)	Abundance Ratio Variability [%]: (blank) / (hypoxia)	Abundances (Grouped): normoxia	Abundances (Grouped): blank	Abundances (Grouped): hypoxia	Abundances (Grouped) CV [%]: normoxia	Abundances (Grouped) CV [%]: blank	Abundances (Grouped) CV [%]: hypoxia	Quan Info	Found in Sample: [S239] F239: Sample, supernatant, Renca, 5, normoxia	Found in Sample: [S240] F240: Sample, supernatant, Renca, 4, normoxia	Found in Sample: [S255] F255: Sample, supernatant, Renca, 5, normoxia	Found in Sample: [S256] F256: Sample, supernatant, Renca, 4, normoxia	Found in Sample: [S238] F238: Sample, blank, Renca, 4, blank	Found in Sample: [S254] F254: Sample, blank, Renca, 4, blank	Found in Sample: [S235] F235: Sample, supernatant, Renca, 4, hypoxia	Found in Sample: [S237] F237: Sample, supernatant, Renca, 5, hypoxia	Found in Sample: [S246] F246: Sample, supernatant, Renca, 4, hypoxia	Found in Sample: [S253] F253: Sample, supernatant, Renca, 5, hypoxia	Confidence (by Search Engine): Sequest HT	Percolator q-Value (by Search Engine): Sequest HT	XCorr (by Search Engine): Sequest HT	Species Names	Top Apex RT [min]	Sequence in Protein	Positions in Protein	Peptide Group Modifications in Protein	Quan Usage
FALSE	[K].ILQDGGLQVVEK.[Q]			Mus musculus	0.000180625	0	1	1	8	Q61753	Q61753 [22-33]	0	1298.73	0.148	0.01	0.259925		0.75		7.33601e+06		4.93721e+07			29.75		High	Not Found	Peak Found	Not Found	Not Found	Not Found	High	High	High	High	High	0	3.54	Mus musculus	43.16	K.ILQDGGLQVVEK.Q	[22-33]		Used
FALSE	[K].NAGTCLSPAVIVGLLR.[E]	1xCarbamidomethyl [C5]		Mus musculus	6.31185e-06	0	1	1	8	Q61753	Q61753 [365-380]	0	1640.92	0.212	0.01	0.285181		5.35		724128		4.12149e+06			107.05		Peak Found	Not Found	Peak Found	Not Found	Not Found	Not Found	High	High	High	High	High	0	5.8	Mus musculus	71.02	K.NAGTCLSPAVIVGLLR.E	[365-380]		Used
FALSE	[K].NAGTCLSPAVIVGLLR.[E]	1xCarbamidomethyl [C5]; 1xDeamidated [N1]		Mus musculus	4.00714e-05	0	1	1	3	Q61753	Q61753 [365-380]	0	1641.9	0.01	0.01	3.09854e-17						336350			56.19		Not Found	Not Found	Not Found	Not Found	Not Found	Not Found	High	High	High	Peak Found	High	0	3.68	Mus musculus	80.93	K.NAGTCLSPAVIVGLLR.E	[365-380]		Used
FALSE	[K].GTIQVVTQGTSLK.[N]			Mus musculus	8.41106e-05	0	1	1	6	Q61753	Q61753 [352-364]	0	1331.75	0.255	0.01	0.515984		4.89		6.56863e+06		2.51039e+07	73.35		15.35		Peak Found	High	High	High	Not Found	Not Found	Peak Found	High	High	Peak Found	High	0	3.64	Mus musculus	40.17	K.GTIQVVTQGTSLK.N	[352-364]		Used
FALSE	[R].GGIVDEGALLR.[A]			Mus musculus	0.000370932	0	1	1	7	Q61753	Q61753 [237-247]	0	1099.61	0.304	0.093	0.591638		9.71	0.23	1.28772e+07	4.51454e+06	4.41904e+07	100.96		42.75		High	Peak Found	High	High	Not Found	Peak Found	High	High	High	High	High	3.521e-05	3.27	Mus musculus	48.55	R.GGIVDEGALLR.A	[237-247]		Used
FALSE	[R].KILQDGGLQVVEK.[Q]			Mus musculus	5.89372e-06	0	1	1	3	Q61753	Q61753 [21-33]	1	1426.83	0.01	0.01	3.09854e-17						1.00964e+07			41.6		Not Found	Not Found	Not Found	Not Found	Not Found	Not Found	High	Peak Found	High	Peak Found	High	0	4.78	Mus musculus	38.86	R.KILQDGGLQVVEK.Q	[21-33]		Used
FALSE	[K].VLISDSLDPCCR.[K]	2xCarbamidomethyl [C10; C11]		Mus musculus	0.000198475	0	1	1	6	Q61753	Q61753 [9-20]	0	1434.67	0.218	0.01	0.425225		3.41		2.91274e+06		1.26372e+07	66.84		46.13		High	High	Peak Found	High	Not Found	Not Found	High	Peak Found	High	High	High	0	3.28	Mus musculus	48.77	K.VLISDSLDPCCR.K	[9-20]		Used
FALSE	[K].VTADVINAAEK.[L]			Mus musculus	0.000420554	0	1	1	10	Q61753	Q61753 [59-69]	0	1130.61	0.313	0.01	0.604529		5.69		1.7098e+07		4.85999e+07	52.66		25.33		High	High	High	High	Not Found	Not Found	High	High	High	High	High	3.521e-05	3.12	Mus musculus	34.27	K.VTADVINAAEK.L	[59-69]		Used
FALSE	[R].AGTGVDNVDLEAATR.[K]			Mus musculus	8.70119e-06	0	1	1	11	Q61753	Q61753 [76-90]	0	1488.73	0.24	0.01	0.47525		2.75		1.14243e+07		4.19466e+07	58.34		3.24		High	High	High	High	Not Found	Not Found	High	High	High	High	High	0	4.92	Mus musculus	41.81	R.AGTGVDNVDLEAATR.K	[76-90]		Used
FALSE	[R].CGEEIAVQFVDMVK.[G]	1xCarbamidomethyl [C1]; 1xOxidation [M12]		Mus musculus	0.000287071	0	1	1	1	Q61753	Q61753 [295-308]	0	1640.77	0.01	0.01	3.09854e-17						889031			7.43		Not Found	Not Found	Not Found	Not Found	Not Found	Not Found	High	Peak Found	Peak Found	Peak Found	High	0	3.62	Mus musculus	60.19	R.CGEEIAVQFVDMVK.G	[295-308]		Used
FALSE	[K].EELIAELQDCEGLIVR.[S]	1xCarbamidomethyl [C10]		Mus musculus	1.02714e-05	0	1	1	4	Q61753	Q61753 [39-54]	0	1886.95	2.079	0.01	0.750427		106.26		1.15523e+06		599616			61.19		Peak Found	Not Found	Peak Found	Not Found	Not Found	Not Found	High	Peak Found	High	High	High	0	4.08	Mus musculus	69.07	K.EELIAELQDCEGLIVR.S	[39-54]		Used
FALSE	[R].ALVDHENVISCPHLGASTK.[E]	1xCarbamidomethyl [C11]		Mus musculus	4.46548e-08	0	1	1	14	Q61753	Q61753 [271-289]	0	2048.02	0.054	0.01	0.0373008		0.18		1.09214e+06		1.96188e+07			65		Not Found	Peak Found	High	High	Not Found	Not Found	High	High	High	High	High	0	6.66	Mus musculus	40.57	R.ALVDHENVISCPHLGASTK.E	[271-289]		Used
FALSE	[R].ALVDHENVISCPHLGASTK.[E]	1xCarbamidomethyl [C11]; 1xDeamidated [N7]		Mus musculus	3.33291e-06	0	1	1	1	Q61753	Q61753 [271-289]	0	2049.01													Not Reliable	Not Found	Not Found	Not Found	Not Found	Not Found	Not Found	High	Not Found	Not Found	Not Found	High	0	4.67	Mus musculus		R.ALVDHENVISCPHLGASTK.E	[271-289]		Not Used
FALSE	[R].ALQSGQCAGAALDVFTEEPPRDR.[A]	1xCarbamidomethyl [C7]; 1xDeamidated [Q]		Mus musculus	7.42316e-05	0	1	1	2	Q61753	Q61753 [248-270]	1	2489.17													Not Reliable	Not Found	Not Found	Not Found	Not Found	Not Found	Not Found	Not Found	Not Found	Not Found	High	High	0	3.88	Mus musculus		R.ALQSGQCAGAALDVFTEEPPRDR.A	[248-270]		Not Used
FALSE	[R].ALQSGQCAGAALDVFTEEPPRDR.[A]	1xCarbamidomethyl [C7]		Mus musculus	1.57914e-06	0	1	1	6	Q61753	Q61753 [248-270]	1	2488.19	0.01	0.01	3.09854e-17						9.53545e+06			0.25		Not Found	Not Found	Not Found	Not Found	Not Found	Not Found	High	High	High	Peak Found	High	0	4.53	Mus musculus	52.47	R.ALQSGQCAGAALDVFTEEPPRDR.A	[248-270]		Used
FALSE	[R].AGTGVDNVDLEAATRK.[G]			Mus musculus	0.000765212	0.000317551	1	1	1	Q61753	Q61753 [76-91]	1	1616.82													No Quan Values	Not Found	Not Found	Not Found	Not Found	Not Found	Not Found	Not Found	Not Found	High	Not Found	High	6.875e-05	2.7	Mus musculus		R.AGTGVDNVDLEAATRK.G	[76-91]		Not Used
FALSE	[R].QIPQATASMK.[D]	1xOxidation [M9]		Mus musculus	0.00101725	0.000577902	1	1	9	Q61753	Q61753 [120-129]	0	1090.56	0.497	0.01	0.799468		14.45		3.95928e+06		7.97236e+06	57.64		31.15		High	High	Peak Found	High	Not Found	Not Found	High	High	High	High	High	0.000471	2.71	Mus musculus	20.55	R.QIPQATASMK.D	[120-129]		Used
FALSE	[R].QIPQATASMK.[D]			Mus musculus	0.00152402	0.00073604	1	1	2	Q61753	Q61753 [120-129]	0	1074.56	0.147	0.01	0.151869		1.85		690146		4.21791e+06	47.06		60.28		Not Found	Peak Found	Peak Found	Peak Found	Not Found	Not Found	Peak Found	High	Peak Found	High	High	0.000429	1.88	Mus musculus	27.68	R.QIPQATASMK.D	[120-129]		Used
FALSE	[K].TLGILGLGR.[I]			Mus musculus	0.00191794	0.00073604	1	1	7	Q61753	Q61753 [147-155]	0	899.567	0.17	0.01	0.30479		2.36		2.64538e+06		1.68442e+07	21.01		33.35		Peak Found	Not Found	Peak Found	High	Not Found	Not Found	High	High	High	High	High	0.000471	2.51	Mus musculus	54.31	K.TLGILGLGR.I	[147-155]		Used
FALSE	[K].QADVNLVNAK.[L]			Mus musculus	0.00144966	0.00073604	1	1	5	Q61753	Q61753 [385-394]	0	1071.58	0.233	0.01	0.43783		4.22		4.89928e+06		2.2582e+07	69.94		7.51		Peak Found	High	Peak Found	Peak Found	Not Found	Not Found	High	High	High	High	High	0.000429	2.87	Mus musculus	29.97	K.QADVNLVNAK.L	[385-394]		Used
FALSE	[K].QADVNLVNAK.[L]	1xDeamidated [N8]		Mus musculus	0.00156339	0.00073604	1	1	2	Q61753	Q61753 [385-394]	0	1072.56	0.01	0.01	3.09854e-17						519947			55.91		Not Found	Not Found	Not Found	Not Found	Not Found	Not Found	Peak Found	High	Peak Found	High	High	0.000471	1.89	Mus musculus	32.1	K.QADVNLVNAK.L	[385-394]		Used
FALSE	[R].KVLISDSLDPCCR.[K]	2xCarbamidomethyl [C11; C12]		Mus musculus	0.00393187	0.00073604	1	1	2	Q61753	Q61753 [8-20]	1	1562.77	0.01	0.01	3.09854e-17						2.0304e+06			74.37		Not Found	Not Found	Not Found	Not Found	Not Found	Not Found	Peak Found	Peak Found	High	High	High	0.0004736	3.33	Mus musculus	41.05	R.KVLISDSLDPCCR.K	[8-20]		Used
FALSE	[K].FMGTELNGK.[T]	1xDeamidated [N7]; 1xOxidation [M2]		Mus musculus	0.00177416	0.00073604	1	1	6	Q61753	Q61753 [138-146]	0	1013.46	0.149	0.01	0.272992		1.21		3.31897e+06		2.2286e+07	61.37		44.14		Peak Found	Peak Found	High	Peak Found	Not Found	Not Found	High	High	High	High	High	0.000471	2.67	Mus musculus	28.78	K.FMGTELNGK.T	[138-146]		Used
FALSE	[K].FMGTELNGK.[T]	1xOxidation [M2]		Mus musculus	0.00246631	0.00073604	1	1	4	Q61753	Q61753 [138-146]	0	1012.48	0.276	0.01	0.419202		1.98		1.07931e+06		3.78195e+06			4.75		High	Not Found	Peak Found	Not Found	Not Found	Not Found	Peak Found	High	High	High	High	0.000471	2.66	Mus musculus	26.57	K.FMGTELNGK.T	[138-146]		Used
FALSE	[K].FMGTELNGK.[T]	1xDeamidated [N7]		Mus musculus	0.00440002	0.00073604	1	1	1	Q61753	Q61753 [138-146]	0	997.466	0.084	0.01	0.0127559		0.37		275499		3.25497e+06	19.44		49.11		Peak Found	Peak Found	Not Found	Not Found	Not Found	Not Found	High	Peak Found	Peak Found	Peak Found	High	0.0004736	1.5	Mus musculus	38.05	K.FMGTELNGK.T	[138-146]		Used
FALSE	[R].MQSFGMK.[T]	1xOxidation [M]		Mus musculus	0.0691494	0.00527156	1	1	4	Q61753	Q61753 [164-170]	0	844.369	0.133	0.558	0.128572		0.86	10.16	797386	3.67826e+06	5.83439e+06	39.51		47.04		Peak Found	Peak Found	Peak Found	Peak Found	Not Found	Peak Found	High	Peak Found	High	Peak Found	High	0.001697	1.87	Mus musculus	25.04	R.MQSFGMK.T	[164-170]		Used
FALSE	[R].GQPLLVFR.[A]			Mus musculus	0.07533	0.00548612	1	1	9	Q61753	Q61753 [462-469]	0	929.557	0.356	0.01	0.654257		7.91		6.37406e+06		1.72219e+07	41.92		10.69		High	High	High	High	Not Found	Not Found	High	High	High	High	High	0.002945	2.09	Mus musculus	49.21	R.GQPLLVFR.A	[462-469]		Used
FALSE	[R].MQSFGMK.[T]	2xOxidation [M1; M6]		Mus musculus	0.111084	0.00751519	1	1	4	Q61753	Q61753 [164-170]	0	860.364	0.01	0.01	3.09854e-17						8.86389e+06			30.13		Not Found	Not Found	Not Found	High	Not Found	Not Found	High	Peak Found	High	High	High	0.003006	1.72	Mus musculus	18.01	R.MQSFGMK.T	[164-170]		Used
High	Q9DBH5	Vesicular integral-membrane protein VIP36 [OS=Mus musculus]	0	Mus musculus	17.232	19	5	11	5	1	358	40.4	6.95	30.72	5	0.01	0.01	5.00906e-17						4.37329e+06			3.3	Not Found	Not Found	Not Found	Not Found	Not Found	Not Found	High	High	High	High
Checked	Annotated Sequence	Modifications	Modifications in Master Proteins	Species Map	Qvality PEP	Qvality q-value	# Protein Groups	# Proteins	# PSMs	Master Protein Accessions	Positions in Master Proteins	# Missed Cleavages	Theo. MH+ [Da]	Abundance Ratio: (normoxia) / (hypoxia)	Abundance Ratio: (blank) / (hypoxia)	Abundance Ratio Adj. P-Value: (normoxia) / (hypoxia)	Abundance Ratio Adj. P-Value: (blank) / (hypoxia)	Abundance Ratio Variability [%]: (normoxia) / (hypoxia)	Abundance Ratio Variability [%]: (blank) / (hypoxia)	Abundances (Grouped): normoxia	Abundances (Grouped): blank	Abundances (Grouped): hypoxia	Abundances (Grouped) CV [%]: normoxia	Abundances (Grouped) CV [%]: blank	Abundances (Grouped) CV [%]: hypoxia	Quan Info	Found in Sample: [S239] F239: Sample, supernatant, Renca, 5, normoxia	Found in Sample: [S240] F240: Sample, supernatant, Renca, 4, normoxia	Found in Sample: [S255] F255: Sample, supernatant, Renca, 5, normoxia	Found in Sample: [S256] F256: Sample, supernatant, Renca, 4, normoxia	Found in Sample: [S238] F238: Sample, blank, Renca, 4, blank	Found in Sample: [S254] F254: Sample, blank, Renca, 4, blank	Found in Sample: [S235] F235: Sample, supernatant, Renca, 4, hypoxia	Found in Sample: [S237] F237: Sample, supernatant, Renca, 5, hypoxia	Found in Sample: [S246] F246: Sample, supernatant, Renca, 4, hypoxia	Found in Sample: [S253] F253: Sample, supernatant, Renca, 5, hypoxia	Confidence (by Search Engine): Sequest HT	Percolator q-Value (by Search Engine): Sequest HT	XCorr (by Search Engine): Sequest HT	Species Names	Top Apex RT [min]	Sequence in Protein	Positions in Protein	Peptide Group Modifications in Protein	Quan Usage
FALSE	[K].IGYNPDTVAFVPISGWNGDNMLEPSANMPWFK.[G]			Mus musculus	0.00012703	0	1	1	2	P10126	P10126 [181-212]	0	3567.67													No Quan Values	Not Found	Not Found	Not Found	Not Found	Not Found	Not Found	High	Not Found	High	Not Found	High	0	3.06	Mus musculus		K.IGYNPDTVAFVPISGWNGDNMLEPSANMPWFK.G	[181-212]		Not Used
FALSE	[K].IGYNPDTVAFVPISGWNGDNMLEPSANMPWFK.[G]	1xDeamidated [N]; 2xOxidation [M21; M28]		Mus musculus	0.000230417	0	1	1	6	P10126	P10126 [181-212]	0	3600.65	0.01	0.01	3.09854e-17						552013			76.39		Not Found	Not Found	Not Found	Not Found	Not Found	Not Found	High	Not Found	High	High	High	0	4.17	Mus musculus	77.97	K.IGYNPDTVAFVPISGWNGDNMLEPSANMPWFK.G	[181-212]		Used
FALSE	[K].MDSTEPPYSQK.[R]	1xOxidation [M1]		Mus musculus	0.000137305	0	1	1	19	P10126	P10126 [155-165]	0	1298.56	0.952	0.01	0.989955		42.15		1.44728e+07		1.40619e+07	42.92		19.91		High	High	High	High	Not Found	Not Found	High	High	High	High	High	0	3.99	Mus musculus	23.94	K.MDSTEPPYSQK.R	[155-165]		Used
FALSE	[K].MDSTEPPYSQK.[R]			Mus musculus	0.000205504	0	1	1	3	P10126	P10126 [155-165]	0	1282.56	0.757	0.01	0.92163		36.65		2.86973e+06		3.621e+06			50.98		High	Not Found	Peak Found	Not Found	Not Found	Not Found	High	Peak Found	High	Peak Found	High	0	3.91	Mus musculus	27.55	K.MDSTEPPYSQK.R	[155-165]		Used
FALSE	[K].IGGIGTVPVGR.[V]			Mus musculus	0.000419178	0	1	2	13	P10126	P10126 [256-266]	0	1025.61	0.971	0.068	0.999957		27.93	0.24	7.14391e+07	4.74849e+06	7.24391e+07	10.39		22.78		High	High	High	High	Peak Found	Peak Found	High	High	High	High	High	0	3.13	Mus musculus	40.05	K.IGGIGTVPVGR.V	[256-266]		Used
FALSE	[R].VETGVLKPGMVVTFAPVNVTTEVK.[S]	1xDeamidated [N18]; 1xOxidation [M10]		Mus musculus	4.57669e-05	0	1	1	1	P10126	P10126 [267-290]	0	2532.36													Not Reliable	Not Found	Not Found	Not Found	Not Found	Not Found	Not Found	Not Found	Not Found	High	Not Found	High	0	4.46	Mus musculus		R.VETGVLKPGMVVTFAPVNVTTEVK.S	[267-290]		Not Used
FALSE	[R].VETGVLKPGMVVTFAPVNVTTEVK.[S]	1xOxidation [M10]		Mus musculus	1.41718e-07	0	1	1	8	P10126	P10126 [267-290]	0	2531.38	0.513	0.01	0.809901		33.88		4.19506e+06		1.07e+07	121.66		47.61		High	High	High	Peak Found	Not Found	Not Found	High	High	High	High	High	0	6.39	Mus musculus	57.6	R.VETGVLKPGMVVTFAPVNVTTEVK.S	[267-290]		Used
FALSE	[R].VETGVLKPGMVVTFAPVNVTTEVK.[S]			Mus musculus	2.86459e-07	0	1	1	3	P10126	P10126 [267-290]	0	2515.38	0.349	0.01	0.537393		4		1.5216e+06		4.35852e+06			39.85		High	Not Found	Peak Found	Not Found	Not Found	Not Found	High	Peak Found	Not Found	High	High	0	6.11	Mus musculus	61.38	R.VETGVLKPGMVVTFAPVNVTTEVK.S	[267-290]		Used
FALSE	[K].NMITGTSQADCAVLIVAAGVGEFEAGISK.[N]	1xCarbamidomethyl [C11]; 1xDeamidated [Q/N]; 1xOxidation [M2]		Mus musculus	3.64965e-05	0	1	2	5	P10126	P10126 [101-129]	0	2926.42	100		3.09854e-17				209051							High	Not Found	High	Not Found	Not Found	High	Not Found	Not Found	High	Not Found	High	0	3.31	Mus musculus	87.03	K.NMITGTSQADCAVLIVAAGVGEFEAGISK.N	[101-129]		Used
FALSE	[K].NMITGTSQADCAVLIVAAGVGEFEAGISK.[N]	1xCarbamidomethyl [C11]; 1xOxidation [M2]		Mus musculus	2.68441e-07	0	1	2	7	P10126	P10126 [101-129]	0	2925.43	0.753	100	0.819448		61.42	115.74	208526	1.35885e+08	262235			113.81		High	Not Found	High	Not Found	High	High	High	Peak Found	High	Peak Found	High	0	6.81	Mus musculus	86.19	K.NMITGTSQADCAVLIVAAGVGEFEAGISK.N	[101-129]		Used
FALSE	[K].SGDAAIVDMVPGKPMCVESFSDYPPLGR.[F]	1xCarbamidomethyl [C16]; 1xOxidation [M]		Mus musculus	1.89838e-07	0	1	1	7	P10126	P10126 [396-423]	0	3011.39	0.449	0.01	0.696277		4.09		1.67769e+06		3.73893e+06					Peak Found	Not Found	High	Not Found	Not Found	Not Found	High	High	High	Not Found	High	0	5.53	Mus musculus	62.5	K.SGDAAIVDMVPGKPMCVESFSDYPPLGR.F	[396-423]		Used
FALSE	[K].SGDAAIVDMVPGKPMCVESFSDYPPLGR.[F]	1xCarbamidomethyl [C16]; 2xOxidation [M9; M15]		Mus musculus	1.36195e-06	0	1	1	12	P10126	P10126 [396-423]	0	3027.39	0.742	0.01	0.933053		46.48		7.02672e+06		9.24104e+06			44.43		Peak Found	Not Found	High	Not Found	Not Found	Not Found	High	High	High	High	High	0	5.63	Mus musculus	57.77	K.SGDAAIVDMVPGKPMCVESFSDYPPLGR.F	[396-423]		Used
FALSE	[K].YYVTIIDAPGHR.[D]			Mus musculus	3.03808e-05	0	1	1	18	P10126	P10126 [85-96]	0	1404.73	0.258	0.01	0.510261		12.48		9.00363e+06		3.96299e+07	132.23		37.71		High	High	High	High	Not Found	Not Found	High	High	High	High	High	0	3.6	Mus musculus	43.99	K.YYVTIIDAPGHR.D	[85-96]		Used
FALSE	[R].EHALLAYTLGVK.[Q]			Mus musculus	0.000217246	0	1	2	15	P10126	P10126 [135-146]	0	1314.74	0.593	0.01	0.864959		22.18		8.26748e+06		1.38807e+07			65.06		High	Not Found	High	Not Found	Not Found	Not Found	High	High	High	High	High	0	4.01	Mus musculus	49.11	R.EHALLAYTLGVK.Q	[135-146]		Used
FALSE	[K].DGSASGTTLLEALDCILPPTRPTDKPLR.[L]	1xCarbamidomethyl [C15]		Mus musculus	2.06997e-06	0	1	1	18	P10126	P10126 [220-247]	0	2994.56	1.846	0.01	0.808218		80.54		1.37344e+07		8.95129e+06			32.44		High	Not Found	High	Not Found	Not Found	Not Found	High	High	High	High	High	0	5.8	Mus musculus	72.24	K.DGSASGTTLLEALDCILPPTRPTDKPLR.L	[220-247]		Used
FALSE	[K].IGYNPDTVAFVPISGWNGDNMLEPSANMPWFK.[G]	2xDeamidated [N17; N]; 1xOxidation [M21]		Mus musculus	0.000564717	0.000165791	1	1	2	P10126	P10126 [181-212]	0	3585.63													No Quan Values	Not Found	Not Found	Not Found	Not Found	Not Found	Not Found	Not Found	Not Found	High	Not Found	High	3.521e-05	3.57	Mus musculus		K.IGYNPDTVAFVPISGWNGDNMLEPSANMPWFK.G	[181-212]		Not Used
FALSE	[K].STTTGHLIYK.[C]			Mus musculus	0.000540453	0.000165791	1	2	16	P10126	P10126 [21-30]	0	1120.6	0.704	0.01	0.925065		20.7		2.30398e+07		3.34676e+07	37.69		40.68		High	High	High	High	Not Found	Not Found	High	High	High	High	High	0.0001595	3.48	Mus musculus	24.25	K.STTTGHLIYK.C	[21-30]		Used
FALSE	[K].IGYNPDTVAFVPISGWNGDNMLEPSANMPWFK.[G]	1xDeamidated [N]; 1xOxidation [M21]		Mus musculus	0.000738476	0.000317551	1	1	2	P10126	P10126 [181-212]	0	3584.65													No Quan Values	Not Found	Not Found	Not Found	Not Found	Not Found	Not Found	Not Found	Not Found	High	Not Found	High	6.875e-05	3.23	Mus musculus		K.IGYNPDTVAFVPISGWNGDNMLEPSANMPWFK.G	[181-212]		Not Used
FALSE	[R].RGNVAGDSK.[N]			Mus musculus	0.0021059	0.00073604	1	1	12	P10126	P10126 [322-330]	1	903.464	1.847	0.01	0.804972		76.05		5.99497e+06		1.66358e+06	22.37		102.85		High	High	High	Peak Found	Not Found	Not Found	Not Found	High	Peak Found	High	High	0.0005074	2.91	Mus musculus	9.12	R.RGNVAGDSK.N	[322-330]		Used
FALSE	[R].QTVAVGVIK.[AN]			Mus musculus	0.00287018	0.00073604	1	2	9	P10126	P10126 [431-439]	0	914.567	1.066	0.01	0.98508		51.77		3.31153e+07		3.64586e+07	14.94		22.38		High	High	High	High	Not Found	Not Found	High	High	Peak Found	High	High	0.0004736	2.84	Mus musculus	33.14	R.QTVAVGVIK.A	[431-439]		Used
FALSE	[K].THINIVVIGHVDSGK.[S]			Mus musculus	0.00480458	0.00073604	1	2	1	P10126	P10126 [6-20]	0	1588.88	1.443	0.01	0.943364		12.3		630778		416686	0.61		18.04		Peak Found	Peak Found	High	Not Found	Not Found	Not Found	Peak Found	Peak Found	Peak Found	Peak Found	High	0.0004736	2.86	Mus musculus	41.39	K.THINIVVIGHVDSGK.S	[6-20]		Used
FALSE	[K].IGYNPDTVAFVPISGWNGDNMLEPSANMPWFK.[G]	1xOxidation [M21]		Mus musculus	0.00157348	0.00073604	1	1	1	P10126	P10126 [181-212]	0	3583.67													No Quan Values	Not Found	Not Found	Not Found	Not Found	Not Found	Not Found	Not Found	Not Found	High	Not Found	High	0.000429	2.35	Mus musculus		K.IGYNPDTVAFVPISGWNGDNMLEPSANMPWFK.G	[181-212]		Not Used
FALSE	[R].LPLQDVYK.[I]			Mus musculus	0.00322262	0.00073604	1	2	10	P10126	P10126 [248-255]	0	975.551	0.988	0.01	0.998733		102.27		3.41227e+07		2.5609e+07	73.18		57.49		High	High	High	High	Not Found	Not Found	High	High	High	High	High	0.0004736	2.64	Mus musculus	43.21	R.LPLQDVYK.I	[248-255]		Used
FALSE	[K].QLIVGVNK.[M]			Mus musculus	0.00839143	0.000791672	1	2	10	P10126	P10126 [147-154]	0	870.541	0.69	0.01	0.918469		24.35		3.11623e+07		4.37136e+07	49.54		19.75		High	High	High	High	Not Found	Not Found	High	High	High	High	High	0.0004923	2.77	Mus musculus	32.41	K.QLIVGVNK.M	[147-154]		Used
FALSE	[K].RYEEIVK.[E]			Mus musculus	0.0153595	0.000962949	1	1	5	P10126	P10126 [166-172]	1	936.515	0.384	0.01	0.692159		11.16		6.85018e+06		1.72103e+07	32.22		39.2		Peak Found	High	High	Peak Found	Not Found	Not Found	High	High	High	Peak Found	High	0.002277	2.32	Mus musculus	22.2	K.RYEEIVK.E	[166-172]		Used
FALSE	[K].KLEDGPK.[F]			Mus musculus	0.0180188	0.00132745	1	1	15	P10126	P10126 [386-392]	1	786.436	1.822	0.01	0.82042		48.51		5.94622e+07		2.9871e+07	23.83		36.76		High	High	High	High	Not Found	Not Found	High	High	High	High	High	0.002154	2.96	Mus musculus	14.38	K.KLEDGPK.F	[386-392]		Used
FALSE	[K].IGYNPDTVAFVPISGWNGDNMLEPSANMPWFK.[G]	2xOxidation [M21; M28]		Mus musculus	0.0243682	0.0017583	1	1	1	P10126	P10126 [181-212]	0	3599.66													No Quan Values	Not Found	Not Found	High	Not Found	Not Found	Not Found	Not Found	Not Found	Not Found	Not Found	High	0.0007368	1.99	Mus musculus		K.IGYNPDTVAFVPISGWNGDNMLEPSANMPWFK.G	[181-212]		Not Used
FALSE	[K].IGYNPDTVAFVPISGWNGDNMLEPSANMPWFK.[G]	2xDeamidated [N17; N20]; 2xOxidation [M21; M28]		Mus musculus	0.0355011	0.00296699	1	1	1	P10126	P10126 [181-212]	0	3601.63	0.01	0.01	3.09854e-17						275367			59.68		Not Found	Not Found	Not Found	Not Found	Not Found	Not Found	Peak Found	High	Not Found	Not Found	High	0.0009759	1.61	Mus musculus	79.83	K.IGYNPDTVAFVPISGWNGDNMLEPSANMPWFK.G	[181-212]		Used
FALSE	[K].EAAEMGK.[G]	1xOxidation [M5]		Mus musculus	0.0427906	0.00326722	1	2	10	P10126	P10126 [45-51]	0	751.329	0.877	0.01	0.944737		53.78		3.92823e+06		4.0811e+06	66.22				Peak Found	High	High	High	Not Found	Not Found	Not Found	High	Not Found	High	High	0.001087	1.93	Mus musculus	9.39	K.EAAEMGK.G	[45-51]		Used
FALSE	[K].EVSTYIK.[K]			Mus musculus	0.0507688	0.00384215	1	1	9	P10126	P10126 [173-179]	0	839.451	1.228	0.01	0.950922		20.64		4.5866e+07		4.02683e+07	5.77		26.29		High	High	High	High	Not Found	Not Found	High	High	High	High	High	0.003844	1.87	Mus musculus	27.74	K.EVSTYIK.K	[173-179]		Used
FALSE	[R].TIEKFEK.[E]			Mus musculus	0.0668177	0.00494195	1	2	7	P10126	P10126 [38-44]	1	894.493	2.129	0.01	0.756158		62.87		8.04266e+06		3.60227e+06	61		66.38		Peak Found	High	High	High	Not Found	Not Found	Peak Found	Peak Found	High	Peak Found	High	0.00264	2.4	Mus musculus	19.96	R.TIEKFEK.E	[38-44]		Used
High	P45377	Aldose reductase-related protein 2 [OS=Mus musculus]	0	Mus musculus	17.879	14	4	14	3	1	316	36.1	6.37	30.21	4	0.01	0.01	5.00906e-17						85594.3				High	Peak Found	High	High	Not Found	Not Found	High	High	High	High
Checked	Annotated Sequence	Modifications	Modifications in Master Proteins	Species Map	Qvality PEP	Qvality q-value	# Protein Groups	# Proteins	# PSMs	Master Protein Accessions	Positions in Master Proteins	# Missed Cleavages	Theo. MH+ [Da]	Abundance Ratio: (normoxia) / (hypoxia)	Abundance Ratio: (blank) / (hypoxia)	Abundance Ratio Adj. P-Value: (normoxia) / (hypoxia)	Abundance Ratio Adj. P-Value: (blank) / (hypoxia)	Abundance Ratio Variability [%]: (normoxia) / (hypoxia)	Abundance Ratio Variability [%]: (blank) / (hypoxia)	Abundances (Grouped): normoxia	Abundances (Grouped): blank	Abundances (Grouped): hypoxia	Abundances (Grouped) CV [%]: normoxia	Abundances (Grouped) CV [%]: blank	Abundances (Grouped) CV [%]: hypoxia	Quan Info	Found in Sample: [S239] F239: Sample, supernatant, Renca, 5, normoxia	Found in Sample: [S240] F240: Sample, supernatant, Renca, 4, normoxia	Found in Sample: [S255] F255: Sample, supernatant, Renca, 5, normoxia	Found in Sample: [S256] F256: Sample, supernatant, Renca, 4, normoxia	Found in Sample: [S238] F238: Sample, blank, Renca, 4, blank	Found in Sample: [S254] F254: Sample, blank, Renca, 4, blank	Found in Sample: [S235] F235: Sample, supernatant, Renca, 4, hypoxia	Found in Sample: [S237] F237: Sample, supernatant, Renca, 5, hypoxia	Found in Sample: [S246] F246: Sample, supernatant, Renca, 4, hypoxia	Found in Sample: [S253] F253: Sample, supernatant, Renca, 5, hypoxia	Confidence (by Search Engine): Sequest HT	Percolator q-Value (by Search Engine): Sequest HT	XCorr (by Search Engine): Sequest HT	Species Names	Top Apex RT [min]	Sequence in Protein	Positions in Protein	Peptide Group Modifications in Protein	Quan Usage
FALSE	[K].ISFPAVQAAPSFSNSFPK.[I]			Mus musculus	9.55662e-06	0	1	2	5	P32921-2	P32921-2 [282-299]	0	1894.97	0.01	0.01	3.09854e-17						7.43931e+06			18.99		Not Found	Not Found	Not Found	Not Found	Not Found	Not Found	High	High	High	High	High	0	3.79	Mus musculus	62.99	K.ISFPAVQAAPSFSNSFPK.I	[282-299]		Used
FALSE	[K].MSASDPNSSIFLTDTAK.[Q]	1xOxidation [M1]		Mus musculus	3.63503e-07	0	1	2	6	P32921-2	P32921-2 [354-370]	0	1800.83	0.184	0.01	0.188321		1.64		1.12187e+06		6.27353e+06			3.86		Not Found	Peak Found	High	High	Not Found	Not Found	High	High	High	High	High	0	5	Mus musculus	47.43	K.MSASDPNSSIFLTDTAK.Q	[354-370]		Used
FALSE	[K].MSASDPNSSIFLTDTAK.[Q]			Mus musculus	1.27985e-05	0	1	2	1	P32921-2	P32921-2 [354-370]	0	1784.84													No Quan Values	Not Found	Not Found	Not Found	Not Found	Not Found	Not Found	Not Found	Not Found	High	Not Found	High	0	3.11	Mus musculus	50.54	K.MSASDPNSSIFLTDTAK.Q	[354-370]		Not Used
FALSE	[K].GIFGFTDSDCIGK.[I]	1xCarbamidomethyl [C10]		Mus musculus	0.000421935	0	1	2	2	P32921-2	P32921-2 [269-281]	0	1416.65	0.01	0.01	3.09854e-17						3.70183e+06			75		Not Found	Not Found	Not Found	Not Found	Not Found	Not Found	High	Peak Found	High	Peak Found	High	3.521e-05	3.58	Mus musculus	58.55	K.GIFGFTDSDCIGK.I	[269-281]		Used
FALSE	[K].GIDYDKLIVQFGSSK.[I]			Mus musculus	3.483e-05	0	1	2	4	P32921-2	P32921-2 [101-115]	1	1669.88	0.01	0.01	3.09854e-17						851836			16.94		Not Found	Not Found	Not Found	Not Found	Not Found	Not Found	High	High	High	High	High	0	4.48	Mus musculus	59.82	K.GIDYDKLIVQFGSSK.I	[101-115]		Used
FALSE	[K].WLQDVFNVPLVIQMSDDEK.[Y]	1xOxidation [M14]		Mus musculus	2.12732e-05	0	1	2	2	P32921-2	P32921-2 [186-204]	0	2292.12													No Quan Values	Not Found	Not Found	Not Found	Not Found	Not Found	Not Found	High	Not Found	High	Not Found	High	3.521e-05	4.17	Mus musculus		K.WLQDVFNVPLVIQMSDDEK.Y	[186-204]		Not Used
FALSE	[K].TLIDVLQPLIAEHQAR.[R]			Mus musculus	1.37678e-06	0	1	2	4	P32921-2	P32921-2 [437-452]	0	1817.03	0.094	0.01	0.096146		0.66		1.59417e+06		1.05884e+07			65.26		Peak Found	Not Found	High	Not Found	Not Found	Not Found	High	Peak Found	High	High	High	0	4.49	Mus musculus	66.37	K.TLIDVLQPLIAEHQAR.R	[437-452]		Used
FALSE	[R].TDIQCLIPCAIDQDPYFR.[M]	2xCarbamidomethyl [C5; C9]; 1xDeamidated [Q4]		Mus musculus	0.000331004	0	1	2	1	P32921-2	P32921-2 [305-322]	0	2226.02													No Quan Values	Not Found	Not Found	Not Found	Not Found	Not Found	Not Found	Not Found	Not Found	High	Not Found	High	0	3.05	Mus musculus		R.TDIQCLIPCAIDQDPYFR.M	[305-322]		Not Used
FALSE	[R].TDIQCLIPCAIDQDPYFR.[M]	2xCarbamidomethyl [C5; C9]		Mus musculus	4.35229e-05	0	1	2	4	P32921-2	P32921-2 [305-322]	0	2225.04													No Quan Values	Not Found	Not Found	Not Found	Not Found	Not Found	Not Found	High	Not Found	High	Not Found	High	0	4.3	Mus musculus	72.06	R.TDIQCLIPCAIDQDPYFR.M	[305-322]		Not Used
FALSE	[K].TFIFSDLEYMGQSPGFYR.[N]	1xOxidation [M10]		Mus musculus	3.20322e-06	0	1	2	5	P32921-2	P32921-2 [236-253]	0	2173.99	0.01	0.01	3.09854e-17						538613			15.92		Not Found	Not Found	Not Found	Not Found	Not Found	Not Found	High	High	High	High	High	0	3.93	Mus musculus	69.14	K.TFIFSDLEYMGQSPGFYR.N	[236-253]		Used
FALSE	[R].DMNQILDAYENK.[K]			Mus musculus	0.000127932	0	1	2	2	P32921-2	P32921-2 [146-157]	0	1453.66	0.01	0.01	3.09854e-17						1.86749e+06			48.33		Not Found	Not Found	Not Found	Not Found	Not Found	Not Found	High	Peak Found	High	Peak Found	High	0	2.99	Mus musculus	59.44	R.DMNQILDAYENK.K	[146-157]		Used
FALSE	[K].DLTLEQAYSYTVENAK.[D]			Mus musculus	7.89377e-06	0	1	2	5	P32921-2	P32921-2 [209-224]	0	1844.89	0.099	0.01	0.0222851		0.8		393299		3.35018e+06	55.19		33		Peak Found	Peak Found	Peak Found	Not Found	Not Found	Not Found	High	High	High	Peak Found	High	0	4.39	Mus musculus	63.54	K.DLTLEQAYSYTVENAK.D	[209-224]		Used
FALSE	[K].AGNAPKDEIDSAVK.[M]			Mus musculus	0.000251166	0	1	2	1	P32921-2	P32921-2 [32-45]	1	1414.72	0.01	0.01	3.09854e-17						841965			13.88		Not Found	Not Found	Not Found	Not Found	Not Found	Not Found	Peak Found	Not Found	High	Peak Found	High	0	3.55	Mus musculus	28.3	K.AGNAPKDEIDSAVK.M	[32-45]		Used
FALSE	[R].DRTDIQCLIPCAIDQDPYFR.[M]	2xCarbamidomethyl [C7; C11]		Mus musculus	5.81996e-05	0	1	2	1	P32921-2	P32921-2 [303-322]	1	2496.16													No Quan Values	Not Found	Not Found	Not Found	Not Found	Not Found	Not Found	Not Found	High	Not Found	Not Found	High	0	4.24	Mus musculus		R.DRTDIQCLIPCAIDQDPYFR.M	[303-322]		Not Used
FALSE	[K].ASEDFVDPWTVR.[T]			Mus musculus	0.000138278	0	1	2	2	P32921-2	P32921-2 [84-95]	0	1421.67	0.01	0.01	3.09854e-17						1.02367e+07			94.46		Not Found	Not Found	Not Found	Not Found	Not Found	Not Found	Peak Found	High	Not Found	High	High	0	3.81	Mus musculus	57.74	K.ASEDFVDPWTVR.T	[84-95]		Used
FALSE	[K].KPFYLYTGR.[G]			Mus musculus	0.000804423	0.000317551	1	2	4	P32921-2	P32921-2 [158-166]	0	1144.61	0.01	0.01	3.09854e-17						3.3946e+06					Not Found	Not Found	Not Found	Not Found	Not Found	Not Found	High	Not Found	High	Not Found	High	0.000471	3.16	Mus musculus	38.59	K.KPFYLYTGR.G	[158-166]		Used
FALSE	[K].DYTSGAMLTGELKK.[T]	1xOxidation [M7]		Mus musculus	0.000877569	0.000457322	1	2	3	P32921-2	P32921-2 [423-436]	1	1529.75	0.01	0.01	3.09854e-17						774917			66.52		Not Found	Not Found	Not Found	Not Found	Not Found	Not Found	High	Peak Found	High	High	High	0.0001805	2.99	Mus musculus	38.69	K.DYTSGAMLTGELKK.T	[423-436]		Used
FALSE	[K].DIIACGFDINK.[T]	1xCarbamidomethyl [C5]		Mus musculus	0.000923966	0.000457322	1	2	1	P32921-2	P32921-2 [225-235]	0	1265.62	0.467	0.01	0.603212		18.03		1.00263e+06		2.80188e+06	71.73		40.15		Peak Found	Peak Found	Peak Found	Not Found	Not Found	Not Found	Peak Found	Peak Found	High	Peak Found	High	0.0001595	2.7	Mus musculus	55.68	K.DIIACGFDINK.T	[225-235]		Used
FALSE	[K].TFIFSDLEYMGQSPGFYR.[N]			Mus musculus	0.00103168	0.000577902	1	2	1	P32921-2	P32921-2 [236-253]	0	2157.99													No Quan Values	Not Found	Not Found	Not Found	Not Found	Not Found	Not Found	Not Found	Not Found	High	Not Found	High	0.0001805	3.25	Mus musculus		K.TFIFSDLEYMGQSPGFYR.N	[236-253]		Not Used
FALSE	[R].NCDSDATK.[A]	1xCarbamidomethyl [C2]		Mus musculus	0.00230709	0.00073604	1	2	4	P32921-2	P32921-2 [76-83]	0	910.357	0.01	0.01	3.09854e-17						1.44823e+06					Not Found	Not Found	Not Found	Not Found	Not Found	Not Found	Not Found	High	Not Found	High	High	0.0004736	2.16	Mus musculus	9.66	R.NCDSDATK.A	[76-83]		Used
FALSE	[K].HVTFNQVK.[G]			Mus musculus	0.00240456	0.00073604	1	2	4	P32921-2	P32921-2 [261-268]	0	972.526	0.01	0.01	3.09854e-17						8.83367e+06			14.15		Not Found	Not Found	High	Not Found	Not Found	Not Found	Peak Found	High	High	High	High	0.000471	3.27	Mus musculus	21.87	K.HVTFNQVK.G	[261-268]		Used
FALSE	[R].KAVTEETVK.[E]			Mus musculus	0.00130449	0.00073604	1	2	2	P32921-2	P32921-2 [454-462]	1	1004.56	0.01	0.01	3.09854e-17						1.83605e+06			34.17		Not Found	Not Found	Not Found	Not Found	Not Found	Not Found	Peak Found	High	Peak Found	High	High	0.000471	2.91	Mus musculus	15.98	R.KAVTEETVK.E	[454-462]		Used
FALSE	[K].LIVQFGSSK.[I]			Mus musculus	0.00397538	0.00073604	1	2	1	P32921-2	P32921-2 [107-115]	0	978.562	0.01	0.01	3.09854e-17						3.51784e+06			10.18		Not Found	Not Found	Not Found	Not Found	Not Found	Not Found	Peak Found	Peak Found	High	Peak Found	High	0.0004736	2.56	Mus musculus	41.78	K.LIVQFGSSK.I	[107-115]		Used
FALSE	[K].AAMGEEYK.[A]	1xOxidation [M3]		Mus musculus	0.00839143	0.000791672	1	2	3	P32921-2	P32921-2 [56-63]	0	914.392	0.109	0.01	0.0203766		0.87		278922		2.01672e+06	51.32		68.76		Peak Found	Not Found	Peak Found	Peak Found	Not Found	Not Found	High	Peak Found	High	High	High	0.0004923	2.26	Mus musculus	16.06	K.AAMGEEYK.A	[56-63]		Used
FALSE	[K].AGCPPGNPTAGR.[N]	1xCarbamidomethyl [C3]		Mus musculus	0.00888769	0.000791672	1	2	3	P32921-2	P32921-2 [64-75]	0	1154.54	0.01	0.01	3.09854e-17						2.24724e+06			36.37		Not Found	Not Found	Not Found	Not Found	Not Found	Not Found	High	High	High	Peak Found	High	0.0004923	2.07	Mus musculus	20.54	K.AGCPPGNPTAGR.N	[64-75]		Used
FALSE	[K].IDKELINR.[I]			Mus musculus	0.00901734	0.000791672	1	2	4	P32921-2	P32921-2 [116-123]	1	1000.58	0.01	0.01	3.09854e-17						3.22717e+06			23.06		Not Found	Not Found	Not Found	Not Found	Not Found	Not Found	High	High	High	High	High	0.0005074	2.85	Mus musculus	25.43	K.IDKELINR.I	[116-123]		Used
FALSE	[K].DEIDSAVK.[M]			Mus musculus	0.0138666	0.000962949	1	2	4	P32921-2	P32921-2 [38-45]	0	876.431	0.01	0.01	3.09854e-17						5.61376e+06			21.89		Not Found	Not Found	Not Found	Not Found	Not Found	Not Found	High	High	High	High	High	0.0005371	2.22	Mus musculus	26.78	K.DEIDSAVK.M	[38-45]		Used
FALSE	[K].AVTEETVK.[E]			Mus musculus	0.0181645	0.00132745	1	2	4	P32921-2	P32921-2 [455-462]	0	876.467	0.01	0.01	3.09854e-17						9.38046e+06			40.71		Not Found	Not Found	High	Not Found	Not Found	Not Found	High	High	High	Peak Found	High	0.0006408	2.14	Mus musculus	18.62	K.AVTEETVK.E	[455-462]		Used
FALSE	[R].DTVEEHR.[Q]			Mus musculus	0.0499061	0.00384215	1	2	3	P32921-2	P32921-2 [386-392]	0	885.406	0.01	0.01	3.09854e-17						4.02932e+06			56.17		Not Found	Not Found	Not Found	Not Found	Not Found	Not Found	High	Peak Found	High	Peak Found	High	0.001761	2.21	Mus musculus	14.49	R.DTVEEHR.Q	[386-392]		Used
FALSE	[R].QLSFHFQ.[-]			Mus musculus	0.0939562	0.00645056	1	1	1	P32921-2	P32921-2 [469-475]	0	906.447	0.214	0.01	0.186456		1.28		679557		3.0376e+06			33.57		Peak Found	Not Found	Peak Found	Not Found	Not Found	Not Found	Peak Found	High	Peak Found	Peak Found	High	0.002453	1.56	Mus musculus	47.86	R.QLSFHFQ.-	[469-475]		Used
FALSE	[K].DYTSGAMLTGELKK.[T]			Mus musculus	0.129866	0.00866638	1	2	1	P32921-2	P32921-2 [423-436]	1	1513.76													No Quan Values	Not Found	Not Found	Not Found	Not Found	Not Found	Not Found	Not Found	Not Found	High	Not Found	High	0.003586	1.82	Mus musculus		K.DYTSGAMLTGELKK.T	[423-436]		Not Used
High	Q91YN5	UDP-N-acetylhexosamine pyrophosphorylase [OS=Mus musculus]	0	Mus musculus	16.647	11	4	7	4	1	522	58.6	6.49	17.1	4	0.01	0.01	5.00906e-17						3.50758e+06			28.72	Not Found	Not Found	Not Found	High	Not Found	Not Found	Peak Found	High	High	High
Checked	Annotated Sequence	Modifications	Modifications in Master Proteins	Species Map	Qvality PEP	Qvality q-value	# Protein Groups	# Proteins	# PSMs	Master Protein Accessions	Positions in Master Proteins	# Missed Cleavages	Theo. MH+ [Da]	Abundance Ratio: (normoxia) / (hypoxia)	Abundance Ratio: (blank) / (hypoxia)	Abundance Ratio Adj. P-Value: (normoxia) / (hypoxia)	Abundance Ratio Adj. P-Value: (blank) / (hypoxia)	Abundance Ratio Variability [%]: (normoxia) / (hypoxia)	Abundance Ratio Variability [%]: (blank) / (hypoxia)	Abundances (Grouped): normoxia	Abundances (Grouped): blank	Abundances (Grouped): hypoxia	Abundances (Grouped) CV [%]: normoxia	Abundances (Grouped) CV [%]: blank	Abundances (Grouped) CV [%]: hypoxia	Quan Info	Found in Sample: [S239] F239: Sample, supernatant, Renca, 5, normoxia	Found in Sample: [S240] F240: Sample, supernatant, Renca, 4, normoxia	Found in Sample: [S255] F255: Sample, supernatant, Renca, 5, normoxia	Found in Sample: [S256] F256: Sample, supernatant, Renca, 4, normoxia	Found in Sample: [S238] F238: Sample, blank, Renca, 4, blank	Found in Sample: [S254] F254: Sample, blank, Renca, 4, blank	Found in Sample: [S235] F235: Sample, supernatant, Renca, 4, hypoxia	Found in Sample: [S237] F237: Sample, supernatant, Renca, 5, hypoxia	Found in Sample: [S246] F246: Sample, supernatant, Renca, 4, hypoxia	Found in Sample: [S253] F253: Sample, supernatant, Renca, 5, hypoxia	Confidence (by Search Engine): Sequest HT	Percolator q-Value (by Search Engine): Sequest HT	XCorr (by Search Engine): Sequest HT	Species Names	Top Apex RT [min]	Sequence in Protein	Positions in Protein	Peptide Group Modifications in Protein	Quan Usage
FALSE	[K].GETDEEYLWCIEQTLHFK.[D]	1xCarbamidomethyl [C10]		Mus musculus	1.32683e-05	0	1	1	1	P50247	P50247 [104-121]	0	2298.04	0.01	0.01	3.09854e-17						705947					Not Found	Not Found	Not Found	Not Found	Not Found	Not Found	High	Not Found	Peak Found	Not Found	High	0	4.08	Mus musculus	71.13	K.GETDEEYLWCIEQTLHFK.D	[104-121]		Used
FALSE	[R].GISEETTTGVHNLYK.[M]			Mus musculus	6.11021e-06	0	1	1	12	P50247	P50247 [152-166]	0	1648.82	0.643	0.01	0.905832		23.49		5.4711e+06		8.46027e+06			37.53		High	Not Found	High	Not Found	Not Found	Not Found	High	High	High	High	High	0	5.01	Mus musculus	37.4	R.GISEETTTGVHNLYK.M	[152-166]		Used
FALSE	[K].KLDEAVAEAHLGK.[L]			Mus musculus	3.92047e-06	0	1	1	7	P50247	P50247 [389-401]	1	1380.75	0.341	0.01	0.631534		3.86		4.5944e+06		1.13099e+07			50.68		Peak Found	Not Found	High	Not Found	Not Found	Not Found	High	High	High	High	High	0	6.2	Mus musculus	31.43	K.KLDEAVAEAHLGK.L	[389-401]		Used
FALSE	[R].VIITEIDPINALQAAMEGYEVTTMDEACK.[E]	1xCarbamidomethyl [C28]		Mus musculus	2.05525e-07	0	1	1	4	P50247	P50247 [239-267]	0	3225.54	0.74	0.01	0.809901		18.4		210335		284264					High	Not Found	High	Not Found	Not Found	Not Found	Peak Found	Not Found	High	Not Found	High	0	5.11	Mus musculus	91.36	R.VIITEIDPINALQAAMEGYEVTTMDEACK.E	[239-267]		Used
FALSE	[R].VIITEIDPINALQAAMEGYEVTTMDEACK.[E]	1xCarbamidomethyl [C28]; 1xDeamidated [Q13]		Mus musculus	6.22142e-06	0	1	1	1	P50247	P50247 [239-267]	0	3226.52													No Quan Values	Not Found	Not Found	High	Not Found	Not Found	Not Found	Not Found	Not Found	Not Found	Not Found	High	0	3.83	Mus musculus		R.VIITEIDPINALQAAMEGYEVTTMDEACK.E	[239-267]		Not Used
FALSE	[R].VIITEIDPINALQAAMEGYEVTTMDEACK.[E]	1xCarbamidomethyl [C28]; 2xOxidation [M16; M24]		Mus musculus	1.412e-06	0	1	1	5	P50247	P50247 [239-267]	0	3257.53	0.01	0.01	3.09854e-17						245041			22.45		High	Not Found	Not Found	Not Found	Not Found	Not Found	High	High	High	Peak Found	High	0	4.55	Mus musculus	79.37	R.VIITEIDPINALQAAMEGYEVTTMDEACK.E	[239-267]		Used
FALSE	[R].VIITEIDPINALQAAMEGYEVTTMDEACK.[E]	1xCarbamidomethyl [C28]; 1xOxidation [M24]		Mus musculus	1.29025e-07	0	1	1	1	P50247	P50247 [239-267]	0	3241.53	0.01	0.01	3.09854e-17						383657			68.85		Not Found	Not Found	Not Found	Not Found	Not Found	Not Found	High	Peak Found	Peak Found	Peak Found	High	0	5.84	Mus musculus	89.45	R.VIITEIDPINALQAAMEGYEVTTMDEACK.E	[239-267]		Used
FALSE	[K].VADIGLAAWGR.[K]			Mus musculus	0.000147863	0	1	1	4	P50247	P50247 [9-19]	0	1128.62	0.01	0.01	3.09854e-17						2.71374e+06			93.14		High	Not Found	Not Found	Not Found	Not Found	Not Found	High	High	High	Not Found	High	0	3.55	Mus musculus	54.05	K.VADIGLAAWGR.K	[9-19]		Used
FALSE	[K].VAVVAGYGDVGK.[G]			Mus musculus	0.000217246	0	1	1	5	P50247	P50247 [215-226]	0	1134.62	0.612	0.01	0.882291		9.2		4.66446e+06		8.30075e+06	27.8		5.7		High	Peak Found	High	Not Found	Not Found	Not Found	High	High	Peak Found	High	High	3.521e-05	2.9	Mus musculus	38.16	K.VAVVAGYGDVGK.G	[215-226]		Used
FALSE	[R].WSSCNIFSTQDHAAAAIAK.[A]	1xCarbamidomethyl [C4]		Mus musculus	1.46248e-05	0	1	1	2	P50247	P50247 [76-94]	0	2077.98	0.01	0.01	3.09854e-17						631079					Not Found	Not Found	Not Found	Not Found	Not Found	Not Found	High	Not Found	High	Not Found	High	0	4.43	Mus musculus	49.45	R.WSSCNIFSTQDHAAAAIAK.A	[76-94]		Used
FALSE	[K].VPAINVNDSVTK.[S]			Mus musculus	3.81052e-05	0	1	1	7	P50247	P50247 [175-186]	0	1256.68	0.772	0.01	0.931764		28.86		1.18988e+07		1.56145e+07	45.72		7.51		High	High	Peak Found	Peak Found	Not Found	Not Found	High	High	High	High	High	0	3.91	Mus musculus	38.24	K.VPAINVNDSVTK.S	[175-186]		Used
FALSE	[K].ALDIAENEMPGLMR.[M]	1xOxidation [M9]		Mus musculus	0.00026174	0	1	1	1	P50247	P50247 [21-34]	0	1575.75													No Quan Values	Not Found	Not Found	Not Found	Not Found	Not Found	Not Found	Not Found	Not Found	High	Not Found	High	0	3.32	Mus musculus	49.44	K.ALDIAENEMPGLMR.M	[21-34]		Not Used
FALSE	[K].ALDIAENEMPGLMR.[M]	2xOxidation [M9; M13]		Mus musculus	6.29708e-05	0	1	1	5	P50247	P50247 [21-34]	0	1591.75	0.88	0.01	0.943687		33.83		908345		2.12958e+06	99.26		8.2		Peak Found	Not Found	High	Peak Found	Not Found	Not Found	High	High	High	High	High	0	2.85	Mus musculus	43.19	K.ALDIAENEMPGLMR.M	[21-34]		Used
FALSE	[K].DGPLNMILDDGGDLTNLIHTK.[Y]	1xOxidation [M6]		Mus musculus	1.13709e-06	0	1	1	1	P50247	P50247 [122-142]	0	2268.12	0.01	0.01	3.09854e-17						1.58821e+06			52.62		Not Found	Not Found	Not Found	Not Found	Not Found	Not Found	High	Peak Found	Peak Found	Peak Found	High	0	4.7	Mus musculus	73.98	K.DGPLNMILDDGGDLTNLIHTK.Y	[122-142]		Used
FALSE	[K].DGPLNMILDDGGDLTNLIHTK.[Y]	1xDeamidated [N5]; 1xOxidation [M6]		Mus musculus	1.0503e-06	0	1	1	1	P50247	P50247 [122-142]	0	2269.1													Not Reliable	Not Found	Not Found	Not Found	Not Found	Not Found	Not Found	Not Found	Not Found	High	Not Found	High	0	4.61	Mus musculus		K.DGPLNMILDDGGDLTNLIHTK.Y	[122-142]		Not Used
FALSE	[K].WLNENAVEK.[V]			Mus musculus	0.000790402	0.000317551	1	1	5	P50247	P50247 [310-318]	0	1102.55	100		3.09854e-17				1.17407e+06							Peak Found	High	High	Peak Found	Not Found	Not Found	High	High	High	Peak Found	High	0.000471	2.63	Mus musculus	35.79	K.WLNENAVEK.V	[310-318]		Used
FALSE	[R].VIITEIDPINALQAAMEGYEVTTMDEACK.[E]	1xCarbamidomethyl [C28]; 1xDeamidated [Q13]; 1xOxidation [M24]		Mus musculus	0.00109463	0.000577902	1	1	1	P50247	P50247 [239-267]	0	3242.52													No Quan Values	Not Found	Not Found	Not Found	Not Found	Not Found	Not Found	High	Not Found	Not Found	Not Found	High	0.0001805	2.64	Mus musculus		R.VIITEIDPINALQAAMEGYEVTTMDEACK.E	[239-267]		Not Used
FALSE	[R].ATDVMIAGK.[V]	1xOxidation [M5]		Mus musculus	0.00149547	0.00073604	1	1	7	P50247	P50247 [206-214]	0	921.471	1.438	0.01	0.891305		80.4		7.26003e+06		5.01626e+06	80.53		4.3		High	High	High	High	Not Found	Not Found	High	High	Peak Found	High	High	0.000471	3.12	Mus musculus	23.06	R.ATDVMIAGK.V	[206-214]		Used
FALSE	[R].ATDVMIAGK.[V]			Mus musculus	0.00570938	0.00073604	1	1	2	P50247	P50247 [206-214]	0	905.476	0.448	0.01	0.599208		20.3		1.08564e+06		2.19434e+06	104.19		30.9		Not Found	Peak Found	High	Not Found	Not Found	Not Found	Peak Found	Peak Found	Peak Found	High	High	0.0005371	1.93	Mus musculus	28.01	R.ATDVMIAGK.V	[206-214]		Used
FALSE	[K].FDNLYGCR.[E]	1xCarbamidomethyl [C7]		Mus musculus	0.00501122	0.00073604	1	1	3	P50247	P50247 [189-196]	0	1044.46	0.956	0.01	0.940511		23.24		1.08841e+06		1.12693e+06			14.73		Peak Found	Not Found	Peak Found	Not Found	Not Found	Not Found	High	High	Peak Found	High	High	0.005241	2.3	Mus musculus	36.14	K.FDNLYGCR.E	[189-196]		Used
FALSE	[K].AGIPVFAWK.[G]			Mus musculus	0.00335509	0.00073604	1	1	6	P50247	P50247 [95-103]	0	988.561	0.518	0.01	0.748388		10.44		1.7387e+06		3.10981e+06			31.88		High	Not Found	High	Not Found	Not Found	Not Found	High	High	High	High	High	0.002487	2.51	Mus musculus	58.21	K.AGIPVFAWK.G	[95-103]		Used
FALSE	[R].KALDIAENEMPGLMR.[M]	2xOxidation [M10; M14]		Mus musculus	0.00397538	0.00073604	1	1	1	P50247	P50247 [20-34]	1	1719.84													No Quan Values	Not Found	Not Found	Not Found	Not Found	Not Found	Not Found	Not Found	Not Found	High	Not Found	High	0.0004736	3.73	Mus musculus		R.KALDIAENEMPGLMR.M	[20-34]		Not Used
FALSE	[R].IILLAEGR.[L]			Mus musculus	0.00483337	0.00073604	1	1	7	P50247	P50247 [336-343]	0	884.556	0.321	0.01	0.619284		7.43		3.67143e+06		1.17726e+07	65.15		18.93		High	Peak Found	High	High	Not Found	Not Found	High	High	High	High	High	0.0004923	2.6	Mus musculus	43.13	R.IILLAEGR.L	[336-343]		Used
FALSE	[R].VIITEIDPINALQAAMEGYEVTTMDEACK.[E]	1xCarbamidomethyl [C28]; 1xDeamidated [Q/N]; 2xOxidation [M16; M24]		Mus musculus	0.00265596	0.00073604	1	1	2	P50247	P50247 [239-267]	0	3258.51	0.01	0.01	3.09854e-17						228534			60.62		Not Found	Not Found	Not Found	Not Found	Not Found	Not Found	Peak Found	Peak Found	Peak Found	High	High	0	4.22	Mus musculus	79.54	R.VIITEIDPINALQAAMEGYEVTTMDEACK.E	[239-267]		Used
FALSE	[K].ALDIAENEMPGLMR.[M]			Mus musculus	0.00270401	0.00073604	1	1	1	P50247	P50247 [21-34]	0	1559.76													Not Reliable	Not Found	Not Found	Not Found	Not Found	Not Found	Not Found	Not Found	Not Found	High	Not Found	High	0.000471	2.23	Mus musculus		K.ALDIAENEMPGLMR.M	[21-34]		Not Used
FALSE	[R].ESILDGLK.[R]			Mus musculus	0.00749825	0.000791672	1	4	6	P50247	P50247 [197-204]	0	874.488	0.437	0.01	0.688495		10.58		1.94806e+06		3.8063e+06	32.03		53.54		High	Peak Found	High	Peak Found	Not Found	Not Found	Peak Found	High	Peak Found	Peak Found	High	0.0006559	2.05	Mus musculus	43.1	R.ESLIDGIK.R	[197-204]		Used
FALSE	[K].SKFDNLYGCR.[E]	1xCarbamidomethyl [C9]		Mus musculus	0.0091493	0.000791672	1	1	3	P50247	P50247 [187-196]	1	1259.58	0.948	0.01	0.96415		11.26		1.39842e+06		1.85468e+06	34.61		8.12		Peak Found	Peak Found	Peak Found	Not Found	Not Found	Not Found	High	Peak Found	High	Peak Found	High	0.0004923	2.7	Mus musculus	33.54	K.SKFDNLYGCR.E	[187-196]		Used
FALSE	[K].MMSNGILK.[V]	1xDeamidated [N4]; 2xOxidation [M1; M2]		Mus musculus	0.0131312	0.000962949	1	1	2	P50247	P50247 [167-174]	0	926.432	0.01	0.01	3.09854e-17						2.60641e+06			6.13		Not Found	Not Found	Not Found	Not Found	Not Found	Not Found	High	Peak Found	High	Peak Found	High	0.0005371	2.09	Mus musculus	24.78	K.MMSNGILK.V	[167-174]		Used
FALSE	[K].YPQLLSGIR.[G]			Mus musculus	0.015981	0.00105622	1	1	1	P50247	P50247 [143-151]	0	1046.6	0.01	0.01	3.09854e-17						1.74645e+06			5.11		Not Found	Not Found	Not Found	Not Found	Not Found	Not Found	Peak Found	Peak Found	High	Peak Found	High	0.0005887	2.43	Mus musculus	50.9	K.YPQLLSGIR.G	[143-151]		Used
FALSE	[R].ESLIDGIKR.[TA]			Mus musculus	0.0623835	0.00471983	1	4	2	P50247	P50247 [197-205]	1	1030.59	0.01	0.01	3.09854e-17						1.46646e+06			93.72		Not Found	Not Found	Not Found	Not Found	Not Found	Not Found	Peak Found	Peak Found	High	Peak Found	High	0.001514	1.92	Mus musculus	35.67	R.ESLIDGIKR.A	[197-205]		Used
High	Q3SXD3	HD domain-containing protein 2 [OS=Mus musculus]	0	Mus musculus	14.793	28	4	7	4	1	199	22.7	5.02	18.63	4	0.01	0.01	5.00906e-17						1.71893e+06			4.79	Not Found	Not Found	Not Found	Not Found	Not Found	Not Found	Peak Found	High	High	High
Checked	Annotated Sequence	Modifications	Modifications in Master Proteins	Species Map	Qvality PEP	Qvality q-value	# Protein Groups	# Proteins	# PSMs	Master Protein Accessions	Positions in Master Proteins	# Missed Cleavages	Theo. MH+ [Da]	Abundance Ratio: (normoxia) / (hypoxia)	Abundance Ratio: (blank) / (hypoxia)	Abundance Ratio Adj. P-Value: (normoxia) / (hypoxia)	Abundance Ratio Adj. P-Value: (blank) / (hypoxia)	Abundance Ratio Variability [%]: (normoxia) / (hypoxia)	Abundance Ratio Variability [%]: (blank) / (hypoxia)	Abundances (Grouped): normoxia	Abundances (Grouped): blank	Abundances (Grouped): hypoxia	Abundances (Grouped) CV [%]: normoxia	Abundances (Grouped) CV [%]: blank	Abundances (Grouped) CV [%]: hypoxia	Quan Info	Found in Sample: [S239] F239: Sample, supernatant, Renca, 5, normoxia	Found in Sample: [S240] F240: Sample, supernatant, Renca, 4, normoxia	Found in Sample: [S255] F255: Sample, supernatant, Renca, 5, normoxia	Found in Sample: [S256] F256: Sample, supernatant, Renca, 4, normoxia	Found in Sample: [S238] F238: Sample, blank, Renca, 4, blank	Found in Sample: [S254] F254: Sample, blank, Renca, 4, blank	Found in Sample: [S235] F235: Sample, supernatant, Renca, 4, hypoxia	Found in Sample: [S237] F237: Sample, supernatant, Renca, 5, hypoxia	Found in Sample: [S246] F246: Sample, supernatant, Renca, 4, hypoxia	Found in Sample: [S253] F253: Sample, supernatant, Renca, 5, hypoxia	Confidence (by Search Engine): Sequest HT	Percolator q-Value (by Search Engine): Sequest HT	XCorr (by Search Engine): Sequest HT	Species Names	Top Apex RT [min]	Sequence in Protein	Positions in Protein	Peptide Group Modifications in Protein	Quan Usage
FALSE	[R].IGRPSETGIIGIIDPECR.[M]	1xCarbamidomethyl [C17]		Mus musculus	0.00030937	0	1	1	4	Q3U1J4	Q3U1J4 [112-129]	0	1983.03	0.01	0.01	3.09854e-17						1.32616e+06			98.8		High	Not Found	High	Not Found	Not Found	Not Found	High	Peak Found	High	Not Found	High	0	4.1	Mus musculus	57.14	R.IGRPSETGIIGIIDPECR.M	[112-129]		Used
FALSE	[K].MQEVVANLQYDDGSGMKR.[E]	2xOxidation [M1; M16]		Mus musculus	7.19019e-07	0	1	1	2	Q3U1J4	Q3U1J4 [1105-1122]	1	2072.94	0.01	0.01	3.09854e-17						773596			68.44		Not Found	Not Found	Not Found	Not Found	Not Found	Not Found	Peak Found	High	High	Not Found	High	0	6.09	Mus musculus	36.2	K.MQEVVANLQYDDGSGMKR.E	[1105-1122]		Used
FALSE	[R].LEELHVIDVK.[F]			Mus musculus	0.000363588	0	1	1	4	Q3U1J4	Q3U1J4 [159-168]	0	1194.67	0.01	0.01	3.09854e-17						4.59576e+06			9.72		Not Found	Not Found	High	Not Found	Not Found	Not Found	High	Peak Found	High	High	High	0	3.43	Mus musculus	42.76	R.LEELHVIDVK.F	[159-168]		Used
FALSE	[K].LGKDPNTYFIVGTAMVYPEEAEPK.[Q]	1xOxidation [M15]		Mus musculus	0.000228829	0	1	1	1	Q3U1J4	Q3U1J4 [821-844]	1	2685.31													No Quan Values	Not Found	Not Found	Not Found	Not Found	Not Found	Not Found	Not Found	Not Found	High	Not Found	High	0	3.81	Mus musculus		K.LGKDPNTYFIVGTAMVYPEEAEPK.Q	[821-844]		Not Used
FALSE	[R].IEVQDSSGGTTALRPSASTQALSSSVSSSK.[L]			Mus musculus	8.04172e-08	0	1	1	5	Q3U1J4	Q3U1J4 [740-769]	0	2938.46	0.01	0.01	3.09854e-17						3.57533e+06			37.97		High	Not Found	Not Found	Not Found	Not Found	Not Found	High	High	High	High	High	0	6.37	Mus musculus	44.19	R.IEVQDSSGGTTALRPSASTQALSSSVSSSK.L	[740-769]		Used
FALSE	[R].KTEPATGFIDGDLIESFLDISRPK.[M]			Mus musculus	2.3914e-06	0	1	1	6	Q3U1J4	Q3U1J4 [1081-1104]	1	2649.38	0.01	0.01	3.09854e-17						634990			57.3		Not Found	Not Found	High	Not Found	Not Found	Not Found	High	High	High	High	High	0	5.25	Mus musculus	76.28	R.KTEPATGFIDGDLIESFLDISRPK.M	[1081-1104]		Used
FALSE	[K].QSGESIDIITR.[A]			Mus musculus	0.000322191	0	1	1	4	Q3U1J4	Q3U1J4 [93-103]	0	1218.63	0.829	0.01	0.948821		37.6		2.18771e+06		3.12123e+06	44.72		25.75		High	Peak Found	Peak Found	Not Found	Not Found	Not Found	Not Found	High	High	High	High	3.521e-05	3.39	Mus musculus	41.06	K.QSGESIDIITR.A	[93-103]		Used
FALSE	[R].QGQGQLVTCSGAFK.[E]	1xCarbamidomethyl [C9]		Mus musculus	7.08616e-05	0	1	1	5	Q3U1J4	Q3U1J4 [370-383]	0	1480.72	0.01	0.01	3.09854e-17						706914			32.04		High	Not Found	Not Found	Not Found	Not Found	Not Found	High	High	High	High	High	0	4.19	Mus musculus	37.54	R.QGQGQLVTCSGAFK.E	[370-383]		Used
FALSE	[R].SVLLLAYKPMEGNFEEIAR.[D]	1xOxidation [M10]		Mus musculus	0.000164896	0	1	1	2	Q3U1J4	Q3U1J4 [929-947]	0	2196.14	0.295	0.01	0.288559		6.08		569727		1.99137e+06			60.71		Peak Found	Not Found	Peak Found	Not Found	Not Found	Not Found	Peak Found	High	High	Peak Found	High	0	3.91	Mus musculus	59.13	R.SVLLLAYKPMEGNFEEIAR.D	[929-947]		Used
FALSE	[K].TEPATGFIDGDLIESFLDISRPK.[M]			Mus musculus	2.64594e-07	0	1	1	4	Q3U1J4	Q3U1J4 [1082-1104]	0	2521.28	1.407	0.01	0.957634		59.21		526514		402593			54.77		High	Not Found	Peak Found	Not Found	Not Found	Not Found	High	High	High	Peak Found	High	0	4.57	Mus musculus	82.09	K.TEPATGFIDGDLIESFLDISRPK.M	[1082-1104]		Used
FALSE	[K].DPNTYFIVGTAMVYPEEAEPK.[Q]			Mus musculus	5.71661e-05	0	1	1	2	Q3U1J4	Q3U1J4 [824-844]	0	2371.12													No Quan Values	Not Found	Not Found	Not Found	Not Found	Not Found	Not Found	High	Not Found	High	Not Found	High	0	3.29	Mus musculus		K.DPNTYFIVGTAMVYPEEAEPK.Q	[824-844]		Not Used
FALSE	[R].ETDDTLVLSFVGQTR.[V]			Mus musculus	1.06871e-05	0	1	1	3	Q3U1J4	Q3U1J4 [420-434]	0	1680.84	1.777	0.01	0.854436		74.6		1.23276e+06		724510	79.61		36.46		High	Peak Found	Peak Found	Not Found	Not Found	Not Found	Peak Found	High	Peak Found	High	High	0	4.06	Mus musculus	64.49	R.ETDDTLVLSFVGQTR.V	[420-434]		Used
FALSE	[R].ALYYLQIHPQELR.[Q]			Mus musculus	7.08616e-05	0	1	1	4	Q3U1J4	Q3U1J4 [515-527]	0	1643.89	0.964	0.01	0.946851		67.9		1.06178e+06		1.17471e+06			26.33		Peak Found	Not Found	Peak Found	Not Found	Not Found	Not Found	High	High	High	Peak Found	High	0	3.8	Mus musculus	53.82	R.ALYYLQIHPQELR.Q	[515-527]		Used
FALSE	[K].DSAATTDEER.[Q]			Mus musculus	0.00117517	0.000708853	1	1	8	Q3U1J4	Q3U1J4 [980-989]	0	1094.46	1.207	0.01	0.969706		92.15		2.4965e+06		2.45824e+06	84.42		37.85		High	High	High	High	Not Found	Not Found	High	High	High	High	High	0.0002584	3.09	Mus musculus	15.82	K.DSAATTDEER.Q	[980-989]		Used
FALSE	[R].SLSTTNVFACSDRPTVIYSSNHK.[L]	1xCarbamidomethyl [C10]		Mus musculus	0.00170295	0.00073604	1	1	1	Q3U1J4	Q3U1J4 [643-665]	0	2584.25													No Quan Values	Not Found	Not Found	Not Found	Not Found	Not Found	Not Found	Not Found	Not Found	High	Not Found	High	0.0004538	2.81	Mus musculus	45.54	R.SLSTTNVFACSDRPTVIYSSNHK.L	[643-665]		Not Used
FALSE	[K].QSTIVCHNR.[V]	1xCarbamidomethyl [C6]		Mus musculus	0.00272856	0.00073604	1	1	1	Q3U1J4	Q3U1J4 [255-263]	0	1114.54	0.01	0.01	3.09854e-17						330475			30.99		Not Found	Not Found	Not Found	Not Found	Not Found	Not Found	Peak Found	Peak Found	High	Not Found	High	0.000471	2.12	Mus musculus	16.54	K.QSTIVCHNR.V	[255-263]		Used
FALSE	[K].IAVMELFRPK.[G]			Mus musculus	0.00198232	0.00073604	1	1	1	Q3U1J4	Q3U1J4 [61-70]	0	1203.69	0.01	0.01	3.09854e-17						362965					Not Found	Not Found	Not Found	Not Found	Not Found	Not Found	Peak Found	Not Found	High	Not Found	High	0.000471	2.72	Mus musculus	53.65	K.IAVMELFRPK.G	[61-70]		Used
FALSE	[K].IAVMELFRPK.[G]	1xOxidation [M4]		Mus musculus	0.00208178	0.00073604	1	1	2	Q3U1J4	Q3U1J4 [61-70]	0	1219.69	0.01	0.01	3.09854e-17						1.12134e+06			6.6		Not Found	Not Found	Not Found	Not Found	Not Found	Not Found	High	Peak Found	High	Peak Found	High	0.000471	2.75	Mus musculus	44.28	K.IAVMELFRPK.G	[61-70]		Used
FALSE	[R].LGDSQLVK.[L]			Mus musculus	0.00519822	0.00073604	1	1	2	Q3U1J4	Q3U1J4 [328-335]	0	859.488	1.238	0.01	0.954859		235.52		5.28985e+06		4.10162e+06			10.55		Not Found	Peak Found	Not Found	Peak Found	Not Found	Not Found	High	High	Peak Found	Peak Found	High	0.0004736	2.81	Mus musculus	28.02	R.LGDSQLVK.L	[328-335]		Used
FALSE	[R].YLLGDMEGR.[L]	1xOxidation [M6]		Mus musculus	0.00206595	0.00073604	1	1	2	Q3U1J4	Q3U1J4 [271-279]	0	1069.5	0.605	0.01	0.768654		13.51		1.36697e+06		2.17154e+06			41.08		Peak Found	Not Found	Peak Found	Not Found	Not Found	Not Found	High	Peak Found	High	Peak Found	High	0.000471	2.05	Mus musculus	35.98	R.YLLGDMEGR.L	[271-279]		Used
FALSE	[K].YLAIAPPIIK.[Q]			Mus musculus	0.00386789	0.00073604	1	1	4	Q3U1J4	Q3U1J4 [245-254]	0	1098.69	0.01	0.01	3.09854e-17						2.84558e+06			8.52		Not Found	Not Found	High	Not Found	Not Found	Not Found	Peak Found	High	High	Peak Found	High	0.0004736	2.15	Mus musculus	55.23	K.YLAIAPPIIK.Q	[245-254]		Used
FALSE	[K].ALVSEWKEPQGK.[N]			Mus musculus	0.0015049	0.00073604	1	1	2	Q3U1J4	Q3U1J4 [485-496]	1	1371.73	0.01	0.01	3.09854e-17						1.61191e+06					Not Found	Not Found	Not Found	Not Found	Not Found	Not Found	High	Not Found	High	Not Found	High	0.0003597	2.68	Mus musculus	34.46	K.ALVSEWKEPQGK.N	[485-496]		Used
FALSE	[K].LVFSNVNLK.[E]			Mus musculus	0.00279152	0.00073604	1	1	4	Q3U1J4	Q3U1J4 [666-674]	0	1033.6	0.658	0.01	0.822585		15.43		1.46722e+06		2.23584e+06			32.52		Peak Found	Not Found	Peak Found	Not Found	Not Found	Not Found	High	High	High	High	High	0.0004736	2.36	Mus musculus	46.9	K.LVFSNVNLK.E	[666-674]		Used
FALSE	[R].EATADDLIK.[V]			Mus musculus	0.00442547	0.00073604	1	1	6	Q3U1J4	Q3U1J4 [1123-1131]	0	975.499	1.139	0.01	0.992854		34.91		4.26937e+06		3.93939e+06	12.88		9.78		High	Peak Found	High	Peak Found	Not Found	Not Found	High	High	High	High	High	0.0004736	2.78	Mus musculus	33.89	R.EATADDLIK.V	[1123-1131]		Used
FALSE	[R].IVVFQYSDGK.[L]			Mus musculus	0.00132787	0.00073604	1	1	5	Q3U1J4	Q3U1J4 [848-857]	0	1155.6	0.684	0.01	0.863123		9.25		3.15608e+06		4.4382e+06			24.96		High	Not Found	High	Not Found	Not Found	Not Found	Peak Found	High	High	High	High	0.0002584	2.73	Mus musculus	45.2	R.IVVFQYSDGK.L	[848-857]		Used
FALSE	[K].EMLGGEIIPR.[S]	1xOxidation [M2]		Mus musculus	0.00194612	0.00073604	1	1	6	Q3U1J4	Q3U1J4 [580-589]	0	1130.59	0.843	0.01	0.95735		22.34		2.64738e+06		3.06041e+06			24.09		High	Not Found	Peak Found	Not Found	Not Found	Not Found	High	High	High	High	High	0.0004736	2.32	Mus musculus	43.62	K.EMLGGEIIPR.S	[580-589]		Used
FALSE	[K].LPSFELLHK.[E]			Mus musculus	0.00172617	0.00073604	1	1	1	Q3U1J4	Q3U1J4 [571-579]	0	1083.62													No Quan Values	Not Found	Not Found	Not Found	Not Found	Not Found	Not Found	Not Found	Not Found	High	Not Found	High	0.0004538	3	Mus musculus		K.LPSFELLHK.E	[571-579]		Not Used
FALSE	[R].TVPLYESPR.[K]			Mus musculus	0.00970115	0.000791672	1	1	5	Q3U1J4	Q3U1J4 [714-722]	0	1061.56													No Quan Values	High	Peak Found	High	Peak Found	Not Found	Not Found	Peak Found	High	Peak Found	High	High	0.0007229	1.81	Mus musculus	35.4	R.TVPLYESPR.K	[714-722]		Not Used
FALSE	[K].VVEELTR.[I]			Mus musculus	0.0331837	0.00272643	1	1	6	Q3U1J4	Q3U1J4 [1132-1138]	0	845.473	0.972	0.01	0.998767		42.89		6.65387e+06		5.82527e+06	50.56		29.65		Peak Found	High	Peak Found	High	Not Found	Not Found	High	High	High	High	High	0.002154	2.17	Mus musculus	26.39	K.VVEELTR.I	[1132-1138]		Used
FALSE	[K].TYEVSLR.[E]			Mus musculus	0.0503356	0.00384215	1	1	3	Q3U1J4	Q3U1J4 [192-198]	0	867.457	0.793	0.01	0.935558		20.95		2.76871e+06		3.4174e+06	20.21		24.81		Peak Found	Peak Found	High	Peak Found	Not Found	Not Found	Peak Found	High	Peak Found	High	High	0.001222	1.87	Mus musculus	34.67	K.TYEVSLR.E	[192-198]		Used
FALSE	[R].LYDGLFK.[V]			Mus musculus	0.0662469	0.00494195	1	1	2	Q3U1J4	Q3U1J4 [135-141]	0	855.461	0.631	0.01	0.847911		32.6		2.00051e+06		3.73427e+06	85.16		49.4		Peak Found	Peak Found	Peak Found	Peak Found	Not Found	Not Found	Peak Found	Peak Found	High	High	High	0.001615	1.87	Mus musculus	48.61	R.LYDGLFK.V	[135-141]		Used
FALSE	[K].EVGMYGK.[I]	1xOxidation [M4]		Mus musculus	0.0786163	0.0057078	1	1	2	Q3U1J4	Q3U1J4 [54-60]	0	799.365	0.01	0.01	3.09854e-17						1.11084e+06			40.3		Not Found	Not Found	Not Found	Not Found	Not Found	Not Found	High	Peak Found	High	Peak Found	High	0.002154	1.66	Mus musculus	18.48	K.EVGMYGK.I	[54-60]		Used
FALSE	[R].LVSQEPK.[A]			Mus musculus	0.0885566	0.00631062	1	1	7	Q3U1J4	Q3U1J4 [478-484]	0	800.451	1.388	0.01	0.910075		62.85		6.69391e+06		4.51598e+06	57.09		15.58		High	Peak Found	High	High	Not Found	Not Found	High	High	High	High	High	0.002513	1.86	Mus musculus	17.71	R.LVSQEPK.A	[478-484]		Used
FALSE	[K].LQTVAEK.[E]			Mus musculus	0.102196	0.00682511	1	1	6	Q3U1J4	Q3U1J4 [858-864]	0	788.451	0.569	0.01	0.79091		18.04		3.29305e+06		5.47655e+06	16.95		40.98		High	Peak Found	High	High	Not Found	Not Found	High	High	High	Peak Found	High	0.003852	2.02	Mus musculus	18.55	K.LQTVAEK.E	[858-864]		Used
FALSE	[R].AHGNVQDR.[I]			Mus musculus	0.148913	0.00988325	1	1	2	Q3U1J4	Q3U1J4 [104-111]	0	896.433	0.485	0.01	0.569811		11.73		235600		378096	48.92				High	Peak Found	Peak Found	Peak Found	Not Found	Not Found	Not Found	Peak Found	Not Found	High	High	0.003992	1.99	Mus musculus	11.8	R.AHGNVQDR.I	[104-111]		Used
High	Q8BH69	Selenide, water dikinase 1 [OS=Mus musculus]	0	Mus musculus	13.729	18	4	6	4	1	392	42.9	5.97	14.94	4	0.01	0.01	5.00906e-17						616491			67.57	Not Found	Not Found	Not Found	Not Found	Not Found	Not Found	High	Peak Found	High	Not Found
Checked	Annotated Sequence	Modifications	Modifications in Master Proteins	Species Map	Qvality PEP	Qvality q-value	# Protein Groups	# Proteins	# PSMs	Master Protein Accessions	Positions in Master Proteins	# Missed Cleavages	Theo. MH+ [Da]	Abundance Ratio: (normoxia) / (hypoxia)	Abundance Ratio: (blank) / (hypoxia)	Abundance Ratio Adj. P-Value: (normoxia) / (hypoxia)	Abundance Ratio Adj. P-Value: (blank) / (hypoxia)	Abundance Ratio Variability [%]: (normoxia) / (hypoxia)	Abundance Ratio Variability [%]: (blank) / (hypoxia)	Abundances (Grouped): normoxia	Abundances (Grouped): blank	Abundances (Grouped): hypoxia	Abundances (Grouped) CV [%]: normoxia	Abundances (Grouped) CV [%]: blank	Abundances (Grouped) CV [%]: hypoxia	Quan Info	Found in Sample: [S239] F239: Sample, supernatant, Renca, 5, normoxia	Found in Sample: [S240] F240: Sample, supernatant, Renca, 4, normoxia	Found in Sample: [S255] F255: Sample, supernatant, Renca, 5, normoxia	Found in Sample: [S256] F256: Sample, supernatant, Renca, 4, normoxia	Found in Sample: [S238] F238: Sample, blank, Renca, 4, blank	Found in Sample: [S254] F254: Sample, blank, Renca, 4, blank	Found in Sample: [S235] F235: Sample, supernatant, Renca, 4, hypoxia	Found in Sample: [S237] F237: Sample, supernatant, Renca, 5, hypoxia	Found in Sample: [S246] F246: Sample, supernatant, Renca, 4, hypoxia	Found in Sample: [S253] F253: Sample, supernatant, Renca, 5, hypoxia	Confidence (by Search Engine): Sequest HT	Percolator q-Value (by Search Engine): Sequest HT	XCorr (by Search Engine): Sequest HT	Species Names	Top Apex RT [min]	Sequence in Protein	Positions in Protein	Peptide Group Modifications in Protein	Quan Usage
FALSE	[R].IQLVEEELDRAQER.[L]			Mus musculus	3.35998e-05	0	2	6	6	P21107-2; P58771-2	P21107-2 [56-69]; P58771-2 [92-105]	1	1727.89	0.856	0.01	0.945373		46.26		4.22514e+06		4.08925e+06	40.58		40.79	Shared	Peak Found	High	High	High	Not Found	Not Found	Peak Found	Peak Found	High	Not Found	High	0.000471	2.65	Mus musculus	46.41	R.IQLVEEELDRAQER.L	[92-105]		Not Used
FALSE	[K].GTEDELDKYSEALKDAQEK.[L]			Mus musculus	7.19019e-07	0	1	3	6	P58771-2	P58771-2 [52-70]	2	2169.02	0.417	0.01	0.622769		15.01		2.6767e+06		5.91464e+06			16.22		Peak Found	Not Found	Peak Found	Not Found	Not Found	Not Found	High	High	High	Peak Found	High	0	6.83	Mus musculus	48.89	K.GTEDELDKYSEALKDAQEK.L	[52-70]		Used
FALSE	[K].KATDAEADVASLNRR.[I]			Mus musculus	8.35127e-05	0	1	4	2	P58771-2	P58771-2 [77-91]	2	1616.84													No Quan Values	Not Found	Not Found	Not Found	Not Found	Not Found	Not Found	High	Not Found	High	Not Found	High	0	4.06	Mus musculus		K.KATDAEADVASLNRR.I	[77-91]		Not Used
FALSE	[K].KATDAEADVASLNR.[R]			Mus musculus	2.23733e-05	0	1	4	4	P58771-2	P58771-2 [77-90]	1	1460.73	0.483	0.01	0.644018		1.82		1.13755e+06		2.39521e+06			5.57		Peak Found	Not Found	Peak Found	Not Found	Not Found	Not Found	High	High	Peak Found	High	High	0	4.29	Mus musculus	32.06	K.KATDAEADVASLNR.R	[77-90]		Used
FALSE	[K].LEEAEKAADESER.[G]			Mus musculus	0.000104515	0	2	6	4	P21107-2; P58771-2	P21107-2 [77-89]; P58771-2 [113-125]	1	1476.68	2.902	10.407	0.603332		51.57	53.62	6.33214e+06	2.2707e+07	2.18185e+06				Shared	Not Found	High	Not Found	High	Peak Found	Not Found	Peak Found	Not Found	High	Not Found	High	0	4.02	Mus musculus	22.37	K.LEEAEKAADESER.G	[113-125]		Not Used
FALSE	[R].KLVIIESDLERAEER.[A]			Mus musculus	0.000271798	0	1	2	2	P58771-2	P58771-2 [168-182]	2	1799.99	0.01	0.01	3.09854e-17						3.14468e+06					Not Found	Not Found	Not Found	Not Found	Not Found	Not Found	High	Not Found	High	Not Found	High	0	3.35	Mus musculus	45.45	R.KLVIIESDLERAEER.A	[168-182]		Used
FALSE	[R].KLVIIESDLER.[A]			Mus musculus	0.000130215	0	1	2	9	P58771-2	P58771-2 [168-178]	1	1314.76	0.416	0.01	0.723671		15.03		3.10131e+06		7.63594e+06			73.69		High	Not Found	Peak Found	Not Found	Not Found	Not Found	High	High	High	High	High	0.0005371	4.25	Mus musculus	43.32	R.KLVIIESDLER.A	[168-178]		Used
FALSE	[K].YSQKEDKYEEEIK.[IV]	1xDeamidated [Q3]		Mus musculus	7.13545e-06	0	2	4	3	P21107-2; P58771-2	P21107-2 [178-190]; P58771-2 [214-226]	2	1689.79													Shared	Not Found	Not Found	Not Found	Not Found	Not Found	Not Found	High	Peak Found	High	Peak Found	High	0	5.27	Mus musculus	27.3	K.YSQKEDKYEEEIK.V	[214-226]		Not Used
FALSE	[K].YSQKEDKYEEEIK.[IV]			Mus musculus	9.32686e-05	0	2	4	1	P21107-2; P58771-2	P21107-2 [178-190]; P58771-2 [214-226]	2	1688.8													Shared	Peak Found	Peak Found	Peak Found	Peak Found	Not Found	Not Found	High	Peak Found	Peak Found	Peak Found	High	0	4.68	Mus musculus	26.54	K.YSQKEDKYEEEIK.V	[214-226]		Not Used
FALSE	[K].QLEDELVSLQK.[K]			Mus musculus	0.000195728	0	1	2	7	P58771-2	P58771-2 [38-48]	0	1301.69	1.115	0.01	0.968149		44.67		6.79803e+06		6.01579e+06	41.54		28.53		High	Peak Found	Peak Found	High	Not Found	Not Found	High	High	High	High	High	0	3.26	Mus musculus	51	K.QLEDELVSLQK.K	[38-48]		Used
FALSE	[R].SKQLEDELVSLQK.[K]			Mus musculus	0.000181892	0	1	2	1	P58771-2	P58771-2 [36-48]	1	1516.82													No Quan Values	Not Found	Not Found	Not Found	Not Found	Not Found	Not Found	High	Not Found	Not Found	Not Found	High	0	3.51	Mus musculus		R.SKQLEDELVSLQK.K	[36-48]		Not Used
FALSE	[K].ATDAEADVASLNR.[R]			Mus musculus	4.29021e-05	0	1	4	6	P58771-2	P58771-2 [78-90]	0	1332.64													No Quan Values	Peak Found	High	Peak Found	High	Not Found	Not Found	High	High	High	High	High	0	4.38	Mus musculus	36.63	K.ATDAEADVASLNR.R	[78-90]		Not Used
FALSE	[R].AQKDEEKMEIQEIQLK.[E]	1xOxidation [M8]		Mus musculus	0.000377152	0	1	2	2	P58771-2	P58771-2 [134-149]	2	1976													No Quan Values	Not Found	Not Found	Not Found	Not Found	Not Found	Not Found	High	Not Found	High	Not Found	High	0	2.36	Mus musculus		R.AQKDEEKMEIQEIQLK.E	[134-149]		Not Used
FALSE	[K].LVIIESDLER.[A]			Mus musculus	0.000518695	0.000165791	1	2	6	P58771-2	P58771-2 [169-178]	0	1186.67	11.392	0.01	0.103393		74.08		1.55762e+07		1.36725e+06					High	Not Found	High	Not Found	Not Found	Not Found	High	High	High	High	High	3.521e-05	2.88	Mus musculus	50.02	K.LVIIESDLER.A	[169-178]		Used
FALSE	[R].RIQLVEEELDR.[A]			Mus musculus	0.000708248	0.000165791	2	6	2	P21107-2; P58771-2	P21107-2 [55-65]; P58771-2 [91-101]	1	1399.75	0.01	0.01	3.09854e-17						3.01833e+06			49.55	Shared	Not Found	Not Found	Not Found	Not Found	Not Found	Not Found	Peak Found	Not Found	High	Peak Found	High	3.521e-05	3.93	Mus musculus	42.34	R.RIQLVEEELDR.A	[91-101]		Not Used
FALSE	[R].IQLVEEELDR.[A]			Mus musculus	0.000855085	0.000457322	2	6	5	P21107-2; P58771-2	P21107-2 [56-65]; P58771-2 [92-101]	0	1243.65	0.503	0.01	0.805321		24.12		7.91734e+06		1.57051e+07			33.98	Shared	High	Not Found	High	Not Found	Not Found	Not Found	High	High	Peak Found	High	High	0.0001805	2.43	Mus musculus	47.58	R.IQLVEEELDR.A	[92-101]		Not Used
FALSE	[K].MEIQEIQLK.[E]			Mus musculus	0.00100585	0.000577902	2	4	6	P21107-2; P58771-2	P21107-2 [105-113]; P58771-2 [141-149]	0	1131.61	0.085	0.01	0.0100029		0.19		439143		3.35242e+06	12.35		69.13	Shared	Not Found	Peak Found	Peak Found	Not Found	Not Found	Not Found	High	Peak Found	High	Not Found	High	0.000429	2.75	Mus musculus	47.93	K.MEIQEIQLK.E	[141-149]		Not Used
FALSE	[K].DEEKMELQEIQLK.[E]	1xOxidation [M5]		Mus musculus	0.0017499	0.00073604	2	4	2	P21107-2; P58771-2	P21107-2 [101-113]; P58771-2 [137-149]	1	1648.81													Shared	Not Found	Not Found	Not Found	Not Found	Not Found	Not Found	Not Found	High	Not Found	Not Found	High	0.000471	2.51	Mus musculus		K.DEEKMEIQEIQLK.E	[137-149]		Not Used
FALSE	[K].ATDAEADVASLNRR.[I]			Mus musculus	0.00466415	0.00073604	1	4	1	P58771-2	P58771-2 [78-91]	1	1488.74	100		3.09854e-17				1.266e+06			46.87				Peak Found	Peak Found	Peak Found	High	Not Found	Not Found	Not Found	Not Found	Not Found	Not Found	High	0.0004736	2.99	Mus musculus	36.13	K.ATDAEADVASLNRR.I	[78-91]		Used
FALSE	[K].SLEAQAEK.[Y]			Mus musculus	0.00563739	0.00073604	1	3	10	P58771-2	P58771-2 [206-213]	0	875.447	0.01	0.01	3.09854e-17						1.75839e+07			18.93		High	High	High	High	Not Found	Not Found	High	High	High	High	High	0.0004736	2.31	Mus musculus	18.79	K.SLEAQAEK.Y	[206-213]		Used
FALSE	[R].AEQAEADKK.[QA]			Mus musculus	0.00132001	0.00073604	1	4	5	P58771-2	P58771-2 [22-30]	1	989.49	0.274	0.01	0.378299		1.61		1.63198e+06		6.16311e+06	5.33				High	Peak Found	High	High	Not Found	Not Found	Not Found	High	Not Found	High	High	0.0002584	3	Mus musculus	7.97	R.AEQAEADKK.A	[22-30]		Used
FALSE	[K].LDKENAIDR.[A]			Mus musculus	0.00140163	0.00073604	1	4	2	P58771-2	P58771-2 [13-21]	1	1073.56	0.407	0.01	0.581909		8.91		2.40551e+06		5.64201e+06			29.12		Peak Found	Not Found	Peak Found	Not Found	Not Found	Not Found	High	Peak Found	Peak Found	Peak Found	High	0.0002792	2.81	Mus musculus	21.04	K.LDKENALDR.A	[13-21]		Used
FALSE	[K].HIAEDADR.[K]			Mus musculus	0.00391038	0.00073604	1	2	8	P58771-2	P58771-2 [153-160]	0	926.433	100		3.09854e-17				4.16206e+06			35.09				High	High	High	High	Not Found	Not Found	High	High	High	High	High	0.0004736	2.23	Mus musculus	15.13	K.HIAEDADR.K	[153-160]		Used
FALSE	[K].LVIIESDLERAEER.[A]			Mus musculus	0.00440002	0.00073604	1	2	2	P58771-2	P58771-2 [169-182]	1	1671.89	0.01	0.01	3.09854e-17						787857			76.95		Not Found	Not Found	Not Found	Not Found	Not Found	Not Found	High	Peak Found	High	Not Found	High	0.0004736	2.73	Mus musculus	48.5	K.LVIIESDLERAEER.A	[169-182]		Used
FALSE	[K].MEIQEIQLK.[E]	1xOxidation [M1]		Mus musculus	0.00146773	0.00073604	2	4	8	P21107-2; P58771-2	P21107-2 [105-113]; P58771-2 [141-149]	0	1147.6	0.432	0.01	0.559547		14.23		1.15489e+06		3.13942e+06	68.28		51.47	Shared	Peak Found	Peak Found	High	Not Found	Not Found	Not Found	Peak Found	High	Peak Found	High	High	0.0003069	2.71	Mus musculus	39.9	K.MEIQEIQLK.E	[141-149]		Not Used
FALSE	[K].SIDDLEEK.[V]			Mus musculus	0.00714546	0.000791672	1	1	6	P58771-2	P58771-2 [252-259]	0	948.452													No Quan Values	High	High	Peak Found	High	Not Found	Not Found	High	Peak Found	High	High	High	0.0005531	2.35	Mus musculus	30.22	K.SIDDLEEK.V	[252-259]		Not Used
FALSE	[K].AADESER.[G]			Mus musculus	0.0355011	0.00296699	3	7	5	P21107-2; P58771-2; Q6IRU2	P21107-2 [83-89]; P58771-2 [119-125]; Q6IRU2 [83-89]	0	777.337	0.691	0.01	0.860592		6.5		3.1514e+06		4.1849e+06	20.32			Shared	Peak Found	Peak Found	High	Peak Found	Not Found	Not Found	Not Found	High	Not Found	High	High	0.002277	2.27	Mus musculus	9.34	K.AADESER.G	[119-125]		Not Used
FALSE	[R].KYEEVAR.[K]			Mus musculus	0.0525403	0.00398862	3	7	6	P21107-2; P58771-2; Q6IRU2	P21107-2 [125-131]; P58771-2 [161-167]; Q6IRU2 [125-131]	1	894.468	0.267	0.01	0.530522		3.91		2.48181e+06		1.29741e+07	76.74		26.44	Shared	High	Peak Found	Peak Found	Peak Found	Not Found	Not Found	High	High	High	High	High	0.002866	2.22	Mus musculus	16.59	R.KYEEVAR.K	[161-167]		Not Used
FALSE	[K].TVTNNLK.[S]			Mus musculus	0.0806533	0.00603331	1	2	7	P58771-2	P58771-2 [199-205]	0	789.446	0.862	0.01	0.964583		19.51		9.07537e+06		1.11197e+07	25.61		18.07		High	Peak Found	High	High	Not Found	Not Found	High	High	High	High	High	0.003478	2.05	Mus musculus	17.44	K.TVTNNLK.S	[199-205]		Used
FALSE	[K].TVTNNLK.[S]	1xDeamidated [N4]		Mus musculus	0.0908345	0.00638861	1	2	1	P58771-2	P58771-2 [199-205]	0	790.431	0.01	0.01	3.09854e-17						1.69608e+06			52.36		Not Found	Not Found	Not Found	Not Found	Not Found	Not Found	High	Not Found	Peak Found	Peak Found	High	0.002307	1.56	Mus musculus	18.15	K.TVTNNLK.S	[199-205]		Used
FALSE	[K].EDKYEEEIK.[LIV]			Mus musculus	0.101343	0.00682511	3	7	1	P21107-2; P58771-2; Q6IRU2	P21107-2 [182-190]; P58771-2 [218-226]; Q6IRU2 [182-190]	1	1182.55													Shared	Not Found	Not Found	Not Found	Not Found	Not Found	Not Found	Not Found	High	Not Found	Not Found	High	0.002607	1.86	Mus musculus		K.EDKYEEEIK.V	[218-226]		Not Used
FALSE	[R].AQKDEEK.[M]			Mus musculus	0.118682	0.00806349	1	2	1	P58771-2	P58771-2 [134-140]	1	847.416	0.01	0.01	3.09854e-17						351978					Not Found	Not Found	Not Found	Not Found	Not Found	Not Found	Peak Found	Not Found	High	Not Found	High	0.003323	2.27	Mus musculus	13.07	R.AQKDEEK.M	[134-140]		Used
High	sp	SUMO-conjugating enzyme ubc9 [OS=Mus musculus]	0	Mus musculus	13.3	34	4	12	4	1	158	18	8.66	26.34	4	0.01	0.01	5.00906e-17						6.87537e+06			45.33	Not Found	Not Found	Not Found	Not Found	Not Found	Not Found	High	High	High	High
Checked	Annotated Sequence	Modifications	Modifications in Master Proteins	Species Map	Qvality PEP	Qvality q-value	# Protein Groups	# Proteins	# PSMs	Master Protein Accessions	Positions in Master Proteins	# Missed Cleavages	Theo. MH+ [Da]	Abundance Ratio: (normoxia) / (hypoxia)	Abundance Ratio: (blank) / (hypoxia)	Abundance Ratio Adj. P-Value: (normoxia) / (hypoxia)	Abundance Ratio Adj. P-Value: (blank) / (hypoxia)	Abundance Ratio Variability [%]: (normoxia) / (hypoxia)	Abundance Ratio Variability [%]: (blank) / (hypoxia)	Abundances (Grouped): normoxia	Abundances (Grouped): blank	Abundances (Grouped): hypoxia	Abundances (Grouped) CV [%]: normoxia	Abundances (Grouped) CV [%]: blank	Abundances (Grouped) CV [%]: hypoxia	Quan Info	Found in Sample: [S239] F239: Sample, supernatant, Renca, 5, normoxia	Found in Sample: [S240] F240: Sample, supernatant, Renca, 4, normoxia	Found in Sample: [S255] F255: Sample, supernatant, Renca, 5, normoxia	Found in Sample: [S256] F256: Sample, supernatant, Renca, 4, normoxia	Found in Sample: [S238] F238: Sample, blank, Renca, 4, blank	Found in Sample: [S254] F254: Sample, blank, Renca, 4, blank	Found in Sample: [S235] F235: Sample, supernatant, Renca, 4, hypoxia	Found in Sample: [S237] F237: Sample, supernatant, Renca, 5, hypoxia	Found in Sample: [S246] F246: Sample, supernatant, Renca, 4, hypoxia	Found in Sample: [S253] F253: Sample, supernatant, Renca, 5, hypoxia	Confidence (by Search Engine): Sequest HT	Percolator q-Value (by Search Engine): Sequest HT	XCorr (by Search Engine): Sequest HT	Species Names	Top Apex RT [min]	Sequence in Protein	Positions in Protein	Peptide Group Modifications in Protein	Quan Usage
FALSE	[K].IQGGSVVEMQGDEMTR.[I]	2xOxidation [M9; M14]		Mus musculus	5.45635e-05	0	1	1	3	O88844	O88844 [5-20]	0	1768.78	0.01	0.01	3.09854e-17						2.0744e+06			29.39		Not Found	High	Not Found	High	Not Found	Not Found	Peak Found	Not Found	Not Found	High	High	0	3.03	Mus musculus	30.24	K.IQGGSVVEMQGDEMTR.I	[5-20]		Used
FALSE	[K].IQGGSVVEMQGDEMTR.[I]	1xOxidation [M]		Mus musculus	1.32206e-05	0	1	1	5	O88844	O88844 [5-20]	0	1752.79	0.01	0.01	3.09854e-17						1.21025e+06			1.28		Not Found	Not Found	Not Found	Not Found	Not Found	Not Found	High	High	High	High	High	0	3.33	Mus musculus	36.77	K.IQGGSVVEMQGDEMTR.I	[5-20]		Used
FALSE	[R].LIDDMVAQAMK.[S]			Mus musculus	0.000437379	0	1	1	2	O88844	O88844 [250-260]	0	1234.62													No Quan Values	Not Found	Not Found	Not Found	Not Found	Not Found	Not Found	High	Not Found	High	Not Found	High	0	2.81	Mus musculus	54.69	R.LIDDMVAQAMK.S	[250-260]		Not Used
FALSE	[R].LIDDMVAQAMK.[S]	2xOxidation [M5; M10]		Mus musculus	0.000273665	0	1	1	8	O88844	O88844 [250-260]	0	1266.61	0.441	0.01	0.685031		16.42		2.00586e+06		4.48851e+06	33.33		80.57		Peak Found	High	Peak Found	High	Not Found	Not Found	High	High	High	High	High	0	2.72	Mus musculus	32.52	R.LIDDMVAQAMK.S	[250-260]		Used
FALSE	[K].GQETSTNPIASIFAWSR.[G]			Mus musculus	6.93248e-06	0	1	1	3	O88844	O88844 [322-338]	0	1864.92	0.757	0.01	0.8353		58.01		678752		826380			102.02		Peak Found	Not Found	Peak Found	Not Found	Not Found	Not Found	High	Peak Found	High	High	High	0	4.6	Mus musculus	72.47	K.GQETSTNPIASIFAWSR.G	[322-338]		Used
FALSE	[R].KIQGGSVVEMQGDEMTR.[I]	2xOxidation [M10; M15]		Mus musculus	0.000143751	0	1	1	5	O88844	O88844 [4-20]	1	1896.88	0.01	0.01	3.09854e-17						1.41282e+06			3.43		High	Not Found	High	Not Found	Not Found	Not Found	Peak Found	Peak Found	High	High	High	0	4.21	Mus musculus	25.81	R.KIQGGSVVEMQGDEMTR.I	[4-20]		Used
FALSE	[K].TVEAEAAHGTVTR.[H]			Mus musculus	1.17799e-05	0	1	1	16	O88844	O88844 [302-314]	0	1341.68	0.243	0.01	0.458992		4.89		3.74323e+06		1.44061e+07	88.72		13.65		High	High	High	High	Not Found	Not Found	High	High	High	High	High	0	4.19	Mus musculus	21.79	K.TVEAEAAHGTVTR.H	[302-314]		Used
FALSE	[K].VTYMVHDFEEGGGVAMGMYNQDK.[S]	3xOxidation [M4; M16; M18]		Mus musculus	2.78674e-05	0	1	1	3	O88844	O88844 [165-187]	0	2626.09	0.01	0.01	3.09854e-17						1.25423e+06					High	Not Found	Not Found	Not Found	Not Found	Not Found	High	Not Found	High	Not Found	High	0	4.69	Mus musculus	44.2	K.VTYMVHDFEEGGGVAMGMYNQDK.S	[165-187]		Used
FALSE	[K].VTYMVHDFEEGGGVAMGMYNQDK.[S]	2xOxidation [M4; M16]		Mus musculus	1.56051e-05	0	1	1	1	O88844	O88844 [165-187]	0	2610.09													No Quan Values	Not Found	Not Found	Not Found	Not Found	Not Found	Not Found	Not Found	Not Found	High	Not Found	High	0	4.6	Mus musculus	49.04	K.VTYMVHDFEEGGGVAMGMYNQDK.S	[165-187]		Not Used
FALSE	[R].SDYLNTFEFMDK.[L]			Mus musculus	0.00027273	0	1	1	5	O88844	O88844 [389-400]	0	1509.66	0.154	0.01	0.0517225		0.96		290118		1.538e+06	12.11		40.91		Peak Found	Peak Found	High	Peak Found	Not Found	Not Found	High	High	High	High	High	0	3.62	Mus musculus	63.09	R.SDYLNTFEFMDK.L	[389-400]		Used
FALSE	[R].SDYLNTFEFMDK.[L]	1xOxidation [M10]		Mus musculus	0.000299044	0	1	1	8	O88844	O88844 [389-400]	0	1525.65	0.876	0.01	0.963981		63.22		2.34472e+06		3.32613e+06			43.36		High	Not Found	High	Not Found	Not Found	Not Found	High	High	High	High	High	0	3.38	Mus musculus	56.52	R.SDYLNTFEFMDK.L	[389-400]		Used
FALSE	[K].SIEDFAHSSFQMALSK.[G]	1xOxidation [M12]		Mus musculus	6.07559e-05	0	1	1	6	O88844	O88844 [188-203]	0	1813.84	0.619	3.794	0.752575		18.1	89.63	677372	6.57916e+06	1.46559e+06	7.76		64.02		Not Found	Peak Found	High	Not Found	Peak Found	Peak Found	Peak Found	High	High	High	High	3.521e-05	3.42	Mus musculus	56.39	K.SIEDFAHSSFQMALSK.G	[188-203]		Used
FALSE	[K].SIEDFAHSSFQMALSK.[G]			Mus musculus	0.000378408	0	1	1	4	O88844	O88844 [188-203]	0	1797.85	0.01	0.01	3.09854e-17						830437			56.24		Not Found	Not Found	High	Not Found	Not Found	Not Found	High	High	High	Peak Found	High	0.00217	1.6	Mus musculus	60.63	K.SIEDFAHSSFQMALSK.G	[188-203]		Used
FALSE	[K].ALEDVCIETIEAGFMTK.[D]	1xCarbamidomethyl [C6]; 1xOxidation [M15]		Mus musculus	5.06508e-06	0	1	1	2	O88844	O88844 [358-374]	0	1942.91	0.01	0.01	3.09854e-17						515861			30.58		Not Found	Not Found	High	Not Found	Not Found	Not Found	Peak Found	High	Not Found	Peak Found	High	0	3.52	Mus musculus	66.54	K.ALEDVCIETIEAGFMTK.D	[358-374]		Used
FALSE	[R].FKDIFQEIYDKK.[Y]			Mus musculus	4.9884e-05	0	1	1	1	O88844	O88844 [223-234]	2	1573.83	0.763	0.01	0.893158		35.86		1.67938e+06		1.63771e+06	18.23		78.8		Not Found	Peak Found	Peak Found	Peak Found	Not Found	Not Found	Peak Found	Peak Found	High	Not Found	High	0	4.67	Mus musculus	51.58	R.FKDIFQEIYDKK.Y	[223-234]		Used
FALSE	[R].AKLDNNTELSFFAK.[A]			Mus musculus	4.29021e-05	0	1	1	2	O88844	O88844 [344-357]	1	1597.82	0.01	0.01	3.09854e-17						777542			60.64		Not Found	Not Found	Not Found	Not Found	Not Found	Not Found	Peak Found	Peak Found	High	Peak Found	High	0	4.4	Mus musculus	49.47	R.AKLDNNTELSFFAK.A	[344-357]		Used
FALSE	[R].ATDFVVPGPGK.[V]			Mus musculus	0.000230417	0	1	1	3	O88844	O88844 [141-151]	0	1087.58	0.705	0.652	0.916695		24.67	18.88	7.0703e+06	6.36804e+06	9.02507e+06	13		32.8		Peak Found	High	Peak Found	High	Peak Found	Not Found	High	Peak Found	Peak Found	Peak Found	High	3.521e-05	3.16	Mus musculus	39.99	R.ATDFVVPGPGK.V	[141-151]		Used
FALSE	[R].LIDDMVAQAMK.[S]	1xOxidation [M5]		Mus musculus	0.000623542	0.000165791	1	1	1	O88844	O88844 [250-260]	0	1250.61	0.01	0.01	3.09854e-17						3.03705e+06					Not Found	Not Found	Not Found	Not Found	Not Found	Not Found	Peak Found	Not Found	High	Not Found	High	3.521e-05	2.38	Mus musculus	44.14	R.LIDDMVAQAMK.S	[250-260]		Used
FALSE	[R].KIQGGSVVEMQGDEMTR.[I]	1xOxidation [M10]		Mus musculus	0.00112286	0.000577902	1	1	1	O88844	O88844 [4-20]	1	1880.88													No Quan Values	Not Found	Not Found	Not Found	Not Found	Not Found	Not Found	High	Not Found	Not Found	Not Found	High	0.0001805	2.86	Mus musculus		R.KIQGGSVVEMQGDEMTR.I	[4-20]		Not Used
FALSE	[K].DIFQEIYDK.[K]			Mus musculus	0.00620876	0.00073604	1	1	1	O88844	O88844 [225-233]	0	1170.57													No Quan Values	Not Found	Not Found	Not Found	Not Found	Not Found	Not Found	Not Found	Not Found	Not Found	High	High	0.0004736	1.57	Mus musculus	60.34	K.DIFQEIYDK.K	[225-233]		Not Used
FALSE	[R].DATNDQVTK.[D]			Mus musculus	0.00314384	0.00073604	1	1	9	O88844	O88844 [50-58]	0	991.469	0.979	0.875	0.998767		28.8	28.69	8.83983e+06	7.24226e+06	9.26375e+06	30.3		26.38		High	Peak Found	High	High	Peak Found	Peak Found	High	High	High	High	High	0.0005257	2.76	Mus musculus	17.22	R.DATNDQVTK.D	[50-58]		Used
FALSE	[R].NILGGTVFR.[E]			Mus musculus	0.00253067	0.00073604	2	2	4	O88844; P54071	O88844 [101-109]; P54071 [141-149]	0	976.557	0.649	0.01	0.884891		28.95		6.11529e+06		1.0524e+07	27.57		52.99	Shared	Peak Found	Not Found	Peak Found	Peak Found	Not Found	Not Found	High	High	High	High	High	0.0004736	2.07	Mus musculus	49.04	R.NILGGTVFR.E	[101-109]		Not Used
FALSE	[K].CATITPDEK.[R]	1xCarbamidomethyl [C1]		Mus musculus	0.00265596	0.00073604	1	1	1	O88844	O88844 [73-81]	0	1034.48	0.01	0.01	3.09854e-17						1.29956e+06			28.84		Not Found	Not Found	Not Found	Not Found	Not Found	Not Found	Peak Found	Peak Found	High	Peak Found	High	0.000471	2.29	Mus musculus	22.4	K.CATITPDEK.R	[73-81]		Used
FALSE	[R].FKDIFQEIYDK.[K]			Mus musculus	0.00492118	0.00073604	1	1	1	O88844	O88844 [223-233]	1	1445.73	0.01	0.01	3.09854e-17						1.3018e+06			71.77		Not Found	Not Found	Not Found	Not Found	Not Found	Not Found	Peak Found	Peak Found	High	Peak Found	High	0.0004736	2.68	Mus musculus	57.17	R.FKDIFQEIYDK.K	[223-233]		Used
FALSE	[K].VEITYTPK.[D]			Mus musculus	0.00483337	0.00073604	1	1	6	O88844	O88844 [152-159]	0	950.519	0.715	0.01	0.909444		17.83		7.15072e+06		9.86823e+06	15.97		23.69		High	Peak Found	Peak Found	High	Not Found	Not Found	High	High	High	High	High	0.0004736	2.46	Mus musculus	33.3	K.VEITYTPK.D	[152-159]		Used
FALSE	[R].LVTGWVKPIIIGR.[H]			Mus musculus	0.00601002	0.00073604	1	1	1	O88844	O88844 [120-132]	0	1451.91													No Quan Values	Not Found	Not Found	Not Found	Not Found	Not Found	Not Found	Not Found	Not Found	High	Not Found	High	0.0004736	1.61	Mus musculus	55.23	R.LVTGWVKPIIIGR.H	[120-132]		Not Used
FALSE	[K].DAAEAIKK.[Y]			Mus musculus	0.0146491	0.000962949	1	1	9	O88844	O88844 [59-66]	1	845.473	0.967	0.01	0.999144		105.48		4.13209e+06		8.55457e+06	121.17		10.74		High	High	High	High	Not Found	Not Found	High	High	High	High	High	0.0006893	2.81	Mus musculus	16.47	K.DAAEAIKK.Y	[59-66]		Used
FALSE	[R].IIWELIK.[E]			Mus musculus	0.0173093	0.00124089	1	1	5	O88844	O88844 [21-27]	0	914.571	0.01	0.01	3.09854e-17						4.25022e+06			26.92		Not Found	Not Found	High	Not Found	Not Found	Not Found	High	High	High	High	High	0.0007873	2.66	Mus musculus	59.7	R.IIWELIK.E	[21-27]		Used
FALSE	[K].GWPLYLSTK.[N]			Mus musculus	0.0180188	0.00132745	1	1	2	O88844	O88844 [204-212]	0	1064.58	0.01	0.01	3.09854e-17						828037			69.88		Not Found	Not Found	Not Found	Not Found	Not Found	Not Found	High	Peak Found	High	Peak Found	High	0.0006408	1.92	Mus musculus	54.98	K.GWPLYLSTK.N	[204-212]		Used
FALSE	[K].DIFQEIYDKK.[Y]			Mus musculus	0.0195353	0.00141144	1	1	1	O88844	O88844 [225-234]	1	1298.66	0.01	0.01	3.09854e-17						581444			52.63		Not Found	Not Found	Not Found	Not Found	Not Found	Not Found	Not Found	High	Peak Found	Peak Found	High	0.0006559	2.35	Mus musculus	53.25	K.DIFQEIYDKK.Y	[225-234]		Used
FALSE	[R].NILGGTVFR.[E]	1xDeamidated [N1]		Mus musculus	0.0403154	0.00320858	2	2	1	O88844; P54071	O88844 [101-109]; P54071 [141-149]	0	977.541	2.156	0.01	0.750406		83.64		3.12339e+06		1.50448e+06	78.44		3.25	Shared	Peak Found	Peak Found	Peak Found	Peak Found	Not Found	Not Found	Not Found	High	Peak Found	Peak Found	High	0.00106	1.66	Mus musculus	49.43	R.NILGGTVFR.E	[101-109]		Not Used
FALSE	[K].SQFEAQK.[I]			Mus musculus	0.0679738	0.00502359	1	1	6	O88844	O88844 [237-243]	0	837.41	0.987	0.01	0.994462		53.21		7.90497e+06		6.10897e+06	75.14		33.3		High	Peak Found	Peak Found	Not Found	Not Found	Not Found	High	High	High	High	High	0.004023	2.27	Mus musculus	17.58	K.SQFEAQK.I	[237-243]		Used
High	P53810	Phosphatidylinositol transfer protein alpha isoform [OS=Mus musculus]	0	Mus musculus	12.894	20	4	7	3	1	271	31.9	6.37	20.39	4	0.01	0.01	5.00906e-17						4.64716e+06			45.52	Not Found	Not Found	High	Not Found	Not Found	Not Found	High	High	High	High
Checked	Annotated Sequence	Modifications	Modifications in Master Proteins	Species Map	Qvality PEP	Qvality q-value	# Protein Groups	# Proteins	# PSMs	Master Protein Accessions	Positions in Master Proteins	# Missed Cleavages	Theo. MH+ [Da]	Abundance Ratio: (normoxia) / (hypoxia)	Abundance Ratio: (blank) / (hypoxia)	Abundance Ratio Adj. P-Value: (normoxia) / (hypoxia)	Abundance Ratio Adj. P-Value: (blank) / (hypoxia)	Abundance Ratio Variability [%]: (normoxia) / (hypoxia)	Abundance Ratio Variability [%]: (blank) / (hypoxia)	Abundances (Grouped): normoxia	Abundances (Grouped): blank	Abundances (Grouped): hypoxia	Abundances (Grouped) CV [%]: normoxia	Abundances (Grouped) CV [%]: blank	Abundances (Grouped) CV [%]: hypoxia	Quan Info	Found in Sample: [S239] F239: Sample, supernatant, Renca, 5, normoxia	Found in Sample: [S240] F240: Sample, supernatant, Renca, 4, normoxia	Found in Sample: [S255] F255: Sample, supernatant, Renca, 5, normoxia	Found in Sample: [S256] F256: Sample, supernatant, Renca, 4, normoxia	Found in Sample: [S238] F238: Sample, blank, Renca, 4, blank	Found in Sample: [S254] F254: Sample, blank, Renca, 4, blank	Found in Sample: [S235] F235: Sample, supernatant, Renca, 4, hypoxia	Found in Sample: [S237] F237: Sample, supernatant, Renca, 5, hypoxia	Found in Sample: [S246] F246: Sample, supernatant, Renca, 4, hypoxia	Found in Sample: [S253] F253: Sample, supernatant, Renca, 5, hypoxia	Confidence (by Search Engine): Sequest HT	Percolator q-Value (by Search Engine): Sequest HT	XCorr (by Search Engine): Sequest HT	Species Names	Top Apex RT [min]	Sequence in Protein	Positions in Protein	Peptide Group Modifications in Protein	Quan Usage
FALSE	[K].LSQELDFVSHNVR.[T]			Mus musculus	9.59115e-06	0	1	1	10	Q02819	Q02819 [84-96]	0	1543.79	2.466	0.01	0.695563		108.49		1.09941e+07		4.6496e+06	91.88		95.23		High	High	High	High	Not Found	Not Found	High	Peak Found	High	Peak Found	High	0	4.01	Mus musculus	44.79	K.LSQELDFVSHNVR.T	[84-96]		Used
FALSE	[R].LVTLEEFLASTQR.[K]			Mus musculus	2.61194e-05	0	1	1	7	Q02819	Q02819 [310-322]	0	1506.82	3.798	0.01	0.366703		86.21		3.20612e+06		930236	36.34		75.18		High	High	High	Peak Found	Not Found	Not Found	High	High	High	High	High	0	3.77	Mus musculus	70.09	R.LVTLEEFLASTQR.K	[310-322]		Used
FALSE	[K].KVPEQPPELPQLDSQHL.[-]			Mus musculus	5.30206e-05	0	1	1	5	Q02819	Q02819 [443-459]	1	1955.02	1.581	0.01	0.878226		42.23		5.68021e+06		3.40146e+06	8.97		29.21		High	High	Peak Found	Peak Found	Not Found	Not Found	High	Peak Found	High	Not Found	High	0	4.66	Mus musculus	51.19	K.KVPEQPPELPQLDSQHL.-	[443-459]		Used
FALSE	[K].TVEMSPAYTEEELKR.[F]	1xOxidation [M4]		Mus musculus	2.01544e-05	0	1	1	1	Q02819	Q02819 [334-348]	1	1798.85	3.463	0.01	0.492687		15.46		3.39615e+06		957330			15.49		Peak Found	Not Found	High	Not Found	Not Found	Not Found	Peak Found	Peak Found	Peak Found	Peak Found	High	0	4.13	Mus musculus	34.06	K.TVEMSPAYTEEELKR.F	[334-348]		Used
FALSE	[K].TVEMSPAYTEEELK.[R]	1xOxidation [M4]		Mus musculus	6.86175e-05	0	1	1	3	Q02819	Q02819 [334-347]	0	1642.75	1.158	0.01	0.999957		27.23		1.15574e+06		997713					High	Not Found	High	Not Found	Not Found	Not Found	Peak Found	Not Found	High	Not Found	High	0	3.15	Mus musculus	38.84	K.TVEMSPAYTEEELK.R	[334-347]		Used
FALSE	[R].YLESLGEEQRK.[E]			Mus musculus	0.00020196	0	1	1	5	Q02819	Q02819 [189-199]	1	1351.69	1.192	0.01	0.963554		98.55		1.86919e+06		1.28032e+06	21.38		92.49		High	High	Peak Found	High	Not Found	Not Found	Peak Found	Peak Found	High	Peak Found	High	3.521e-05	3.59	Mus musculus	29.27	R.YLESLGEEQRK.E	[189-199]		Used
FALSE	[R].YLQEVINVLETDGHFR.[E]			Mus musculus	2.12292e-06	0	1	1	2	Q02819	Q02819 [53-68]	0	1932.98	1.137	0.01	0.964751		95.48		5.98392e+06		4.43923e+06			52		High	Not Found	Peak Found	Not Found	Not Found	Not Found	High	Not Found	Peak Found	Peak Found	High	0	4.88	Mus musculus	67.68	R.YLQEVINVLETDGHFR.E	[53-68]		Used
FALSE	[K].VNVPGSQAQLK.[E]			Mus musculus	0.000322191	0	1	1	10	Q02819	Q02819 [218-228]	0	1140.64	3.176	0.01	0.602489		52.99		1.35586e+07		4.72244e+06	34.09		47.16		High	High	High	High	Not Found	Not Found	High	High	High	High	High	0	2.58	Mus musculus	31.87	K.VNVPGSQAQLK.E	[218-228]		Used
FALSE	[K].QQLQEQSAPPSKPDGQLQFR.[A]			Mus musculus	1.17799e-05	0	1	1	1	Q02819	Q02819 [400-419]	0	2282.15	2.108	0.01	0.765072		26.86		1.35535e+06		469672			55.66		Peak Found	Not Found	High	Not Found	Not Found	Not Found	Peak Found	Not Found	Peak Found	Peak Found	High	0	3.44	Mus musculus	38.18	K.QQLQEQSAPPSKPDGQLQFR.A	[400-419]		Used
FALSE	[K].QFEHLDPQNQHTFEAR.[D]			Mus musculus	0.000106767	0	1	1	5	Q02819	Q02819 [136-151]	0	1996.93	1.887	0.01	0.822585		56.71		3.43965e+06		1.66523e+06			19.73		High	Not Found	High	High	Not Found	Not Found	High	Peak Found	High	Not Found	High	3.521e-05	4.54	Mus musculus	37.11	K.QFEHLDPQNQHTFEAR.D	[136-151]		Used
FALSE	[K].TFFILHDINSDGVLDEQELEALFTK.[E]			Mus musculus	1.3855e-05	0	1	1	1	Q02819	Q02819 [246-270]	0	2894.45													No Quan Values	Not Found	Not Found	Not Found	Not Found	Not Found	Not Found	Not Found	Not Found	High	Not Found	High	0	5.61	Mus musculus	82.92	K.TFFILHDINSDGVLDEQELEALFTK.E	[246-270]		Not Used
FALSE	[R].ADTDDAPVPAPAGDQKDVPASEK.[K]			Mus musculus	2.1231e-07	0	1	1	7	Q02819	Q02819 [420-442]	1	2294.08	22.158	0.01	0.00729623		80.11		3.88588e+06		790878	132.64				Not Found	High	Peak Found	High	Not Found	Not Found	High	Not Found	High	Not Found	High	0	5.54	Mus musculus	36.08	R.ADTDDAPVPAPAGDQKDVPASEK.K	[420-442]		Used
FALSE	[R].ADTDDAPVPAPAGDQK.[D]			Mus musculus	3.37209e-05	0	1	1	9	Q02819	Q02819 [420-435]	0	1567.72	2.09	0.01	0.767003		43.6		4.89424e+06		2.32682e+06	20.24		30.38		High	High	Peak Found	High	Not Found	Not Found	High	High	High	High	High	0	3.19	Mus musculus	30.56	R.ADTDDAPVPAPAGDQK.D	[420-435]		Used
FALSE	[R].DLAQYDAAHHEEFK.[R]			Mus musculus	0.000250304	0	1	1	1	Q02819	Q02819 [163-176]	0	1673.76	0.01	0.01	3.09854e-17						375882			36.69		Not Found	Not Found	Not Found	Not Found	Not Found	Not Found	Peak Found	Not Found	High	Peak Found	High	0	3.28	Mus musculus	34.83	R.DLAQYDAAHHEEFK.R	[163-176]		Used
FALSE	[R].ELQQAVLQMEQR.[K]	1xOxidation [M9]		Mus musculus	0.000185747	0	1	1	14	Q02819	Q02819 [387-398]	0	1488.75	3.702	0.01	0.449173		59.2		4.95569e+06		1.32156e+06	52.05		53.61		Peak Found	High	High	High	Not Found	Not Found	High	High	High	High	High	0	3.79	Mus musculus	37.24	R.ELQQAVLQMEQR.K	[387-398]		Used
FALSE	[R].ELQQAVLQMEQR.[K]			Mus musculus	0.000298029	0	1	1	2	Q02819	Q02819 [387-398]	0	1472.75	0.715	0.01	0.905448		65.71		2.62737e+06		3.67412e+06					High	Not Found	High	Not Found	Not Found	Not Found	Peak Found	Not Found	Peak Found	Not Found	High	0	3.24	Mus musculus	47.47	R.ELQQAVLQMEQR.K	[387-398]		Used
FALSE	[K].EVWEELDGLDPNR.[F]			Mus musculus	0.00021277	0	1	1	3	Q02819	Q02819 [229-241]	0	1571.73	0.879	0.01	0.92385		43.67		1.32747e+06		1.58513e+06			6.91		Peak Found	Not Found	High	Not Found	Not Found	Not Found	High	Peak Found	High	Peak Found	High	0	3.25	Mus musculus	61.5	K.EVWEELDGLDPNR.F	[229-241]		Used
FALSE	[R].LSQETEALGR.[S]			Mus musculus	0.000543866	0.000165791	1	1	9	Q02819	Q02819 [367-376]	0	1103.57	4.753	2.854	0.468796		69.53	64.9	2.42446e+07	1.47924e+07	5.29201e+06	29.59		68.68		High	High	Peak Found	High	Peak Found	Peak Found	High	High	High	High	High	0.0001805	3.25	Mus musculus	28.85	R.LSQETEALGR.S	[367-376]		Used
FALSE	[R].DLELLIQTATR.[D]			Mus musculus	0.000586219	0.000165791	1	1	3	Q02819	Q02819 [152-162]	0	1272.72	1.677	0.01	0.860427		71.49		2.25109e+06		1.63458e+06	66.32				Peak Found	Not Found	High	Peak Found	Not Found	Not Found	High	Not Found	High	Not Found	High	3.521e-05	3.26	Mus musculus	66.74	R.DLELLIQTATR.D	[152-162]		Used
FALSE	[R].EKLQAANAEDIK.[S]			Mus musculus	0.00058804	0.000165791	1	1	1	Q02819	Q02819 [69-80]	1	1329.7													No Quan Values	Not Found	Not Found	Not Found	Not Found	Not Found	Not Found	High	Not Found	Not Found	Not Found	High	3.521e-05	3.02	Mus musculus		R.EKLQAANAEDIK.S	[69-80]		Not Used
FALSE	[R].YLESLGEEQR.[K]			Mus musculus	0.000666815	0.000165791	1	1	5	Q02819	Q02819 [189-198]	0	1223.59	1.48	0.01	0.88489		57.2		5.91556e+06		4.14643e+06	39.63		55.71		Peak Found	High	High	High	Not Found	Not Found	Peak Found	High	High	Peak Found	High	0.000471	2.59	Mus musculus	36.76	R.YLESLGEEQR.K	[189-198]		Used
FALSE	[K].NVDTNQDR.[L]			Mus musculus	0.0022159	0.00073604	1	1	11	Q02819	Q02819 [302-309]	0	961.433	5.492	0.01	0.300728		50.21		1.26993e+07		1.98522e+06	31.58		12.57		High	High	High	High	Not Found	Not Found	High	High	High	High	High	0.0004923	2.37	Mus musculus	14.12	K.NVDTNQDR.L	[302-309]		Used
FALSE	[R].FEEELAAR.[E]			Mus musculus	0.00492118	0.00073604	1	1	3	Q02819	Q02819 [349-356]	0	964.473	3.018	0.01	0.583338		44.03		8.04315e+06		2.54049e+06			53.11		High	Not Found	High	Not Found	Not Found	Not Found	Peak Found	Not Found	Peak Found	Peak Found	High	0.0004736	2.46	Mus musculus	32.63	R.FEEELAAR.E	[349-356]		Used
FALSE	[R].KQQLQEQSAPPSKPDGQLQFR.[A]			Mus musculus	0.00589484	0.00073604	1	1	1	Q02819	Q02819 [399-419]	1	2410.25	2.118	0.01	0.763823		70.02		1.48785e+06		702514					Peak Found	Not Found	High	Not Found	Not Found	Not Found	Peak Found	Not Found	Peak Found	Not Found	High	0.0004736	2.75	Mus musculus	34.46	R.KQQLQEQSAPPSKPDGQLQFR.A	[399-419]		Used
FALSE	[K].LQAANAEDIK.[S]			Mus musculus	0.00126677	0.00073604	1	1	4	Q02819	Q02819 [71-80]	0	1072.56	3.02	0.01	0.641646		63.62		1.51951e+07		5.06428e+06	43.01		58.86		High	High	High	High	Not Found	Not Found	Peak Found	Peak Found	Peak Found	Peak Found	High	0.000471	2.24	Mus musculus	27.56	K.LQAANAEDIK.S	[71-80]		Used
FALSE	[K].TFFILHDINSDGVLDEQELEALFTK.[E]	2xDeamidated [N9; Q17]		Mus musculus	0.0516468	0.00398862	1	1	1	Q02819	Q02819 [246-270]	0	2896.41	0.01	0.01	3.09854e-17						797079					Not Found	Not Found	Not Found	Not Found	Not Found	Not Found	Peak Found	Not Found	High	Not Found	High	0.001272	1.82	Mus musculus	83.6	K.TFFILHDINSDGVLDEQELEALFTK.E	[246-270]		Used
FALSE	[R].EAELNAR.[A]			Mus musculus	0.0766285	0.00564076	1	1	6	Q02819	Q02819 [357-363]	0	802.405	3.109	0.32	0.594142		75.17	0.57	2.92447e+07	2.86396e+06	9.16077e+06	71.91		3.38		High	High	High	High	Not Found	Peak Found	High	Peak Found	Peak Found	High	High	0.002307	2.29	Mus musculus	16.9	R.EAELNAR.A	[357-363]		Used
FALSE	[K].RFEEELAAR.[E]			Mus musculus	0.110165	0.00751519	1	1	2	Q02819	Q02819 [348-356]	1	1120.57	0.821	0.01	0.886864		45.77		1.17074e+06		1.40626e+06			64.09		Peak Found	Not Found	High	Not Found	Not Found	Not Found	Peak Found	Peak Found	High	Peak Found	High	0.002992	2.07	Mus musculus	29.7	K.RFEEELAAR.E	[348-356]		Used
FALSE	[R].KLQEQQR.[R]			Mus musculus	0.138556	0.00935208	1	1	1	Q02819	Q02819 [204-210]	1	929.516	100		3.09854e-17				709003			130.35				Not Found	High	Peak Found	Not Found	Not Found	Not Found	Not Found	Not Found	Not Found	Not Found	High	0.003832	2.27	Mus musculus	13.06	R.KLQEQQR.R	[204-210]		Used
High	Q99JW2	Aminoacylase-1 [OS=Mus musculus]	0	Mus musculus	12.444	14	4	5	4	1	408	45.8	6.32	10.86	4	0.01	4.01	5.00906e-17			8.36		4.2281e+06	895772			30.76	Peak Found	Not Found	Peak Found	Peak Found	Not Found	Peak Found	High	Peak Found	High	High
Checked	Annotated Sequence	Modifications	Modifications in Master Proteins	Species Map	Qvality PEP	Qvality q-value	# Protein Groups	# Proteins	# PSMs	Master Protein Accessions	Positions in Master Proteins	# Missed Cleavages	Theo. MH+ [Da]	Abundance Ratio: (normoxia) / (hypoxia)	Abundance Ratio: (blank) / (hypoxia)	Abundance Ratio Adj. P-Value: (normoxia) / (hypoxia)	Abundance Ratio Adj. P-Value: (blank) / (hypoxia)	Abundance Ratio Variability [%]: (normoxia) / (hypoxia)	Abundance Ratio Variability [%]: (blank) / (hypoxia)	Abundances (Grouped): normoxia	Abundances (Grouped): blank	Abundances (Grouped): hypoxia	Abundances (Grouped) CV [%]: normoxia	Abundances (Grouped) CV [%]: blank	Abundances (Grouped) CV [%]: hypoxia	Quan Info	Found in Sample: [S239] F239: Sample, supernatant, Renca, 5, normoxia	Found in Sample: [S240] F240: Sample, supernatant, Renca, 4, normoxia	Found in Sample: [S255] F255: Sample, supernatant, Renca, 5, normoxia	Found in Sample: [S256] F256: Sample, supernatant, Renca, 4, normoxia	Found in Sample: [S238] F238: Sample, blank, Renca, 4, blank	Found in Sample: [S254] F254: Sample, blank, Renca, 4, blank	Found in Sample: [S235] F235: Sample, supernatant, Renca, 4, hypoxia	Found in Sample: [S237] F237: Sample, supernatant, Renca, 5, hypoxia	Found in Sample: [S246] F246: Sample, supernatant, Renca, 4, hypoxia	Found in Sample: [S253] F253: Sample, supernatant, Renca, 5, hypoxia	Confidence (by Search Engine): Sequest HT	Percolator q-Value (by Search Engine): Sequest HT	XCorr (by Search Engine): Sequest HT	Species Names	Top Apex RT [min]	Sequence in Protein	Positions in Protein	Peptide Group Modifications in Protein	Quan Usage
FALSE	[R].LPESLAGSPALLHLGSLPK.[S]			Mus musculus	2.21329e-05	0	1	1	2	Q61001	Q61001 [3629-3647]	0	1900.09	0.01	0.01	3.09854e-17						5.22199e+06			111.23		Not Found	Not Found	Not Found	Not Found	Not Found	Not Found	Not Found	High	High	Not Found	High	0	4.36	Mus musculus	60.29	R.LPESLAGSPALLHLGSLPK.S	[3629-3647]		Used
FALSE	[R].LQCACQHNTCGGSCDR.[C]	4xCarbamidomethyl [C3; C5; C10; C14]		Mus musculus	1.61195e-05	0	1	1	4	Q61001	Q61001 [325-340]	0	1923.73	2.109	0.01	0.772799		43.35		436145		206769			51.47		High	Not Found	Peak Found	Not Found	Not Found	Not Found	High	Peak Found	High	Not Found	High	0	4.53	Mus musculus	17.67	R.LQCACQHNTCGGSCDR.C	[325-340]		Used
FALSE	[R].ITASATCGEEAPTR.[S]	1xCarbamidomethyl [C7]		Mus musculus	1.95115e-05	0	1	1	7	Q61001	Q61001 [63-76]	0	1463.68	1.056	0.01	0.988683		38.04		5.98571e+06		5.36674e+06	36.85		11.93		High	High	Peak Found	High	Not Found	Not Found	High	High	High	High	High	0	3.98	Mus musculus	26.91	R.ITASATCGEEAPTR.S	[63-76]		Used
FALSE	[R].MGQGSPGDALVPSGEQLR.[W]	1xOxidation [M1]		Mus musculus	4.2595e-05	0	1	1	2	Q61001	Q61001 [2298-2315]	0	1814.87													No Quan Values	Not Found	Not Found	Not Found	Not Found	Not Found	Not Found	Not Found	Not Found	High	High	High	0	3.2	Mus musculus		R.MGQGSPGDALVPSGEQLR.W	[2298-2315]		Not Used
FALSE	[R].ITQDDDVICTTEYSR.[I]	1xCarbamidomethyl [C9]		Mus musculus	3.90635e-06	0	1	1	6	Q61001	Q61001 [212-226]	0	1815.81	1.058	0.01	0.994462		36.09		3.07089e+06		3.20318e+06	39.5				Not Found	High	High	High	Not Found	Not Found	High	High	High	Not Found	High	0	4.28	Mus musculus	43.01	R.ITQDDDVICTTEYSR.I	[212-226]		Used
FALSE	[R].LELEEAATPEGHAVR.[F]			Mus musculus	1.70763e-05	0	1	1	7	Q61001	Q61001 [881-895]	0	1621.82	0.293	0.01	0.290853		3.63		507424		1.70307e+06			18.65		High	Peak Found	High	Peak Found	Not Found	Not Found	High	High	High	High	High	0	4.3	Mus musculus	37.46	R.LELEEAATPEGHAVR.F	[881-895]		Used
FALSE	[R].LCDELTGQCICPPR.[T]	3xCarbamidomethyl [C2; C9; C11]		Mus musculus	3.92167e-05	0	1	1	1	Q61001	Q61001 [1495-1508]	0	1718.77													No Quan Values	Not Found	Not Found	Not Found	Not Found	Not Found	Not Found	Not Found	Not Found	High	Not Found	High	0	3.53	Mus musculus		R.LCDELTGQCICPPR.T	[1495-1508]		Not Used
FALSE	[R].VGTFSLDAANPK.[G]			Mus musculus	0.00026264	0	1	1	2	Q61001	Q61001 [1617-1628]	0	1219.63													No Quan Values	Not Found	Not Found	Not Found	Not Found	Not Found	Not Found	Not Found	High	High	Not Found	High	0	3.29	Mus musculus		R.VGTFSLDAANPK.G	[1617-1628]		Not Used
FALSE	[R].TPGGDGFSLHPPYFNLAEGAR.[I]			Mus musculus	3.31199e-05	0	1	1	1	Q61001	Q61001 [42-62]	0	2203.06													No Quan Values	Not Found	Not Found	Not Found	Not Found	Not Found	Not Found	Not Found	Not Found	High	Not Found	High	0	5.05	Mus musculus		R.TPGGDGFSLHPPYFNLAEGAR.I	[42-62]		Not Used
FALSE	[R].STDFGHTYQPWQFFASSK.[R]	1xDeamidated [Q9]		Mus musculus	0.000334365	0	1	1	1	Q61001	Q61001 [180-197]	0	2134.95													Not Reliable	Not Found	Not Found	Not Found	Not Found	Not Found	Not Found	Not Found	Not Found	High	Not Found	High	0	3.6	Mus musculus		R.STDFGHTYQPWQFFASSK.R	[180-197]		Not Used
FALSE	[R].STDFGHTYQPWQFFASSK.[R]			Mus musculus	2.98392e-05	0	1	1	3	Q61001	Q61001 [180-197]	0	2133.97	0.59	0.01	0.694487		11.72		764567		1.07741e+06			47.3		Peak Found	Not Found	Peak Found	Not Found	Not Found	Not Found	Peak Found	High	High	High	High	0	4.49	Mus musculus	62.04	R.STDFGHTYQPWQFFASSK.R	[180-197]		Used
FALSE	[R].DLGAQGAVAEAELAEAQR.[L]			Mus musculus	2.17723e-06	0	1	1	1	Q61001	Q61001 [2332-2349]	0	1798.89													No Quan Values	Not Found	Not Found	Not Found	Not Found	Not Found	Not Found	Not Found	Not Found	High	Not Found	High	0	5.07	Mus musculus	56.42	R.DLGAQGAVAEAELAEAQR.L	[2332-2349]		Not Used
FALSE	[R].AVEASNAYSSILQAVQAAEDAAGQALR.[Q]			Mus musculus	4.59496e-06	0	1	1	2	Q61001	Q61001 [2520-2546]	0	2704.35	0.01	0.01	3.09854e-17						218660			18.44		Not Found	Not Found	Not Found	Not Found	Not Found	Not Found	Peak Found	Peak Found	High	High	High	0	4.62	Mus musculus	89.56	R.AVEASNAYSSILQAVQAAEDAAGQALR.Q	[2520-2546]		Used
FALSE	[K].AHPVSNAIDGTER.[W]			Mus musculus	0.000207659	0	1	1	6	Q61001	Q61001 [119-131]	0	1366.67	0.261	1.523	0.43198		3.38	46.16	1.19892e+06	7.55561e+06	4.85036e+06	37		45.9		High	High	Peak Found	Peak Found	Not Found	Peak Found	High	High	High	Peak Found	High	0	2.75	Mus musculus	35.25	K.AHPVSNAIDGTER.W	[119-131]		Used
FALSE	[R].APDQPLDSPHVCRPCDCESDFTDGTCEDLTGR.[C]	4xCarbamidomethyl [C12; C15; C17; C26]		Mus musculus	0.000119183	0	1	1	1	Q61001	Q61001 [420-451]	0	3707.51	0.01	0.01	3.09854e-17						1.08617e+06					Not Found	Not Found	Not Found	Not Found	Not Found	Not Found	Peak Found	Not Found	High	Not Found	High	0	3.83	Mus musculus	48.98	R.APDQPLDSPHVCRPCDCESDFTDGTCEDLTGR.C	[420-451]		Used
FALSE	[R].APDQPLDSPHVCRPCDCESDFTDGTCEDLTGR.[C]	4xCarbamidomethyl [C12; C15; C17; C26]; 1xDeamidated [Q4]		Mus musculus	0.000243502	0	1	1	1	Q61001	Q61001 [420-451]	0	3708.49													No Quan Values	Not Found	Not Found	High	Not Found	Not Found	Not Found	Not Found	Not Found	Not Found	Not Found	High	0	3.38	Mus musculus		R.APDQPLDSPHVCRPCDCESDFTDGTCEDLTGR.C	[420-451]		Not Used
FALSE	[R].FPKPPQPIILK.[D]			Mus musculus	7.34401e-05	0	1	1	2	Q61001	Q61001 [1230-1240]	0	1277.8	0.01	0.01	3.09854e-17						785836			25.45		Not Found	Not Found	Not Found	Not Found	Not Found	Not Found	Peak Found	High	High	Peak Found	High	0	3.03	Mus musculus	46.56	R.FPKPPQPIILK.D	[1230-1240]		Used
FALSE	[R].TTPMLQLQPEEPSR.[L]	1xOxidation [M4]		Mus musculus	0.000710373	0.000165791	1	1	1	Q61001	Q61001 [3234-3247]	0	1642.81													No Quan Values	Not Found	Not Found	Not Found	Not Found	Not Found	Not Found	Not Found	Not Found	Not Found	High	High	3.521e-05	2.48	Mus musculus		R.TTPMLQLQPEEPSR.L	[3234-3247]		Not Used
FALSE	[K].VDLVEAAEAHAQK.[L]			Mus musculus	0.000515413	0.000165791	1	1	1	Q61001	Q61001 [2484-2496]	0	1380.71	0.01	0.01	3.09854e-17						1.26988e+06			6.32		Not Found	Not Found	Not Found	Not Found	Not Found	Not Found	Not Found	High	Peak Found	Peak Found	High	3.521e-05	2.42	Mus musculus	40.78	K.VDLVEAAEAHAQK.L	[2484-2496]		Used
FALSE	[R].FMNQEVETQR.[V]	1xOxidation [M2]		Mus musculus	0.000666815	0.000165791	1	1	5	Q61001	Q61001 [3189-3198]	0	1297.58	0.799	0.01	0.858481		33.6		806820		936570	28.33		22.96		Not Found	Peak Found	High	Not Found	Not Found	Not Found	High	High	High	High	High	3.521e-05	2.87	Mus musculus	24.76	R.FMNQEVETQR.V	[3189-3198]		Used
FALSE	[K].FANSPRPDLWVLER.[S]			Mus musculus	0.000619724	0.000165791	1	1	2	Q61001	Q61001 [166-179]	0	1699.89	0.289	0.01	0.352377		1.14		830323		2.87016e+06					Peak Found	Not Found	Peak Found	Not Found	Not Found	Not Found	High	Not Found	High	Not Found	High	3.521e-05	3.93	Mus musculus	55.6	K.FANSPRPDLWVLER.S	[166-179]		Used
FALSE	[R].DASSSVSTLEK.[T]			Mus musculus	0.00108233	0.000577902	1	1	2	Q61001	Q61001 [2680-2690]	0	1123.55	0.46	0.01	0.556947		19.91		666458		1.55868e+06	107.66		77.39		Peak Found	Not Found	Not Found	High	Not Found	Not Found	Peak Found	Not Found	High	Peak Found	High	0.000471	2.96	Mus musculus	30.05	R.DASSSVSTLEK.T	[2680-2690]		Used
FALSE	[R].SVSRPTEDLYCK.[L]	1xCarbamidomethyl [C11]		Mus musculus	0.00105223	0.000577902	1	1	3	Q61001	Q61001 [77-88]	0	1454.69	0.646	0.01	0.783355		14.23		1.59714e+06		2.52745e+06			25.48		Peak Found	Not Found	High	Not Found	Not Found	Not Found	High	Peak Found	High	Peak Found	High	0.0001805	3.14	Mus musculus	29.08	R.SVSRPTEDLYCK.L	[77-88]		Used
FALSE	[R].TNTLLGHLMGK.[A]	1xOxidation [M9]		Mus musculus	0.00135183	0.00073604	1	1	2	Q61001	Q61001 [271-281]	0	1200.64	0.01	0.01	3.09854e-17						767084			2.36		Not Found	Not Found	Not Found	Not Found	Not Found	Not Found	High	Peak Found	High	Peak Found	High	0.0002792	2.46	Mus musculus	37.53	R.TNTLLGHLMGK.A	[271-281]		Used
FALSE	[R].ALNELASR.[M]			Mus musculus	0.0106856	0.000791672	1	1	1	Q61001	Q61001 [2290-2297]	0	873.479													Not Reliable	Not Found	Not Found	Not Found	Not Found	Not Found	Not Found	Not Found	High	Not Found	Not Found	High	0.0005074	2.21	Mus musculus		R.ALNELASR.M	[2290-2297]		Not Used
FALSE	[R].EAEELNSR.[N]			Mus musculus	0.0104483	0.000791672	1	1	2	Q61001	Q61001 [2399-2406]	0	947.443	0.01	0.01	3.09854e-17						1.17236e+06			29.95		Not Found	Not Found	Not Found	Not Found	Not Found	Not Found	Peak Found	High	High	Not Found	High	0.0005074	2.32	Mus musculus	18.57	R.EAEELNSR.N	[2399-2406]		Used
FALSE	[R].GQLQLVEGNFR.[H]			Mus musculus	0.00781849	0.000791672	1	1	1	Q61001	Q61001 [1761-1771]	0	1260.67	0.01	0.01	3.09854e-17						2.29495e+06					Not Found	Not Found	Not Found	Not Found	Not Found	Not Found	Peak Found	Not Found	High	Not Found	High	0.0004851	2.66	Mus musculus	48.72	R.GQLQLVEGNFR.H	[1761-1771]		Used
FALSE	[R].CLPGFFR.[A]	1xCarbamidomethyl [C1]		Mus musculus	0.0772857	0.00564076	1	1	1	Q61001	Q61001 [413-419]	0	896.445	0.01	0.01	3.09854e-17						1.05127e+06					Not Found	Not Found	Not Found	Not Found	Not Found	Not Found	High	Not Found	Peak Found	Not Found	High	0.001926	1.56	Mus musculus	50.15	R.CLPGFFR.A	[413-419]		Used
FALSE	[R].AHVEGPSCDR.[C]	1xCarbamidomethyl [C8]		Mus musculus	0.103055	0.00690329	1	1	1	Q61001	Q61001 [754-763]	0	1127.49	0.721	0.01	0.803872		8.87		300458		416457	18.31				High	Peak Found	Not Found	Not Found	Not Found	Not Found	Peak Found	Not Found	Peak Found	Not Found	High	0.002721	1.88	Mus musculus	14.35	R.AHVEGPSCDR.C	[754-763]		Used
High	P53657-1	Pyruvate kinase PKLR [OS=Mus musculus]	0	Mus musculus	12.319	8	4	23	3	1	574	62.3	7.09	54	4	0.01	0.01	5.00906e-17						544872			13.75	Not Found	Not Found	Not Found	Not Found	Not Found	Not Found	High	High	High	High
Checked	Annotated Sequence	Modifications	Modifications in Master Proteins	Species Map	Qvality PEP	Qvality q-value	# Protein Groups	# Proteins	# PSMs	Master Protein Accessions	Positions in Master Proteins	# Missed Cleavages	Theo. MH+ [Da]	Abundance Ratio: (normoxia) / (hypoxia)	Abundance Ratio: (blank) / (hypoxia)	Abundance Ratio Adj. P-Value: (normoxia) / (hypoxia)	Abundance Ratio Adj. P-Value: (blank) / (hypoxia)	Abundance Ratio Variability [%]: (normoxia) / (hypoxia)	Abundance Ratio Variability [%]: (blank) / (hypoxia)	Abundances (Grouped): normoxia	Abundances (Grouped): blank	Abundances (Grouped): hypoxia	Abundances (Grouped) CV [%]: normoxia	Abundances (Grouped) CV [%]: blank	Abundances (Grouped) CV [%]: hypoxia	Quan Info	Found in Sample: [S239] F239: Sample, supernatant, Renca, 5, normoxia	Found in Sample: [S240] F240: Sample, supernatant, Renca, 4, normoxia	Found in Sample: [S255] F255: Sample, supernatant, Renca, 5, normoxia	Found in Sample: [S256] F256: Sample, supernatant, Renca, 4, normoxia	Found in Sample: [S238] F238: Sample, blank, Renca, 4, blank	Found in Sample: [S254] F254: Sample, blank, Renca, 4, blank	Found in Sample: [S235] F235: Sample, supernatant, Renca, 4, hypoxia	Found in Sample: [S237] F237: Sample, supernatant, Renca, 5, hypoxia	Found in Sample: [S246] F246: Sample, supernatant, Renca, 4, hypoxia	Found in Sample: [S253] F253: Sample, supernatant, Renca, 5, hypoxia	Confidence (by Search Engine): Sequest HT	Percolator q-Value (by Search Engine): Sequest HT	XCorr (by Search Engine): Sequest HT	Species Names	Top Apex RT [min]	Sequence in Protein	Positions in Protein	Peptide Group Modifications in Protein	Quan Usage
FALSE	[R].MLLADQGQSWK.[E]	1xOxidation [M1]		Mus musculus	0.00026174	0	1	3	2	P19157	P19157 [20-30]	0	1292.63	0.01	0.01	3.09854e-17						5.21128e+06			37.77		Not Found	Not Found	Not Found	Not Found	Not Found	Not Found	Peak Found	High	Peak Found	High	High	0	3.15	Mus musculus	40.43	R.MLLADQGQSWK.E	[20-30]		Used
FALSE	[K].YVTLIYTNYENGKNDYVK.[A]	2xDeamidated [N8; N11]		Mus musculus	0.000106011	0	1	1	1	P19157	P19157 [104-121]	1	2199.05													No Quan Values	Not Found	Not Found	Not Found	Not Found	Not Found	Not Found	Not Found	Not Found	High	Not Found	High	0	3.6	Mus musculus	52.28	K.YVTLIYTNYENGKNDYVK.A	[104-121]		Not Used
FALSE	[K].YVTLIYTNYENGKNDYVK.[A]	1xDeamidated [N11]		Mus musculus	3.75613e-05	0	1	1	4	P19157	P19157 [104-121]	1	2198.07	0.418	0.01	0.507319		28.17		1.15676e+06		2.82991e+06	38.91		118.82		Peak Found	Not Found	Peak Found	Peak Found	Not Found	Not Found	High	Peak Found	High	Peak Found	High	0	4.39	Mus musculus	52.21	K.YVTLIYTNYENGKNDYVK.A	[104-121]		Used
FALSE	[K].YVTLIYTNYENGK.[N]	1xDeamidated [N11]		Mus musculus	0.000134425	0	1	1	8	P19157	P19157 [104-116]	0	1578.77	0.138	0.01	0.136434		1.17		1.05916e+06		7.93289e+06			4.72		Peak Found	Not Found	High	Not Found	Not Found	Not Found	High	High	High	High	High	0	3.77	Mus musculus	53.12	K.YVTLIYTNYENGK.N	[104-116]		Used
FALSE	[K].YVTLIYTNYENGK.[N]			Mus musculus	8.96848e-05	0	1	1	4	P19157	P19157 [104-116]	0	1577.78	0.318	0.01	0.342728		2.46		713391		1.9422e+06			43.96		Peak Found	Not Found	Peak Found	Not Found	Not Found	Not Found	High	High	High	High	High	0	3.62	Mus musculus	50.93	K.YVTLIYTNYENGK.N	[104-116]		Used
FALSE	[K].FEDGDLTLYQSNAILR.[H]			Mus musculus	1.17463e-06	0	1	2	11	P19157	P19157 [56-71]	0	1854.92	0.115	0.01	0.176833		0.84		1.98754e+06		1.86899e+07			64.13		High	Not Found	Peak Found	High	Not Found	Not Found	High	High	High	High	High	0	5.16	Mus musculus	61.17	K.FEDGDLTLYQSNAILR.H	[56-71]		Used
FALSE	[K].ALPGHLKPFETLLSQNQGGK.[A]			Mus musculus	1.20034e-06	0	1	2	15	P19157	P19157 [122-141]	0	2135.16	0.01	0.01	3.09854e-17						1.73359e+07			76.5		Not Found	Not Found	Not Found	Not Found	Not Found	Not Found	High	High	High	High	High	0	5.08	Mus musculus	55.87	K.ALPGHLKPFETLLSQNQGGK.A	[122-141]		Used
FALSE	[K].AFLSSPEHVNRPINGNGKQ.[-]	2xDeamidated [N14; N]		Mus musculus	3.8643e-06	0	1	2	11	P19157	P19157 [192-210]	1	2067.03	0.141	0.01	0.226999		0.64		1.61004e+06		1.03614e+07			34.5		Peak Found	Not Found	Peak Found	Not Found	Not Found	Not Found	High	High	High	High	High	0	5.3	Mus musculus	37.64	K.AFLSSPEHVNRPINGNGKQ.-	[192-210]		Used
FALSE	[K].AFLSSPEHVNRPINGNGK.[Q]	1xDeamidated [N]		Mus musculus	0.000151021	0	1	2	8	P19157	P19157 [192-209]	0	1937.98	0.185	0.01	0.116294		2.73		622302		3.56562e+06	66.33		53.06		Peak Found	Not Found	Peak Found	Peak Found	Not Found	Not Found	High	High	High	High	High	0	4.69	Mus musculus	35.01	K.AFLSSPEHVNRPINGNGK.Q	[192-209]		Used
FALSE	[K].AFLSSPEHVNRPINGNGKQ.[-]	1xDeamidated [N]		Mus musculus	0.000142741	0	1	2	4	P19157	P19157 [192-210]	1	2066.04	0.01	48.302	3.09854e-17			69.32		1.77044e+08	1.03978e+06			129.9		Not Found	Not Found	Not Found	Not Found	Peak Found	Peak Found	High	Peak Found	High	Not Found	High	0	3.38	Mus musculus	34.19	K.AFLSSPEHVNRPINGNGKQ.-	[192-210]		Used
FALSE	[K].AFLSSPEHVNRPINGNGK.[Q]	2xDeamidated [N14; N]		Mus musculus	1.79174e-06	0	1	2	8	P19157	P19157 [192-209]	0	1938.97	0.01	0.01	3.09854e-17						5.90645e+06			13.86		Not Found	Not Found	Not Found	Not Found	Not Found	Not Found	High	High	High	High	High	0	4.47	Mus musculus	37.19	K.AFLSSPEHVNRPINGNGK.Q	[192-209]		Used
FALSE	[R].EAAQMDMVNDGVEDLRGK.[Y]			Mus musculus	1.29377e-05	0	1	1	1	P19157	P19157 [86-103]	1	1977.9													No Quan Values	Not Found	Not Found	Not Found	Not Found	Not Found	Not Found	Not Found	Not Found	High	Not Found	High	0	4.35	Mus musculus		R.EAAQMDMVNDGVEDLRGK.Y	[86-103]		Not Used
FALSE	[R].EAAQMDMVNDGVEDLR.[G]	2xOxidation [M5; M7]		Mus musculus	2.47465e-05	0	1	1	18	P19157	P19157 [86-101]	0	1824.77	0.229	0.01	0.449446		3.73		2.28288e+06		9.47801e+06	19.8		57.31		High	High	High	High	Not Found	Not Found	High	High	High	High	High	0	3.56	Mus musculus	38.84	R.EAAQMDMVNDGVEDLR.G	[86-101]		Used
FALSE	[R].EAAQMDMVNDGVEDLR.[G]	1xOxidation [M]		Mus musculus	2.55613e-05	0	1	1	13	P19157	P19157 [86-101]	0	1808.78	0.12	0.01	0.100511		0.38		674890		5.66988e+06			27.7		Peak Found	Not Found	High	Not Found	Not Found	Not Found	High	High	High	High	High	0	3.75	Mus musculus	46.19	R.EAAQMDMVNDGVEDLR.G	[86-101]		Used
FALSE	[R].EAAQMDMVNDGVEDLRGK.[Y]	1xOxidation [M]		Mus musculus	2.87458e-06	0	1	1	4	P19157	P19157 [86-103]	1	1993.9	0.534	0.01	0.659758		7.17		894452		1.67902e+06	0.47				Peak Found	Peak Found	Peak Found	Peak Found	Not Found	Not Found	High	Not Found	High	Not Found	High	0	4.34	Mus musculus	39.91	R.EAAQMDMVNDGVEDLRGK.Y	[86-103]		Used
FALSE	[R].EAAQMDMVNDGVEDLRGK.[Y]	2xOxidation [M5; M7]		Mus musculus	3.64753e-06	0	1	1	12	P19157	P19157 [86-103]	1	2009.89	1.081	0.01	0.996363		129.65		2.35541e+06		5.51554e+06	121.45		48.85		Peak Found	High	Not Found	High	Not Found	Not Found	High	High	High	High	High	0	4.39	Mus musculus	34.84	R.EAAQMDMVNDGVEDLRGK.Y	[86-103]		Used
FALSE	[R].EAAQMDMVNDGVEDLRGK.[Y]	1xDeamidated [Q4]; 2xOxidation [M5; M7]		Mus musculus	1.99378e-05	0	1	1	1	P19157	P19157 [86-103]	1	2010.87													No Quan Values	Not Found	Not Found	Not Found	Not Found	Not Found	Not Found	Not Found	Not Found	High	Not Found	High	0	2.38	Mus musculus		R.EAAQMDMVNDGVEDLRGK.Y	[86-103]		Not Used
FALSE	[K].EEVVTIDTWMQGLLKPTCLYGQLPK.[F]	1xCarbamidomethyl [C18]; 1xOxidation [M10]		Mus musculus	0.000111415	0	1	2	3	P19157	P19157 [31-55]	0	2935.49													No Quan Values	Not Found	Not Found	Not Found	Not Found	Not Found	Not Found	High	High	Not Found	High	High	0	3.31	Mus musculus		K.EEVVTIDTWMQGLLKPTCLYGQLPK.F	[31-55]		Not Used
FALSE	[R].EAAQMDMVNDGVEDLR.[G]			Mus musculus	0.000521995	0.000165791	1	1	1	P19157	P19157 [86-101]	0	1792.78													No Quan Values	Not Found	Not Found	High	Not Found	Not Found	Not Found	Not Found	Not Found	Not Found	Not Found	High	3.521e-05	2.69	Mus musculus		R.EAAQMDMVNDGVEDLR.G	[86-101]		Not Used
FALSE	[K].FEDGDLTLYQSNAILR.[H]	1xDeamidated [Q10]		Mus musculus	0.00117854	0.000708853	1	2	1	P19157	P19157 [56-71]	0	1855.91													Not Reliable	Not Found	Not Found	High	Not Found	Not Found	Not Found	Not Found	Not Found	Not Found	Not Found	High	0.0002073	2.28	Mus musculus		K.FEDGDLTLYQSNAILR.H	[56-71]		Not Used
High	sp		0		8.431	9	4	7	2	1	526	59.6	7.39	8.14	4	0.01	0.01	5.00906e-17						964906			21.82	Not Found	Not Found	High	Not Found	Not Found	Not Found	High	High	High	Peak Found
Checked	Annotated Sequence	Modifications	Modifications in Master Proteins	Species Map	Qvality PEP	Qvality q-value	# Protein Groups	# Proteins	# PSMs	Master Protein Accessions	Positions in Master Proteins	# Missed Cleavages	Theo. MH+ [Da]	Abundance Ratio: (normoxia) / (hypoxia)	Abundance Ratio: (blank) / (hypoxia)	Abundance Ratio Adj. P-Value: (normoxia) / (hypoxia)	Abundance Ratio Adj. P-Value: (blank) / (hypoxia)	Abundance Ratio Variability [%]: (normoxia) / (hypoxia)	Abundance Ratio Variability [%]: (blank) / (hypoxia)	Abundances (Grouped): normoxia	Abundances (Grouped): blank	Abundances (Grouped): hypoxia	Abundances (Grouped) CV [%]: normoxia	Abundances (Grouped) CV [%]: blank	Abundances (Grouped) CV [%]: hypoxia	Quan Info	Found in Sample: [S239] F239: Sample, supernatant, Renca, 5, normoxia	Found in Sample: [S240] F240: Sample, supernatant, Renca, 4, normoxia	Found in Sample: [S255] F255: Sample, supernatant, Renca, 5, normoxia	Found in Sample: [S256] F256: Sample, supernatant, Renca, 4, normoxia	Found in Sample: [S238] F238: Sample, blank, Renca, 4, blank	Found in Sample: [S254] F254: Sample, blank, Renca, 4, blank	Found in Sample: [S235] F235: Sample, supernatant, Renca, 4, hypoxia	Found in Sample: [S237] F237: Sample, supernatant, Renca, 5, hypoxia	Found in Sample: [S246] F246: Sample, supernatant, Renca, 4, hypoxia	Found in Sample: [S253] F253: Sample, supernatant, Renca, 5, hypoxia	Confidence (by Search Engine): Sequest HT	Percolator q-Value (by Search Engine): Sequest HT	XCorr (by Search Engine): Sequest HT	Species Names	Top Apex RT [min]	Sequence in Protein	Positions in Protein	Peptide Group Modifications in Protein	Quan Usage
FALSE	[R].LTEQYKELLQSFQSK.[M]			Mus musculus	1.91199e-06	0	1	1	4	Q06890	Q06890 [336-350]	1	1841.96	100		3.09854e-17				1.30883e+07							Not Found	High	Not Found	High	Not Found	Not Found	Not Found	Not Found	Not Found	Not Found	High	0	5.96	Mus musculus	76.37	R.LTEQYKELLQSFQSK.M	[336-350]		Used
FALSE	[R].IDSLLESDRQQSQVLDAMQDSFAR.[A]	1xDeamidated [Q]		Mus musculus	9.26067e-05	0	1	1	2	Q06890	Q06890 [158-181]	1	2753.3													No Quan Values	Not Found	High	Not Found	Not Found	Not Found	Not Found	Not Found	Not Found	Not Found	Not Found	High	0	4.37	Mus musculus		R.IDSLLESDRQQSQVLDAMQDSFAR.A	[158-181]		Not Used
FALSE	[K].LFDSDPITVVLPEEVSK.[D]			Mus musculus	1.00578e-06	0	1	1	6	Q06890	Q06890 [408-424]	0	1887.99	5.535	0.01	0.184436		116.33		2.48378e+06		513505	104.41		57.54		High	Peak Found	High	Peak Found	Not Found	Not Found	High	High	Peak Found	High	High	0	4.87	Mus musculus	68.52	K.LFDSDPITVVLPEEVSK.D	[408-424]		Used
FALSE	[K].LFDSDPITVVLPEEVSKDNPK.[F]			Mus musculus	1.51237e-08	0	1	1	10	Q06890	Q06890 [408-428]	1	2342.21	6.544	0.01	0.180657		66.22		8.13118e+06		1.25363e+06	34.59		55.14		High	High	High	High	Not Found	Not Found	Peak Found	Peak Found	High	Peak Found	High	0	5.21	Mus musculus	61.95	K.LFDSDPITVVLPEEVSKDNPK.F	[408-428]		Used
FALSE	[R].KSLLNSLEEAK.[K]			Mus musculus	0.000210565	0	1	1	2	Q06890	Q06890 [67-77]	1	1231.69	100		3.09854e-17				1.52417e+06			31.13				Peak Found	High	High	Peak Found	Not Found	Not Found	Not Found	Not Found	Not Found	Not Found	High	0	2.97	Mus musculus	40.95	R.KSLLNSLEEAK.K	[67-77]		Used
FALSE	[R].YINKEIQNAVQGVK.[H]			Mus musculus	0.000336623	0	1	1	3	Q06890	Q06890 [40-53]	1	1603.88	100		3.09854e-17				3.53121e+06							Not Found	High	Not Found	High	Not Found	Not Found	Not Found	Not Found	Not Found	Not Found	High	0	3.33	Mus musculus	68.9	R.YINKEIQNAVQGVK.H	[40-53]		Used
FALSE	[R].VSTVTTHSSDSEVPSR.[V]			Mus musculus	6.91034e-07	0	1	1	27	Q06890	Q06890 [385-400]	0	1688.81	1.683	0.01	0.849913		160.03		1.44806e+07		9.57167e+06	120.68		19.48		High	High	High	High	Not Found	Not Found	High	High	High	High	High	0	5.65	Mus musculus	24.1	R.VSTVTTHSSDSEVPSR.V	[385-400]		Used
FALSE	[R].QQSQVLDAMQDSFAR.[A]	1xOxidation [M9]		Mus musculus	2.18164e-05	0	1	1	10	Q06890	Q06890 [167-181]	0	1739.8	1.624	0.01	0.8741		125.4		5.34418e+06		2.82871e+06	35.47		111.19		High	High	High	High	Not Found	Not Found	High	High	High	High	High	0	3.98	Mus musculus	54.13	R.QQSQVLDAMQDSFAR.A	[167-181]		Used
FALSE	[R].QQSQVLDAMQDSFAR.[A]			Mus musculus	2.02271e-05	0	1	1	6	Q06890	Q06890 [167-181]	0	1723.81	1.195	0.01	0.977291		102.55		2.28209e+06		2.47017e+06	39.87		56.09		High	High	High	High	Not Found	Not Found	Not Found	Peak Found	High	Peak Found	High	0	3.92	Mus musculus	53.82	R.QQSQVLDAMQDSFAR.A	[167-181]		Used
FALSE	[R].EGEDDRTVCK.[E]	1xCarbamidomethyl [C9]		Mus musculus	0.000321104	0	1	1	5	Q06890	Q06890 [276-285]	1	1208.52	100		3.09854e-17				7.47909e+06			98.84				Peak Found	High	High	High	Not Found	Not Found	Not Found	Not Found	Not Found	Not Found	High	0	3.89	Mus musculus	14.45	R.EGEDDRTVCK.E	[276-285]		Used
FALSE	[R].ASGIIDTLFQDR.[F]			Mus musculus	3.93579e-05	0	1	1	9	Q06890	Q06890 [182-193]	0	1335.69	3.108	0.01	0.590286		74.98		1.50317e+07		7.19407e+06	6.03		60.64		High	High	High	High	Not Found	Not Found	High	High	High	Peak Found	High	0	4.1	Mus musculus	63.06	R.ASGIIDTLFQDR.F	[182-193]		Used
FALSE	[K].CQEILSVDCSTNNPAQANLR.[Q]	2xCarbamidomethyl [C1; C9]		Mus musculus	1.86443e-07	0	1	1	3	Q06890	Q06890 [304-323]	0	2290.06	100		3.09854e-17				5.33414e+06							High	Not Found	High	Not Found	Not Found	Not Found	Not Found	Not Found	Not Found	Not Found	High	0	4.99	Mus musculus	47.4	K.CQEILSVDCSTNNPAQANLR.Q	[304-323]		Used
FALSE	[K].EIQNAVQGVK.[H]			Mus musculus	0.000515413	0.000165791	1	1	8	Q06890	Q06890 [44-53]	0	1085.59	4.647	0.01	0.399979		59.24		3.04309e+07		5.88486e+06	57.99		10.82		High	High	High	High	Not Found	Not Found	Peak Found	High	High	High	High	0.0001595	2.47	Mus musculus	28.26	K.EIQNAVQGVK.H	[44-53]		Used
FALSE	[R].KSLLNSLEEAKK.[K]			Mus musculus	0.000745088	0.000317551	1	1	1	Q06890	Q06890 [67-78]	2	1359.78													No Quan Values	Not Found	Not Found	Not Found	High	Not Found	Not Found	Not Found	Not Found	Not Found	Not Found	High	6.875e-05	2.78	Mus musculus	76.88	R.KSLLNSLEEAKK.K	[67-78]		Not Used
FALSE	[K].SLLNSLEEAK.[K]			Mus musculus	0.000880097	0.000457322	1	1	4	Q06890	Q06890 [68-77]	0	1103.59	13.643	0.01	0.0840737		60.6		2.9784e+07		2.59187e+06	35.64		66.59		High	High	High	Peak Found	Not Found	Not Found	Peak Found	Peak Found	Peak Found	Not Found	High	0.0001595	3.14	Mus musculus	48.86	K.SLLNSLEEAK.K	[68-77]		Used
FALSE	[K].SLLNSLEEAKK.[K]			Mus musculus	0.00144075	0.00073604	1	1	9	Q06890	Q06890 [68-78]	1	1231.69	2.058	0.01	0.766353		88.66		3.74419e+06		2.05315e+06	71.39		43.95		Peak Found	High	High	High	Not Found	Not Found	High	High	High	High	High	0.000471	3.01	Mus musculus	40.88	K.SLLNSLEEAKK.K	[68-78]		Used
FALSE	[R].IDSLLESDR.[Q]			Mus musculus	0.00193901	0.00073604	1	1	1	Q06890	Q06890 [158-166]	0	1047.53		100						3.26089e+06						Not Found	Not Found	Not Found	High	Not Found	Peak Found	Not Found	Not Found	Not Found	Not Found	High	0.000471	2.73	Mus musculus	40.56	R.IDSLLESDR.Q	[158-166]		Used
FALSE	[R].IDSLLESDRQQSQVLDAMQDSFAR.[A]			Mus musculus	0.00157348	0.00073604	1	1	1	Q06890	Q06890 [158-181]	1	2752.32													No Quan Values	Not Found	High	Not Found	Not Found	Not Found	Not Found	Not Found	Not Found	Not Found	Not Found	High	0.000429	3.17	Mus musculus		R.IDSLLESDRQQSQVLDAMQDSFAR.A	[158-181]		Not Used
FALSE	[K].FMDTVAEK.[A]	1xOxidation [M2]		Mus musculus	0.00471962	0.00073604	1	1	12	Q06890	Q06890 [429-436]	0	956.439	5.102	0.01	0.356389		122.41		8.58886e+06		3.09334e+06	68.31		18.09		High	High	High	High	Not Found	Not Found	High	High	High	High	High	0.0005074	2.23	Mus musculus	23.28	K.FMDTVAEK.A	[429-436]		Used
FALSE	[K].EIQNAVQGVK.[H]	1xDeamidated [N4]		Mus musculus	0.00332121	0.00073604	1	1	2	Q06890	Q06890 [44-53]	0	1086.58	100		3.09854e-17				1.97058e+06			11.52				High	Peak Found	High	Peak Found	Not Found	Not Found	Not Found	Not Found	Not Found	Not Found	High	0.0004736	2.23	Mus musculus	27.3	K.EIQNAVQGVK.H	[44-53]		Used
FALSE	[K].ELLQSFQSK.[M]			Mus musculus	0.00193901	0.00073604	1	1	5	Q06890	Q06890 [342-350]	0	1079.57	4.059	0.01	0.503248		61.57		1.62752e+07		3.60591e+06	63.32		20.68		High	High	High	High	Not Found	Not Found	Peak Found	Peak Found	Peak Found	Peak Found	High	0.000471	2.79	Mus musculus	40.82	K.ELLQSFQSK.M	[342-350]		Used
FALSE	[R].VSTVTTHSSDSEVPSRVTEVVVK.[L]			Mus musculus	0.0095595	0.000791672	1	1	2	Q06890	Q06890 [385-407]	1	2443.27	100		3.09854e-17				2.31984e+06							Not Found	Peak Found	Not Found	High	Not Found	Not Found	Not Found	Not Found	Not Found	Not Found	High	0.0004923	2.35	Mus musculus	61.02	R.VSTVTTHSSDSEVPSRVTEVVVK.L	[385-407]		Used
FALSE	[K].EDALEDTR.[D]			Mus musculus	0.00685993	0.000791672	1	1	1	Q06890	Q06890 [81-88]	0	948.427	2.133	0.01	0.735862		80.37		2.07938e+06		893573	82.66		29.53		Peak Found	Peak Found	High	Peak Found	Not Found	Not Found	Peak Found	Peak Found	Peak Found	Peak Found	High	0.0004851	2.48	Mus musculus	24.05	K.EDALEDTR.D	[81-88]		Used
FALSE	[K].FMDTVAEK.[A]			Mus musculus	0.0203453	0.00141144	1	1	1	Q06890	Q06890 [429-436]	0	940.444	3.338	0.01	0.484883		73.67		5.27438e+06		1.5639e+06			51.79		High	Not Found	Peak Found	Not Found	Not Found	Not Found	Peak Found	Peak Found	Peak Found	Peak Found	High	0.0006732	2.25	Mus musculus	30.94	K.FMDTVAEK.A	[429-436]		Used
FALSE	[R].VTEVVVK.[L]			Mus musculus	0.0340335	0.00280518	1	1	6	Q06890	Q06890 [401-407]	0	773.477	10.195	0.01	0.119159		68.86		4.98067e+07		5.62301e+06	66.65		13.18		High	High	High	High	Not Found	Not Found	High	Peak Found	Peak Found	High	High	0.001926	3.05	Mus musculus	22.7	R.VTEVVVK.L	[401-407]		Used
High	Q9Z2M7	Phosphomannomutase 2 [OS=Mus musculus]	0	Mus musculus	8.04	17	4	6	4	1	242	27.6	6.42	6.53	4	0.01	0.01	5.00906e-17						967422			46.15	Not Found	Not Found	Not Found	Not Found	Not Found	Not Found	High	High	High	High
Checked	Annotated Sequence	Modifications	Modifications in Master Proteins	Species Map	Qvality PEP	Qvality q-value	# Protein Groups	# Proteins	# PSMs	Master Protein Accessions	Positions in Master Proteins	# Missed Cleavages	Theo. MH+ [Da]	Abundance Ratio: (normoxia) / (hypoxia)	Abundance Ratio: (blank) / (hypoxia)	Abundance Ratio Adj. P-Value: (normoxia) / (hypoxia)	Abundance Ratio Adj. P-Value: (blank) / (hypoxia)	Abundance Ratio Variability [%]: (normoxia) / (hypoxia)	Abundance Ratio Variability [%]: (blank) / (hypoxia)	Abundances (Grouped): normoxia	Abundances (Grouped): blank	Abundances (Grouped): hypoxia	Abundances (Grouped) CV [%]: normoxia	Abundances (Grouped) CV [%]: blank	Abundances (Grouped) CV [%]: hypoxia	Quan Info	Found in Sample: [S239] F239: Sample, supernatant, Renca, 5, normoxia	Found in Sample: [S240] F240: Sample, supernatant, Renca, 4, normoxia	Found in Sample: [S255] F255: Sample, supernatant, Renca, 5, normoxia	Found in Sample: [S256] F256: Sample, supernatant, Renca, 4, normoxia	Found in Sample: [S238] F238: Sample, blank, Renca, 4, blank	Found in Sample: [S254] F254: Sample, blank, Renca, 4, blank	Found in Sample: [S235] F235: Sample, supernatant, Renca, 4, hypoxia	Found in Sample: [S237] F237: Sample, supernatant, Renca, 5, hypoxia	Found in Sample: [S246] F246: Sample, supernatant, Renca, 4, hypoxia	Found in Sample: [S253] F253: Sample, supernatant, Renca, 5, hypoxia	Confidence (by Search Engine): Sequest HT	Percolator q-Value (by Search Engine): Sequest HT	XCorr (by Search Engine): Sequest HT	Species Names	Top Apex RT [min]	Sequence in Protein	Positions in Protein	Peptide Group Modifications in Protein	Quan Usage
FALSE	[R].MQEVYNFNAINNSEIR.[F]	1xOxidation [M1]		Mus musculus	2.72313e-06	0	1	1	7	P24527	P24527 [521-536]	0	1957.91	0.01	0.01	3.09854e-17						3.6854e+06			12.09		High	Not Found	High	Not Found	Not Found	Not Found	High	High	High	High	High	0	5.09	Mus musculus	51.63	R.MQEVYNFNAINNSEIR.F	[521-536]		Used
FALSE	[R].MQEVYNFNAINNSEIR.[F]			Mus musculus	9.05335e-06	0	1	1	1	P24527	P24527 [521-536]	0	1941.91													No Quan Values	Not Found	Not Found	Not Found	Not Found	Not Found	Not Found	Not Found	Not Found	High	Not Found	High	0	3.46	Mus musculus		R.MQEVYNFNAINNSEIR.F	[521-536]		Not Used
FALSE	[K].GSPMEISLPIALSK.[N]	1xOxidation [M4]		Mus musculus	0.000303136	0	1	1	5	P24527	P24527 [84-97]	0	1458.79	0.01	0.01	3.09854e-17						7.07509e+06			56.77		High	Not Found	High	Not Found	Not Found	Not Found	Peak Found	High	High	High	High	0	3.03	Mus musculus	57.24	K.GSPMEISLPIALSK.N	[84-97]		Used
FALSE	[R].TLTGTAALTVQSQEENLR.[S]			Mus musculus	1.85089e-06	0	1	1	7	P24527	P24527 [34-51]	0	1932	0.01	0.01	3.09854e-17						1.53763e+07					Not Found	Not Found	High	Not Found	Not Found	Not Found	High	High	High	High	High	0	4.75	Mus musculus	49.68	R.TLTGTAALTVQSQEENLR.S	[34-51]		Used
FALSE	[R].TLVWSEKEQVEK.[S]			Mus musculus	0.000362377	0	1	1	2	P24527	P24527 [219-230]	1	1475.77	0.01	0.01	3.09854e-17						945291			71.28		Not Found	Not Found	Not Found	Not Found	Not Found	Not Found	Peak Found	Not Found	High	Peak Found	High	0	3.14	Mus musculus	35.33	R.TLVWSEKEQVEK.S	[219-230]		Used
FALSE	[K].SANEFSETESMLK.[I]	1xOxidation [M11]		Mus musculus	7.97273e-05	0	1	1	7	P24527	P24527 [231-243]	0	1488.65	0.392	0.01	0.699155		7.93		3.41206e+06		8.07249e+06	43.97		34.16		High	Peak Found	High	High	Not Found	Not Found	High	High	High	High	High	0	3.71	Mus musculus	39.81	K.SANEFSETESMLK.I	[231-243]		Used
FALSE	[K].TFGESHPFTK.[L]			Mus musculus	0.000356373	0	1	1	7	P24527	P24527 [356-365]	0	1150.55	0.222	0.01	0.423825		4.3		2.00436e+06		9.89794e+06	76.5		9.83		Peak Found	Peak Found	Peak Found	Peak Found	Not Found	Not Found	High	High	High	High	High	0	3.23	Mus musculus	29.14	K.TFGESHPFTK.L	[356-365]		Used
FALSE	[K].SSALQWLTPEQTSGK.[Q]			Mus musculus	6.01066e-05	0	1	1	6	P24527	P24527 [113-127]	0	1632.82	0.01	0.01	3.09854e-17						3.86931e+06			25.54		Not Found	Not Found	High	Not Found	Not Found	Not Found	High	High	High	High	High	0	4.19	Mus musculus	54.72	K.SSALQWLTPEQTSGK.Q	[113-127]		Used
FALSE	[K].ASMHPVTAMLVGR.[D]	2xOxidation [M3; M9]		Mus musculus	9.29371e-05	0	1	1	6	P24527	P24527 [594-606]	0	1401.7	0.382	0.01	0.612239		4.24		1.64375e+06		4.37547e+06			13.76		High	Not Found	Peak Found	Not Found	Not Found	Not Found	High	High	High	Peak Found	High	0	4.77	Mus musculus	29.81	K.ASMHPVTAMLVGR.D	[594-606]		Used
FALSE	[K].DLSSHQLNEFLAQVLQK.[A]			Mus musculus	3.2148e-06	0	1	1	6	P24527	P24527 [494-510]	0	1970.03	0.174	0.01	0.126656		2.16		547871		3.12804e+06			0.62		High	Not Found	High	Not Found	Not Found	Not Found	High	Peak Found	High	Peak Found	High	0	6.06	Mus musculus	73.06	K.DLSSHQLNEFLAQVLQK.A	[494-510]		Used
FALSE	[K].EEDLSSFSIADLK.[D]			Mus musculus	0.000236058	0	1	1	5	P24527	P24527 [481-493]	0	1453.71	0.01	0.01	3.09854e-17						2.94328e+06			54.58		Not Found	Not Found	High	Not Found	Not Found	Not Found	High	High	High	High	High	0	3.56	Mus musculus	61.8	K.EEDLSSFSIADLK.D	[481-493]		Used
FALSE	[K].LTYTAEVSVPK.[E]			Mus musculus	0.000615926	0.000165791	1	1	7	P24527	P24527 [155-165]	0	1207.66	0.401	0.01	0.637279		14.32		1.87982e+06		4.16612e+06	9.63		25.23		High	Peak Found	Peak Found	Not Found	Not Found	Not Found	High	High	High	High	High	0.0001595	3.39	Mus musculus	42.13	K.LTYTAEVSVPK.E	[155-165]		Used
FALSE	[K].WEEAIPLALK.[M]			Mus musculus	0.000614034	0.000165791	1	1	6	P24527	P24527 [548-557]	0	1169.66	0.249	11.963	0.490884		5.6	47.19	2.77105e+06	1.18305e+08	1.04918e+07			45.56		Not Found	High	High	Peak Found	Not Found	Peak Found	High	High	High	High	High	3.521e-05	3.02	Mus musculus	57.72	K.WEEAIPLALK.M	[548-557]		Used
FALSE	[R].AILPCQDTPSVK.[L]	1xCarbamidomethyl [C5]		Mus musculus	0.000740675	0.000317551	1	1	5	P24527	P24527 [143-154]	0	1328.69	0.613	0.01	0.873286		22.64		6.51997e+06		9.21269e+06	10.86		20.04		Peak Found	Peak Found	High	High	Not Found	Not Found	Peak Found	High	High	High	High	6.875e-05	2.34	Mus musculus	39.6	R.AILPCQDTPSVK.L	[143-154]		Used
FALSE	[K].ELVALMSAIR.[D]			Mus musculus	0.000742879	0.000317551	1	1	2	P24527	P24527 [166-175]	0	1102.63	0.01	0.01	3.09854e-17						1.20121e+06			79.61		Not Found	Not Found	Not Found	Not Found	Not Found	Not Found	Peak Found	Peak Found	High	High	High	6.875e-05	2.69	Mus musculus	58.89	K.ELVALMSAIR.D	[166-175]		Used
FALSE	[K].YTLGESQGYK.[G]			Mus musculus	0.00103459	0.000577902	1	1	1	P24527	P24527 [74-83]	0	1145.55	0.497	0.01	0.800247		9.37		4.17808e+06		7.76933e+06	42.36		11.46		High	Peak Found	Peak Found	Peak Found	Not Found	Not Found	Peak Found	Peak Found	Peak Found	Peak Found	High	0.0001805	2.32	Mus musculus	32.82	K.YTLGESQGYK.G	[74-83]		Used
FALSE	[R].DGEAPDPEDPSR.[K]			Mus musculus	0.00226074	0.00073604	1	1	6	P24527	P24527 [176-187]	0	1284.53	0.467	0.01	0.732326		4.21		3.04832e+06		6.60044e+06	20.01		8.86		Peak Found	Peak Found	High	High	Not Found	Not Found	High	High	High	High	High	0.000471	2.72	Mus musculus	27.45	R.DGEAPDPEDPSR.K	[176-187]		Used
FALSE	[R].DGEAPDPEDPSRK.[I]			Mus musculus	0.00172032	0.00073604	1	1	1	P24527	P24527 [176-188]	1	1412.63	0.661	0.01	0.766353		18.67		945992		1.24827e+06	52		2.79		Not Found	Peak Found	Peak Found	Peak Found	Not Found	Not Found	High	Peak Found	Peak Found	Peak Found	High	0.0004538	2.87	Mus musculus	22.39	R.DGEAPDPEDPSRK.I	[176-188]		Used
FALSE	[K].DLSSHQLNEFLAQVLQK.[A]	1xDeamidated [Q13]		Mus musculus	0.00168586	0.00073604	1	1	1	P24527	P24527 [494-510]	0	1971.02													Not Reliable	Not Found	Not Found	Not Found	Not Found	Not Found	Not Found	Not Found	High	Not Found	Not Found	High	0.000429	4.46	Mus musculus		K.DLSSHQLNEFLAQVLQK.A	[494-510]		Not Used
FALSE	[K].VVINGQEVK.[Y]	1xDeamidated [N4]		Mus musculus	0.0025978	0.00073604	1	1	5	P24527	P24527 [65-73]	0	986.552	0.786	0.01	0.957634		34.6		5.54509e+06		6.60103e+06	61.84		24.6		High	Peak Found	Peak Found	Peak Found	Not Found	Not Found	High	High	High	High	High	0.000471	2.22	Mus musculus	30.78	K.VVINGQEVK.Y	[65-73]		Used
FALSE	[K].VVINGQEVK.[Y]			Mus musculus	0.00285683	0.00073604	1	1	7	P24527	P24527 [65-73]	0	985.568	0.978	0.01	0.978257		63.48		3.84166e+06		4.14352e+06	9.68		66.27		High	High	High	High	Not Found	Not Found	High	Peak Found	High	High	High	0.0004736	2.41	Mus musculus	29	K.VVINGQEVK.Y	[65-73]		Used
FALSE	[K].GSPMEISLPIALSK.[N]			Mus musculus	0.00187019	0.00073604	1	1	3	P24527	P24527 [84-97]	0	1442.79	0.01	0.01	3.09854e-17						1.61949e+06					High	Not Found	High	Not Found	Not Found	Not Found	Peak Found	Not Found	High	Not Found	High	0.000471	2.47	Mus musculus	63.6	K.GSPMEISLPIALSK.N	[84-97]		Used
FALSE	[R].MQEVYNFNAINNSEIR.[F]	1xDeamidated [Q/N]; 1xOxidation [M1]		Mus musculus	0.0015888	0.00073604	1	1	3	P24527	P24527 [521-536]	0	1958.89													No Quan Values	High	Not Found	Not Found	Not Found	Not Found	Not Found	Not Found	Not Found	High	Not Found	High	0.000429	2.35	Mus musculus	51.11	R.MQEVYNFNAINNSEIR.F	[521-536]		Not Used
FALSE	[K].APLPLGHIK.[R]			Mus musculus	0.00382607	0.00073604	1	1	1	P24527	P24527 [511-519]	0	945.588	0.01	0.01	3.09854e-17						2.19654e+06			35.64		Not Found	Not Found	Not Found	Not Found	Not Found	Not Found	High	Peak Found	Peak Found	Peak Found	High	0.0004736	1.91	Mus musculus	33.91	K.APLPLGHIK.R	[511-519]		Used
FALSE	[K].SFLYSHFK.[D]			Mus musculus	0.00827276	0.000791672	1	1	4	P24527	P24527 [427-434]	0	1028.52	0.356	0.01	0.585861		8.41		1.25071e+06		4.3594e+06	61.96		11.86		Not Found	Peak Found	Peak Found	Peak Found	Not Found	Not Found	High	High	High	High	High	0.002249	2.41	Mus musculus	39.09	K.SFLYSHFK.D	[427-434]		Used
FALSE	[K].MATEQGR.[M]	1xOxidation [M1]		Mus musculus	0.0349062	0.00296699	1	1	6	P24527	P24527 [558-564]	0	808.362	0.618	0.01	0.775888		33.98		1.22552e+06		2.03443e+06	84.25				High	Peak Found	High	High	Not Found	Not Found	Not Found	High	Not Found	High	High	0.001514	1.46	Mus musculus	10.67	K.MATEQGR.M	[558-564]		Used
FALSE	[K].DVDPDVAYSSIPYEK.[G]			Mus musculus	0.054375	0.00398862	1	1	1	P24527	P24527 [372-386]	0	1697.79	0.5	0.01	0.738469		14.64		2.34601e+06		4.59629e+06	34.92		2.78		Not Found	Not Found	Peak Found	High	Not Found	Not Found	Peak Found	Peak Found	Peak Found	Peak Found	High	0.001286	1.65	Mus musculus	53.15	K.DVDPDVAYSSIPYEK.G	[372-386]		Used
FALSE	[R].RTLTGTAALTVQSQEENLR.[S]			Mus musculus	0.0834471	0.00625974	1	1	1	P24527	P24527 [33-51]	1	2088.1													No Quan Values	Not Found	Not Found	Not Found	Not Found	Not Found	Not Found	High	Not Found	Not Found	Not Found	High	0.00217	1.39	Mus musculus		R.RTLTGTAALTVQSQEENLR.S	[33-51]		Not Used
FALSE	[R].TLVWSEK.[E]			Mus musculus	0.0923832	0.00645056	1	1	1	P24527	P24527 [219-225]	0	862.467	0.678	0.01	0.805321		14.8		1.19722e+06		1.71382e+06			4.2		Peak Found	Not Found	Peak Found	Not Found	Not Found	Not Found	High	Peak Found	Peak Found	Peak Found	High	0.002338	1.88	Mus musculus	36.2	R.TLVWSEK.E	[219-225]		Used
FALSE	[R].SLTLDTK.[D]			Mus musculus	0.0955539	0.00659714	1	1	2	P24527	P24527 [52-58]	0	777.435	0.737	0.01	0.928559		10.48		7.3139e+06		9.18362e+06	30.75		11.75		Peak Found	Peak Found	Peak Found	Not Found	Not Found	Not Found	High	Peak Found	High	Peak Found	High	0.002498	2.06	Mus musculus	26.99	R.SLTLDTK.D	[52-58]		Used
FALSE	[K].DLAAFDK.[S]			Mus musculus	0.104793	0.00730207	1	1	4	P24527	P24527 [574-580]	0	779.393	0.538	0.01	0.755852		14.8		2.68883e+06		5.02103e+06	24.18		18.18		Peak Found	Peak Found	Peak Found	Peak Found	Not Found	Not Found	High	High	High	High	High	0.002818	1.91	Mus musculus	37.43	K.DLAAFDK.S	[574-580]		Used
High	Q62426	Cystatin-B [OS=Mus musculus]	0	Mus musculus	19.025	42	3	11	3	1	98	11	7.39	35.82	3	0.01	0.01	5.00906e-17						9.71946e+06			88.78	Not Found	Not Found	Not Found	Not Found	Not Found	Not Found	High	High	High	High
Checked	Annotated Sequence	Modifications	Modifications in Master Proteins	Species Map	Qvality PEP	Qvality q-value	# Protein Groups	# Proteins	# PSMs	Master Protein Accessions	Positions in Master Proteins	# Missed Cleavages	Theo. MH+ [Da]	Abundance Ratio: (normoxia) / (hypoxia)	Abundance Ratio: (blank) / (hypoxia)	Abundance Ratio Adj. P-Value: (normoxia) / (hypoxia)	Abundance Ratio Adj. P-Value: (blank) / (hypoxia)	Abundance Ratio Variability [%]: (normoxia) / (hypoxia)	Abundance Ratio Variability [%]: (blank) / (hypoxia)	Abundances (Grouped): normoxia	Abundances (Grouped): blank	Abundances (Grouped): hypoxia	Abundances (Grouped) CV [%]: normoxia	Abundances (Grouped) CV [%]: blank	Abundances (Grouped) CV [%]: hypoxia	Quan Info	Found in Sample: [S239] F239: Sample, supernatant, Renca, 5, normoxia	Found in Sample: [S240] F240: Sample, supernatant, Renca, 4, normoxia	Found in Sample: [S255] F255: Sample, supernatant, Renca, 5, normoxia	Found in Sample: [S256] F256: Sample, supernatant, Renca, 4, normoxia	Found in Sample: [S238] F238: Sample, blank, Renca, 4, blank	Found in Sample: [S254] F254: Sample, blank, Renca, 4, blank	Found in Sample: [S235] F235: Sample, supernatant, Renca, 4, hypoxia	Found in Sample: [S237] F237: Sample, supernatant, Renca, 5, hypoxia	Found in Sample: [S246] F246: Sample, supernatant, Renca, 4, hypoxia	Found in Sample: [S253] F253: Sample, supernatant, Renca, 5, hypoxia	Confidence (by Search Engine): Sequest HT	Percolator q-Value (by Search Engine): Sequest HT	XCorr (by Search Engine): Sequest HT	Species Names	Top Apex RT [min]	Sequence in Protein	Positions in Protein	Peptide Group Modifications in Protein	Quan Usage
FALSE	[K].LMSSNSTDLPLNIECFMNDKDVSGK.[M]	1xCarbamidomethyl [C15]; 1xDeamidated [N5]; 2xOxidation [M2; M17]		Mus musculus	3.483e-05	0	1	2	1	Q61699	Q61699 [276-300]	1	2848.27													No Quan Values	Not Found	Not Found	Not Found	Not Found	Not Found	Not Found	Not Found	High	Not Found	Not Found	High	0	3.83	Mus musculus		K.LMSSNSTDLPLNIECFMNDKDVSGK.M	[276-300]		Not Used
FALSE	[K].LMSSNSTDLPLNIECFMNDKDVSGK.[M]	1xCarbamidomethyl [C15]; 2xOxidation [M2; M17]		Mus musculus	1.06557e-06	0	1	2	3	Q61699	Q61699 [276-300]	1	2847.28													No Quan Values	Not Found	Not Found	Not Found	Not Found	Not Found	Not Found	High	High	High	Not Found	High	0	4.68	Mus musculus		K.LMSSNSTDLPLNIECFMNDKDVSGK.M	[276-300]		Not Used
FALSE	[R].LLTETEDWLYEEGEDQAK.[Q]			Mus musculus	1.92323e-05	0	1	2	3	Q61699	Q61699 [669-686]	0	2168.99	0.01	0.01	3.09854e-17						1.51169e+06			98.71		Not Found	High	Not Found	Not Found	Not Found	Not Found	Peak Found	High	Peak Found	Not Found	High	0	3.8	Mus musculus	62.3	R.LLTETEDWLYEEGEDQAK.Q	[669-686]		Used
FALSE	[K].KPVTDCVISVPSFFTDAER.[R]	1xCarbamidomethyl [C6]		Mus musculus	0.000234433	0	1	2	2	Q61699	Q61699 [135-153]	0	2168.07	0.421	0.01	0.505038		7.06		678414		1.61209e+06			27.05		Peak Found	Not Found	High	Not Found	Not Found	Not Found	Not Found	High	Peak Found	Not Found	High	0	4.28	Mus musculus	62.16	K.KPVTDCVISVPSFFTDAER.R	[135-153]		Used
FALSE	[K].VLGTAFDPFLGGK.[N]			Mus musculus	4.77815e-05	0	1	2	3	Q61699	Q61699 [222-234]	0	1321.72	0.775	0.01	0.911696		82.73		1.14262e+06		1.99752e+06	123.28		63.65		Peak Found	Peak Found	Peak Found	Peak Found	Not Found	Not Found	Peak Found	High	High	High	High	0	3.19	Mus musculus	62.74	K.VLGTAFDPFLGGK.N	[222-234]		Used
FALSE	[K].NQQITHANNTVSSFK.[R]			Mus musculus	2.88497e-06	0	1	2	6	Q61699	Q61699 [54-68]	0	1688.84	0.627	0.01	0.759996		8.8		1.12033e+06		1.78215e+06			0.33		Peak Found	Not Found	High	Not Found	Not Found	Not Found	High	High	High	High	High	0	4.68	Mus musculus	28.61	K.NQQITHANNTVSSFK.R	[54-68]		Used
FALSE	[K].NNLGAEAPHQNGECHPNEK.[G]	1xCarbamidomethyl [C14]; 1xDeamidated [N11]		Mus musculus	0.000315721	0	1	2	1	Q61699	Q61699 [832-850]	0	2116.91													No Quan Values	Not Found	Not Found	Not Found	Not Found	Not Found	Not Found	Not Found	Not Found	High	Not Found	High	0	3.25	Mus musculus		K.NNLGAEAPHQNGECHPNEK.G	[832-850]		Not Used
FALSE	[K].QDLPNAEEKPR.[V]			Mus musculus	0.000259058	0	1	2	5	Q61699	Q61699 [186-196]	0	1296.65	0.574	23.857	0.713849		1.97	60.23	1.11695e+06	3.636e+07	1.49053e+06			41.11		High	Not Found	High	Not Found	Peak Found	Peak Found	Peak Found	High	Peak Found	High	High	0	3.07	Mus musculus	22.9	K.QDLPNAEEKPR.V	[186-196]		Used
FALSE	[K].QAYIDKLEELMK.[M]			Mus musculus	0.000405626	0	1	2	1	Q61699	Q61699 [687-698]	1	1480.77	0.01	0.01	3.09854e-17						666707			83.7		Not Found	Not Found	Not Found	Not Found	Not Found	Not Found	Not Found	Peak Found	High	Not Found	High	0	2.69	Mus musculus	59.83	K.QAYIDKLEELMK.M	[687-698]		Used
FALSE	[K].AEDVSAIEIVGGATR.[I]			Mus musculus	1.86859e-05	0	1	2	2	Q61699	Q61699 [332-346]	0	1487.77													No Quan Values	Not Found	Not Found	Not Found	Not Found	Not Found	Not Found	High	High	Not Found	Not Found	High	0	4.09	Mus musculus	52.28	K.AEDVSAIEIVGGATR.I	[332-346]		Not Used
FALSE	[R].AGGIETIANEFSDR.[C]			Mus musculus	7.34401e-05	0	1	2	3	Q61699	Q61699 [20-33]	0	1479.71	100		3.09854e-17				800029							Not Found	Peak Found	Not Found	High	Not Found	Not Found	High	Not Found	High	Not Found	High	0	3.71	Mus musculus	61.93	R.AGGIETIANEFSDR.C	[20-33]		Used
FALSE	[K].LKETAENNLK.[K]			Mus musculus	0.000710373	0.000165791	1	2	3	Q61699	Q61699 [125-134]	1	1159.63	0.01	0.01	3.09854e-17						644356			2.76		Not Found	Not Found	High	Not Found	Not Found	Not Found	High	Peak Found	High	Peak Found	High	0.0004736	2.75	Mus musculus	18.86	K.LKETAENNLK.K	[125-134]		Used
FALSE	[K].ELNNVCEPVVTQPKPK.[I]	1xCarbamidomethyl [C6]		Mus musculus	0.000610264	0.000165791	1	2	2	Q61699	Q61699 [792-807]	0	1851.96	1.42	0.01	0.945373		30.88		1.2821e+06		903180					Peak Found	Not Found	High	Not Found	Not Found	Not Found	Peak Found	Not Found	High	Not Found	High	3.521e-05	2.76	Mus musculus	34.1	K.ELNNVCEPVVTQPKPK.I	[792-807]		Used
FALSE	[K].KVDQPPEAK.[K]			Mus musculus	0.000837919	0.000317551	1	2	5	Q61699	Q61699 [578-586]	1	1011.55	0.822	0.01	0.905448		41.92		1.95454e+06		2.32641e+06	51.47		10.18		High	High	High	Peak Found	Not Found	Not Found	High	Peak Found	High	Peak Found	High	0.0004923	2.98	Mus musculus	15.58	K.KVDQPPEAK.K	[578-586]		Used
FALSE	[R].FVVQNVSAQK.[D]			Mus musculus	0.000845242	0.000457322	1	2	7	Q61699	Q61699 [462-471]	0	1119.62													No Quan Values	High	Not Found	High	High	Not Found	Not Found	High	High	High	High	High	0	2.66	Mus musculus	34.39	R.FVVQNVSAQK.D	[462-471]		Not Used
FALSE	[K].NAVEECVYEFR.[D]	1xCarbamidomethyl [C6]		Mus musculus	0.0010552	0.000577902	1	2	1	Q61699	Q61699 [637-647]	0	1415.63	0.01	0.01	3.09854e-17						328285			11.59		Not Found	Not Found	Not Found	High	Not Found	Not Found	Peak Found	Peak Found	Peak Found	Peak Found	High	0.0001805	2.99	Mus musculus	52.38	K.NAVEECVYEFR.D	[637-647]		Used
FALSE	[K].VPTEEEDGSSLEADMECPNQRPTESSDVDK.[N]	1xCarbamidomethyl [C17]; 1xOxidation [M15]		Mus musculus	0.00104632	0.000577902	1	1	1	Q61699	Q61699 [501-530]	0	3367.41													No Quan Values	Not Found	Not Found	Not Found	Not Found	Not Found	Not Found	Not Found	High	Not Found	Not Found	High	0.0001805	2	Mus musculus		K.VPTEEEDGSSLEADMECPNQRPTESSDVDK.N	[501-530]		Not Used
FALSE	[R].DLLNMYIETEGK.[M]	1xOxidation [M5]		Mus musculus	0.00107018	0.000577902	1	2	1	Q61699	Q61699 [610-621]	0	1441.69													No Quan Values	Peak Found	Not Found	Peak Found	Not Found	Not Found	Not Found	Peak Found	Peak Found	High	Peak Found	High	0.0001805	2.22	Mus musculus	57.39	R.DLLNMYIETEGK.M	[610-621]		Not Used
FALSE	[RK].NHAAPFSK.[V]			Mus musculus	0.00420368	0.00073604	2	3	4	Q61699; Q61316	Q61699 [423-430]; Q61316 [423-430]	0	871.442	1.02	0.01	0.999957		40.45		2.95608e+06		3.85038e+06	68.11		22.68	Shared	High	Peak Found	Peak Found	Peak Found	Not Found	Not Found	High	Peak Found	High	High	High	0.0004736	3.28	Mus musculus	18.02	R.NHAAPFSK.V	[423-430]		Not Used
FALSE	[R].RGPFELEAFYSDPQGVPYPEAK.[I]			Mus musculus	0.00418001	0.00073604	1	2	2	Q61699	Q61699 [437-458]	1	2497.2	0.01	0.01	3.09854e-17						1.23931e+06			32.31		Not Found	Not Found	Not Found	Not Found	Not Found	Not Found	Peak Found	Not Found	High	High	High	0.0004736	3.51	Mus musculus	62.88	R.RGPFELEAFYSDPQGVPYPEAK.I	[437-458]		Used
FALSE	[R].AFNDPFIQK.[E]			Mus musculus	0.00265596	0.00073604	1	2	3	Q61699	Q61699 [74-82]	0	1079.55	0.01	0.01	3.09854e-17						2.19708e+06			8.77		High	Not Found	Not Found	Not Found	Not Found	Not Found	Peak Found	High	Peak Found	High	High	0.000471	2.08	Mus musculus	47.67	R.AFNDPFIQK.E	[74-82]		Used
FALSE	[K].FICEQEHEK.[F]	1xCarbamidomethyl [C3]		Mus musculus	0.0022159	0.00073604	1	2	2	Q61699	Q61699 [657-665]	0	1219.54	2.363	0.01	0.700397		91.77		839257		334912			80.59		High	Not Found	Peak Found	Not Found	Not Found	Not Found	Peak Found	High	Peak Found	Not Found	High	0.000471	1.67	Mus musculus	20.9	K.FICEQEHEK.F	[657-665]		Used
FALSE	[R].FQEAEERPK.[V]			Mus musculus	0.00135995	0.00073604	1	2	6	Q61699	Q61699 [707-715]	0	1133.56	0.921	0.01	0.969901		37.48		3.52578e+06		3.90592e+06	1.05		10.15		High	Peak Found	Peak Found	Peak Found	Not Found	Not Found	High	High	High	High	High	0.0002792	2.44	Mus musculus	19.2	R.FQEAEERPK.V	[707-715]		Used
FALSE	[K].VLEELGQR.[L]			Mus musculus	0.00440002	0.00073604	1	2	2	Q61699	Q61699 [716-723]	0	943.521	1.115	0.01	0.986558		33.85		4.34399e+06		3.15851e+06	53.24		10.39		High	Peak Found	Peak Found	High	Not Found	Not Found	Peak Found	Peak Found	Peak Found	Peak Found	High	0.0004736	2.24	Mus musculus	33.11	K.VLEELGQR.L	[716-723]		Used
FALSE	[R].DKLCGPYEK.[F]	1xCarbamidomethyl [C4]		Mus musculus	0.00928362	0.000791672	1	2	2	Q61699	Q61699 [648-656]	1	1109.53	0.678	0.01	0.77399		19.27		497204		642121	51.35				High	Not Found	Peak Found	Peak Found	Not Found	Not Found	High	Not Found	Peak Found	Not Found	High	0.006611	1.9	Mus musculus	22.91	R.DKLCGPYEK.F	[648-656]		Used
FALSE	[R].SQFEELCAELLQK.[I]	1xCarbamidomethyl [C7]		Mus musculus	0.00729399	0.000791672	1	2	1	Q61699	Q61699 [304-316]	0	1594.78	0.01	0.01	3.09854e-17						717519					Not Found	Not Found	Not Found	Not Found	Not Found	Not Found	Peak Found	Not Found	High	Not Found	High	0.0004851	1.4	Mus musculus	62.38	R.SQFEELCAELLQK.I	[304-316]		Used
FALSE	[R].SLDQDPVVR.[T]			Mus musculus	0.00714546	0.000791672	1	2	4	Q61699	Q61699 [774-782]	0	1028.54	0.828	1.546	0.942484		24.79	16.99	2.18173e+06	4.03214e+06	2.55192e+06	33.79		20.33		Peak Found	High	High	High	Peak Found	Not Found	Peak Found	High	Peak Found	Peak Found	High	0.0004851	2.31	Mus musculus	30.99	R.SLDQDPVVR.T	[774-782]		Used
FALSE	[R].LHQECEK.[L]	1xCarbamidomethyl [C5]		Mus musculus	0.0146491	0.000962949	1	2	2	Q61699	Q61699 [266-272]	0	943.43	1.43	0.01	0.949926		35.67		246439		178119	24.7				High	Peak Found	Peak Found	High	Not Found	Not Found	Not Found	Peak Found	Not Found	Peak Found	High	0.0005531	1.54	Mus musculus	10.09	R.LHQECEK.L	[266-272]		Used
FALSE	[RK].NHAAPFSK.[V]	1xDeamidated [N1]		Mus musculus	0.0629215	0.00478756	2	3	1	Q61699; Q61316	Q61699 [423-430]; Q61316 [423-430]	0	872.426	0.01	0.01	3.09854e-17						529467				Shared	Not Found	Not Found	Not Found	Not Found	Not Found	Not Found	Peak Found	Not Found	High	Not Found	High	0.001514	2.43	Mus musculus	20.89	R.NHAAPFSK.V	[423-430]		Not Used
FALSE	[K].MIMQDK.[L]	2xOxidation [M1; M3]		Mus musculus	0.128813	0.00859782	3	5	3	Q61699; Q61316; P48722	Q61699 [622-627]; Q61316 [605-610]; P48722 [607-612]	0	797.353	0.01	2.107	3.09854e-17			39.77		6.88535e+06	2.87239e+06			48.75	Shared	Not Found	Not Found	Not Found	Not Found	Peak Found	Peak Found	Peak Found	High	Peak Found	High	High	0.005895	1.13	Mus musculus	14.51	K.MIMQDK.L	[622-627]		Not Used
FALSE	[K].VDQPPEAK.[K]			Mus musculus	0.134151	0.00904868	1	2	5	Q61699	Q61699 [579-586]	0	883.452	3.086	0.01	0.556947		101.85		1.09325e+07		3.58345e+06	98.75		17.08		High	High	High	High	Not Found	Not Found	Peak Found	Peak Found	High	Peak Found	High	0.006911	1.73	Mus musculus	15.63	K.VDQPPEAK.K	[579-586]		Used
High	Q9JLV5	Cullin-3 [OS=Mus musculus]	0	Mus musculus	16.252	5	3	8	3	1	768	88.9	8.46	21.08	3	0.01	0.01	5.00906e-17						1.29718e+06			57.45	Not Found	Not Found	Not Found	Not Found	Not Found	Not Found	High	High	High	High
Checked	Annotated Sequence	Modifications	Modifications in Master Proteins	Species Map	Qvality PEP	Qvality q-value	# Protein Groups	# Proteins	# PSMs	Master Protein Accessions	Positions in Master Proteins	# Missed Cleavages	Theo. MH+ [Da]	Abundance Ratio: (normoxia) / (hypoxia)	Abundance Ratio: (blank) / (hypoxia)	Abundance Ratio Adj. P-Value: (normoxia) / (hypoxia)	Abundance Ratio Adj. P-Value: (blank) / (hypoxia)	Abundance Ratio Variability [%]: (normoxia) / (hypoxia)	Abundance Ratio Variability [%]: (blank) / (hypoxia)	Abundances (Grouped): normoxia	Abundances (Grouped): blank	Abundances (Grouped): hypoxia	Abundances (Grouped) CV [%]: normoxia	Abundances (Grouped) CV [%]: blank	Abundances (Grouped) CV [%]: hypoxia	Quan Info	Found in Sample: [S239] F239: Sample, supernatant, Renca, 5, normoxia	Found in Sample: [S240] F240: Sample, supernatant, Renca, 4, normoxia	Found in Sample: [S255] F255: Sample, supernatant, Renca, 5, normoxia	Found in Sample: [S256] F256: Sample, supernatant, Renca, 4, normoxia	Found in Sample: [S238] F238: Sample, blank, Renca, 4, blank	Found in Sample: [S254] F254: Sample, blank, Renca, 4, blank	Found in Sample: [S235] F235: Sample, supernatant, Renca, 4, hypoxia	Found in Sample: [S237] F237: Sample, supernatant, Renca, 5, hypoxia	Found in Sample: [S246] F246: Sample, supernatant, Renca, 4, hypoxia	Found in Sample: [S253] F253: Sample, supernatant, Renca, 5, hypoxia	Confidence (by Search Engine): Sequest HT	Percolator q-Value (by Search Engine): Sequest HT	XCorr (by Search Engine): Sequest HT	Species Names	Top Apex RT [min]	Sequence in Protein	Positions in Protein	Peptide Group Modifications in Protein	Quan Usage
FALSE	[K].LPFPIIDDKGR.[D]			Mus musculus	5.13364e-05	0	1	1	3	O08709	O08709 [98-108]	1	1270.72	0.425	0.01	0.594578		8.92		1.48716e+06		1.64261e+06			105.61		Not Found	High	Not Found	Peak Found	Not Found	Not Found	High	Not Found	High	Peak Found	High	0	3.81	Mus musculus	49.45	K.LPFPIIDDKGR.D	[98-108]		Used
FALSE	[K].LSILYPATTGR.[N]			Mus musculus	0.000431707	0	1	1	7	O08709	O08709 [145-155]	0	1191.67	0.206	0.01	0.43313		1.37		6.5557e+06		2.6777e+07	3.81		45.28		Peak Found	High	High	Peak Found	Not Found	Not Found	High	High	High	High	High	0	2.96	Mus musculus	48.15	K.LSILYPATTGR.N	[145-155]		Used
FALSE	[K].LIALSIDSVEDHLAWSK.[D]			Mus musculus	5.66442e-06	0	1	1	5	O08709	O08709 [68-84]	0	1897.01	0.01	0.01	3.09854e-17						951286			53.15		High	Not Found	Not Found	Not Found	Not Found	Not Found	High	High	High	High	High	0	5.43	Mus musculus	65.56	K.LIALSIDSVEDHLAWSK.D	[68-84]		Used
FALSE	[K].GESVMVVPTLSEEEAK.[Q]	1xOxidation [M5]		Mus musculus	3.08211e-05	0	1	1	6	O08709	O08709 [184-199]	0	1720.83	0.428	0.01	0.655129		7.54		1.49693e+06		3.53475e+06	11.8		21.45		High	Peak Found	Peak Found	High	Not Found	Not Found	High	High	High	High	High	0	4.35	Mus musculus	46.27	K.GESVMVVPTLSEEEAK.Q	[184-199]		Used
FALSE	[K].GESVMVVPTLSEEEAK.[Q]			Mus musculus	4.1092e-05	0	1	1	1	O08709	O08709 [184-199]	0	1704.84													No Quan Values	Not Found	Not Found	Not Found	Not Found	Not Found	Not Found	Not Found	Not Found	High	Not Found	High	0	4	Mus musculus	53.11	K.GESVMVVPTLSEEEAK.Q	[184-199]		Not Used
FALSE	[K].KGESVMVVPTLSEEEAK.[Q]	1xOxidation [M6]		Mus musculus	5.6665e-08	0	1	1	9	O08709	O08709 [183-199]	1	1848.93	0.237	0.01	0.433706		3.21		2.40767e+06		9.98691e+06			2.16		Peak Found	Not Found	High	Not Found	Not Found	Not Found	High	High	High	High	High	0	5.69	Mus musculus	39.66	K.KGESVMVVPTLSEEEAK.Q	[183-199]		Used
FALSE	[K].KGESVMVVPTLSEEEAK.[Q]			Mus musculus	1.29025e-07	0	1	1	2	O08709	O08709 [183-199]	1	1832.93	0.01	0.01	3.09854e-17						1.24162e+06			57.52		Not Found	Not Found	Not Found	Not Found	Not Found	Not Found	High	Peak Found	High	Not Found	High	0	5.15	Mus musculus	45.4	K.KGESVMVVPTLSEEEAK.Q	[183-199]		Used
FALSE	[R].VVDSLQLTGTKPVATPVDWK.[K]			Mus musculus	7.21652e-08	0	1	1	10	O08709	O08709 [163-182]	0	2154.18	0.317	0.01	0.51356		7.66		2.49838e+06		3.82894e+06	49.78		119.05		High	Peak Found	High	High	Not Found	Not Found	High	High	High	High	High	0	6.66	Mus musculus	53.61	R.VVDSLQLTGTKPVATPVDWK.K	[163-182]		Used
FALSE	[R].VVFIFGPDKK.[L]			Mus musculus	0.000406964	0	1	1	8	O08709	O08709 [133-142]	1	1149.67	0.244	0.01	0.378299		2.18		2.02724e+06		7.6914e+06			43.75		High	Not Found	High	Not Found	Not Found	Not Found	High	High	High	High	High	0.0005371	2.66	Mus musculus	45.55	R.VVFIFGPDKK.L	[133-142]		Used
FALSE	[R].FHDFLGDSWGILFSHPR.[D]			Mus musculus	8.08737e-05	0	1	1	1	O08709	O08709 [25-41]	0	2030.99													No Quan Values	Not Found	Not Found	Not Found	Not Found	Not Found	Not Found	Not Found	Not Found	High	Not Found	High	0	4.08	Mus musculus		R.FHDFLGDSWGILFSHPR.D	[25-41]		Not Used
FALSE	[R].DLAILLGMLDPVEKDDNNMPVTAR.[V]	1xDeamidated [N]; 2xOxidation [M8; M19]		Mus musculus	4.76103e-05	0	1	1	4	O08709	O08709 [109-132]	1	2673.31													Not Reliable	Not Found	Not Found	Not Found	Not Found	Not Found	Not Found	Not Found	High	Not Found	High	High	0	2.95	Mus musculus		R.DLAILLGMLDPVEKDDNNMPVTAR.V	[109-132]		Not Used
FALSE	[R].DLAILLGMLDPVEKDDNNMPVTAR.[V]	2xOxidation [M8; M19]		Mus musculus	6.56986e-07	0	1	1	8	O08709	O08709 [109-132]	1	2672.33	0.468	0.01	0.670945		14.31		2.2513e+06		5.90531e+06			31.93		Peak Found	Not Found	Peak Found	Not Found	Not Found	Not Found	High	High	High	High	High	0	6.2	Mus musculus	70.51	R.DLAILLGMLDPVEKDDNNMPVTAR.V	[109-132]		Used
FALSE	[R].DLAILLGMLDPVEKDDNNMPVTAR.[V]	1xOxidation [M]		Mus musculus	1.61954e-06	0	1	1	5	O08709	O08709 [109-132]	1	2656.33	0.67	0.01	0.770873		30.97		512716		719590			88.94		Peak Found	Not Found	Peak Found	Not Found	Not Found	Not Found	High	High	High	Peak Found	High	0	4.77	Mus musculus	78.46	R.DLAILLGMLDPVEKDDNNMPVTAR.V	[109-132]		Used
FALSE	[R].DLAILLGMLDPVEK.[D]	1xOxidation [M8]		Mus musculus	3.72922e-05	0	1	1	6	O08709	O08709 [109-122]	0	1542.84	0.288	0.01	0.248995		3.73		315611		1.11022e+06			3.98		Peak Found	Not Found	High	Not Found	Not Found	Not Found	High	High	Peak Found	High	High	0	3.48	Mus musculus	76.64	R.DLAILLGMLDPVEK.D	[109-122]		Used
FALSE	[R].DLAILLGMLDPVEK.[D]			Mus musculus	0.000149434	0	1	1	2	O08709	O08709 [109-122]	0	1526.85	0.01	0.01	3.09854e-17						88740.7			99.3		Not Found	Not Found	Not Found	Not Found	Not Found	Not Found	High	Peak Found	Peak Found	High	High	0	3.39	Mus musculus	87.07	R.DLAILLGMLDPVEK.D	[109-122]		Used
FALSE	[K].DINAYNGETPTEK.[L]	1xDeamidated [N6]		Mus musculus	9.7686e-05	0	1	1	15	O08709	O08709 [85-97]	0	1452.65	0.37	0.01	0.686109		5.09		2.90202e+06		8.26996e+06	33.1		3.75		High	High	High	High	Not Found	Not Found	High	High	High	High	High	0	3.58	Mus musculus	33.89	K.DINAYNGETPTEK.L	[85-97]		Used
FALSE	[K].DINAYNGETPTEK.[L]			Mus musculus	7.01056e-05	0	1	1	8	O08709	O08709 [85-97]	0	1451.66	0.531	0.01	0.819448		4.56		4.26044e+06		8.0273e+06	2.18		1.28		High	High	High	High	Not Found	Not Found	High	High	High	Peak Found	High	0	3.63	Mus musculus	33.63	K.DINAYNGETPTEK.L	[85-97]		Used
FALSE	[R].DFTPVCTTELGR.[A]	1xCarbamidomethyl [C6]		Mus musculus	0.000450373	0.000165791	1	1	9	O08709	O08709 [42-53]	0	1395.66	0.686	0.01	0.916695		21.17		1.69452e+07		2.61183e+07	19.55		13		High	High	High	High	Not Found	Not Found	Peak Found	Peak Found	High	High	High	3.521e-05	2.8	Mus musculus	48.89	R.DFTPVCTTELGR.A	[42-53]		Used
FALSE	[K].LPFPIIDDK.[G]			Mus musculus	0.000760702	0.000317551	1	1	6	O08709	O08709 [98-106]	0	1057.59	0.153	0.01	0.302021		2.43		4.03457e+06		2.83805e+07	94.62		20.22		Peak Found	High	High	Peak Found	Not Found	Not Found	Peak Found	High	High	High	High	0.0001342	2.84	Mus musculus	56.87	K.LPFPIIDDK.G	[98-106]		Used
FALSE	[R].VVFIFGPDK.[K]			Mus musculus	0.00119212	0.000708853	1	1	8	O08709	O08709 [133-141]	0	1021.57	0.215	0.01	0.388594		4.29		3.13431e+06		1.38353e+07			7.19		High	Not Found	High	Not Found	Not Found	Not Found	High	High	High	High	High	0.0004736	2.47	Mus musculus	55.47	R.VVFIFGPDK.K	[133-141]		Used
FALSE	[R].NFDEILR.[V]	1xDeamidated [N1]		Mus musculus	0.0133367	0.000962949	1	1	3	O08709	O08709 [156-162]	0	907.452	0.01	0.01	3.09854e-17						670177			9.96		Not Found	Not Found	Not Found	Not Found	Not Found	Not Found	High	High	High	Peak Found	High	0.001272	2.16	Mus musculus	58.23	R.NFDEILR.V	[156-162]		Used
FALSE	[R].DLAILLGMLDPVEKDDNNMPVTAR.[V]	1xDeamidated [N]; 1xOxidation [M19]		Mus musculus	0.041711	0.00326722	1	1	2	O08709	O08709 [109-132]	1	2657.32													Not Reliable	Not Found	Not Found	Not Found	Not Found	Not Found	Not Found	Not Found	Not Found	High	Not Found	High	0.001075	1.38	Mus musculus		R.DLAILLGMLDPVEKDDNNMPVTAR.V	[109-132]		Not Used
FALSE	[R].NFDEILR.[V]			Mus musculus	0.0424276	0.00326722	1	1	7	O08709	O08709 [156-162]	0	906.468	0.356	0.216	0.661531		5.71	2.24	7.86595e+06	4.6469e+06	2.25094e+07	13.44		6.21		High	Peak Found	High	Peak Found	Peak Found	Peak Found	High	High	High	High	High	0.002453	1.9	Mus musculus	45.6	R.NFDEILR.V	[156-162]		Used
FALSE	[K].LAPEFAK.[R]			Mus musculus	0.14539	0.00941193	1	1	6	O08709	O08709 [57-63]	0	775.435	0.233	0.654	0.461695		6.15	5.42	7.53929e+06	2.05534e+07	3.17679e+07	89.73		13.11		High	Peak Found	Peak Found	Not Found	Peak Found	Peak Found	High	High	High	High	High	0.005822	1.77	Mus musculus	29.93	K.LAPEFAK.R	[57-63]		Used
High	P12367	cAMP-dependent protein kinase type II-alpha regulatory subunit [OS=Mus musculus]	0	Mus musculus	15.907	11	3	5	3	1	401	45.4	4.89	13.46	3	0.01	0.01	5.00906e-17						856379			63.27	High	Not Found	High	Not Found	Not Found	Not Found	High	Peak Found	High	Peak Found
Checked	Annotated Sequence	Modifications	Modifications in Master Proteins	Species Map	Qvality PEP	Qvality q-value	# Protein Groups	# Proteins	# PSMs	Master Protein Accessions	Positions in Master Proteins	# Missed Cleavages	Theo. MH+ [Da]	Abundance Ratio: (normoxia) / (hypoxia)	Abundance Ratio: (blank) / (hypoxia)	Abundance Ratio Adj. P-Value: (normoxia) / (hypoxia)	Abundance Ratio Adj. P-Value: (blank) / (hypoxia)	Abundance Ratio Variability [%]: (normoxia) / (hypoxia)	Abundance Ratio Variability [%]: (blank) / (hypoxia)	Abundances (Grouped): normoxia	Abundances (Grouped): blank	Abundances (Grouped): hypoxia	Abundances (Grouped) CV [%]: normoxia	Abundances (Grouped) CV [%]: blank	Abundances (Grouped) CV [%]: hypoxia	Quan Info	Found in Sample: [S239] F239: Sample, supernatant, Renca, 5, normoxia	Found in Sample: [S240] F240: Sample, supernatant, Renca, 4, normoxia	Found in Sample: [S255] F255: Sample, supernatant, Renca, 5, normoxia	Found in Sample: [S256] F256: Sample, supernatant, Renca, 4, normoxia	Found in Sample: [S238] F238: Sample, blank, Renca, 4, blank	Found in Sample: [S254] F254: Sample, blank, Renca, 4, blank	Found in Sample: [S235] F235: Sample, supernatant, Renca, 4, hypoxia	Found in Sample: [S237] F237: Sample, supernatant, Renca, 5, hypoxia	Found in Sample: [S246] F246: Sample, supernatant, Renca, 4, hypoxia	Found in Sample: [S253] F253: Sample, supernatant, Renca, 5, hypoxia	Confidence (by Search Engine): Sequest HT	Percolator q-Value (by Search Engine): Sequest HT	XCorr (by Search Engine): Sequest HT	Species Names	Top Apex RT [min]	Sequence in Protein	Positions in Protein	Peptide Group Modifications in Protein	Quan Usage
FALSE	[K].IKDPDAAKPEDWDER.[A]			Mus musculus	6.90752e-06	0	1	1	3	P14211	P14211 [208-222]	1	1784.84	0.789	0.01	0.887697		93.41		2.00955e+06		2.24899e+06			114.93		Peak Found	Not Found	High	Not Found	Not Found	Not Found	Peak Found	Peak Found	High	Peak Found	High	0	4.76	Mus musculus	32.99	K.IKDPDAAKPEDWDER.A	[208-222]		Used
FALSE	[K].HEQNIDCGGGYVK.[L]	1xCarbamidomethyl [C7]		Mus musculus	5.40653e-07	0	1	1	16	P14211	P14211 [99-111]	0	1476.65	0.519	0.01	0.757553		35.49		1.65543e+06		3.59489e+06	121.14		39.55		High	High	High	Peak Found	Not Found	Not Found	High	High	High	High	High	0	5.28	Mus musculus	25.4	K.HEQNIDCGGGYVK.L	[99-111]		Used
FALSE	[K].IDDPTDSKPEDWDKPEHIPDPDAK.[K]			Mus musculus	1.61954e-06	0	1	1	3	P14211	P14211 [225-248]	0	2760.26	0.737	0.01	0.865676		49.81		1.60841e+06		1.86764e+06			96.64		Peak Found	Not Found	Peak Found	Not Found	Not Found	Not Found	High	Peak Found	High	Peak Found	High	0	3.26	Mus musculus	43.36	K.IDDPTDSKPEDWDKPEHIPDPDAK.K	[225-248]		Used
FALSE	[K].IDNSQVESGSLEDDWDFLPPKK.[I]			Mus musculus	1.37189e-07	0	1	1	12	P14211	P14211 [186-207]	1	2519.19	0.572	0.01	0.77989		19.88		2.76465e+06		5.75142e+06	8.04		33.11		Peak Found	High	High	Peak Found	Not Found	Not Found	High	High	High	High	High	0	5.91	Mus musculus	59.59	K.IDNSQVESGSLEDDWDFLPPKK.I	[186-207]		Used
FALSE	[K].IDNSQVESGSLEDDWDFLPPK.[K]			Mus musculus	2.38278e-06	0	1	1	2	P14211	P14211 [186-206]	0	2391.1	0.771	0.01	0.846764		65.81		680686		882619					Peak Found	Not Found	Peak Found	Not Found	Not Found	Not Found	High	Not Found	High	Not Found	High	0	3.82	Mus musculus	67.06	K.IDNSQVESGSLEDDWDFLPPK.K	[186-206]		Used
FALSE	[K].KPEDWDEEMDGEWEPPVIQNPEYK.[G]	1xOxidation [M9]		Mus musculus	1.59462e-05	0	1	1	3	P14211	P14211 [249-272]	0	2976.29	0.01	0.01	3.09854e-17						1.2137e+06			105.73		Not Found	Not Found	High	Not Found	Not Found	Not Found	High	Peak Found	High	Not Found	High	0	4.28	Mus musculus	57.6	K.KPEDWDEEMDGEWEPPVIQNPEYK.G	[249-272]		Used
FALSE	[K].KPEDWDEEMDGEWEPPVIQNPEYK.[G]			Mus musculus	3.93464e-06	0	1	1	2	P14211	P14211 [249-272]	0	2960.29	0.01	0.01	3.09854e-17						970987					Not Found	Not Found	High	Not Found	Not Found	Not Found	Peak Found	Not Found	High	Not Found	High	0	4.63	Mus musculus	62.21	K.KPEDWDEEMDGEWEPPVIQNPEYK.G	[249-272]		Used
FALSE	[K].KPEDWDEEMDGEWEPPVIQNPEYK.[G]	1xDeamidated [N/Q]; 1xOxidation [M9]		Mus musculus	5.15209e-05	0	1	1	2	P14211	P14211 [249-272]	0	2977.27	0.01	0.01	3.09854e-17						1.36641e+06			108.63		Not Found	Not Found	Not Found	Not Found	Not Found	Not Found	High	Not Found	Not Found	Peak Found	High	0	3.17	Mus musculus	57.63	K.KPEDWDEEMDGEWEPPVIQNPEYK.G	[249-272]		Used
FALSE	[K].SGTIFDNFLITNDEAYAEEFGNETWGVTK.[A]			Mus musculus	9.1849e-06	0	1	1	8	P14211	P14211 [323-351]	0	3268.5	1.964	9.653	0.76766		101.48	92.05	1.0085e+06	4.95596e+06	668453			36.47		Peak Found	Not Found	High	Not Found	Peak Found	Not Found	High	High	High	High	High	0	5.76	Mus musculus	85.69	K.SGTIFDNFLITNDEAYAEEFGNETWGVTK.A	[323-351]		Used
FALSE	[K].DMHGDSEYNIMFGPDICGPGTK.[K]	1xCarbamidomethyl [C17]; 1xOxidation [M11]		Mus musculus	1.27985e-05	0	1	1	3	P14211	P14211 [121-142]	0	2457.02	0.01	0.01	3.09854e-17						1.29728e+06					Not Found	Not Found	High	Not Found	Not Found	Not Found	High	Not Found	High	Not Found	High	0	4.8	Mus musculus	54.97	K.DMHGDSEYNIMFGPDICGPGTK.K	[121-142]		Used
FALSE	[K].DMHGDSEYNIMFGPDICGPGTK.[K]	1xCarbamidomethyl [C17]; 2xOxidation [M2; M11]		Mus musculus	4.46423e-06	0	1	1	6	P14211	P14211 [121-142]	0	2473.01	1.549	0.01	0.866777		30.74		5.75103e+06		4.05151e+06			12.29		High	Not Found	High	Not Found	Not Found	Not Found	High	High	High	High	High	0	5.83	Mus musculus	53.34	K.DMHGDSEYNIMFGPDICGPGTK.K	[121-142]		Used
FALSE	[K].EQFLDGDAWTNR.[W]			Mus musculus	0.00032328	0	1	1	9	P14211	P14211 [25-36]	0	1451.65	0.88	0.01	0.994462		59.78		6.27748e+06		7.5527e+06	13.42		73.15		High	Peak Found	High	High	Not Found	Not Found	High	High	High	High	High	3.521e-05	3.58	Mus musculus	51.85	K.EQFLDGDAWTNR.W	[25-36]		Used
FALSE	[K].DKGLQTSQDAR.[F]			Mus musculus	0.000415072	0	1	1	9	P14211	P14211 [63-73]	1	1218.61	1.515	0.01	0.867369		20.68		6.15445e+06		4.05652e+06	18.34		3.43		High	Peak Found	High	High	Not Found	Not Found	High	High	High	High	High	3.521e-05	3.12	Mus musculus	16.63	K.DKGLQTSQDAR.F	[63-73]		Used
FALSE	[K].SGTIFDNFLITNDEAYAEEFGNETWGVTK.[A]	1xDeamidated [N]		Mus musculus	0.000463695	0.000165791	1	1	4	P14211	P14211 [323-351]	0	3269.48													No Quan Values	Not Found	High	High	Not Found	Not Found	Not Found	High	High	Not Found	Not Found	High	0	3.03	Mus musculus		K.SGTIFDNFLITNDEAYAEEFGNETWGVTK.A	[323-351]		Not Used
FALSE	[R].QIDNPDYK.[G]			Mus musculus	0.00358854	0.00073604	1	1	7	P14211	P14211 [279-286]	0	992.468	0.052	0.01	0.00638904		0.09		1.44404e+06		6.8585e+06	130.33		14.82		High	High	High	High	Not Found	Not Found	High	Peak Found	High	High	High	0.0004736	2.26	Mus musculus	22.35	R.QIDNPDYK.G	[279-286]		Used
FALSE	[R].CKDDEFTHLYTLIVRPDNTYEVK.[I]	1xCarbamidomethyl [C1]		Mus musculus	0.00411016	0.00073604	1	1	1	P14211	P14211 [163-185]	1	2856.39													No Quan Values	Not Found	Not Found	Not Found	Not Found	Not Found	Not Found	Not Found	Not Found	High	Not Found	High	0.0004736	3.94	Mus musculus		R.CKDDEFTHLYTLIVRPDNTYEVK.I	[163-185]		Not Used
FALSE	[K].LFPSGLDQK.[D]			Mus musculus	0.0045559	0.00073604	1	1	11	P14211	P14211 [112-120]	0	1004.54	1.174	0.01	0.962339		55.86		1.83002e+07		1.58503e+07	39.41		21.4		High	High	High	High	Not Found	Not Found	High	High	High	High	High	0.0004736	2.1	Mus musculus	41.58	K.LFPSGLDQK.D	[112-120]		Used
FALSE	[K].IDNSQVESGSLEDDWDFLPPKK.[I]	1xDeamidated [Q/N]		Mus musculus	0.00283041	0.00073604	1	1	4	P14211	P14211 [186-207]	1	2520.18	0.194	0.01	0.104496		2.02		150020		762648			2.19		Peak Found	Not Found	Peak Found	Not Found	Not Found	Not Found	High	Peak Found	High	Not Found	High	0.000471	2.71	Mus musculus	61.18	K.IDNSQVESGSLEDDWDFLPPKK.I	[186-207]		Used
FALSE	[K].FYGDLEKDK.[G]			Mus musculus	0.00342444	0.00073604	1	1	5	P14211	P14211 [56-64]	1	1114.54	1.037	0.01	0.998329		64.25		4.69659e+06		4.57436e+06			23.21		High	Not Found	Peak Found	Not Found	Not Found	Not Found	High	High	High	High	High	0.0004736	2.2	Mus musculus	30.14	K.FYGDLEKDK.G	[56-64]		Used
FALSE	[R].LKEEEEDKK.[R]			Mus musculus	0.00204258	0.00073604	1	1	2	P14211	P14211 [367-375]	2	1147.58	0.291	0.01	0.261194		11.01		295537		702749	111.91		105.26		Peak Found	Peak Found	Not Found	Peak Found	Not Found	Not Found	High	Peak Found	High	Peak Found	High	0.0005531	2.82	Mus musculus	13.69	R.LKEEEEDKK.R	[367-375]		Used
FALSE	[K].DKQDEEQR.[L]			Mus musculus	0.00851223	0.000791672	1	1	25	P14211	P14211 [359-366]	1	1047.47	1.393	0.01	0.939525		49.77		2.21269e+06		1.55685e+06	4.03		7.29		High	High	High	High	Not Found	Not Found	Peak Found	High	High	High	High	0.0006559	2.5	Mus musculus	13.66	K.DKQDEEQR.L	[359-366]		Used
FALSE	[K].GLQTSQDAR.[F]			Mus musculus	0.0228139	0.0017583	1	1	11	P14211	P14211 [65-73]	0	975.485	1.271	0.503	0.941704		55.36	7.6	3.51627e+07	1.18352e+07	2.47003e+07	55.22		16.4		High	High	High	High	Peak Found	Not Found	High	High	High	High	High	0.001027	2.64	Mus musculus	17.49	K.GLQTSQDAR.F	[65-73]		Used
FALSE	[K].DMHGDSEYNIMFGPDICGPGTK.[K]	1xCarbamidomethyl [C17]; 1xDeamidated [N9]; 2xOxidation [M2; M11]		Mus musculus	0.0226272	0.0017583	1	1	1	P14211	P14211 [121-142]	0	2473.99													No Quan Values	Not Found	Not Found	Not Found	Not Found	Not Found	Not Found	Not Found	Not Found	High	Not Found	High	0.0007045	1.03	Mus musculus		K.DMHGDSEYNIMFGPDICGPGTK.K	[121-142]		Not Used
FALSE	[K].FEPFSNK.[G]			Mus musculus	0.0361066	0.00296699	1	1	11	P14211	P14211 [81-87]	0	868.42	1.46	0.01	0.909444		50.28		1.4975e+07		1.05378e+07	35.99		0.01		High	High	Peak Found	High	Not Found	Not Found	High	High	High	High	High	0.002484	1.93	Mus musculus	35.65	K.FEPFSNK.G	[81-87]		Used
FALSE	[R].FYALSAK.[F]			Mus musculus	0.0553166	0.00398862	1	1	10	P14211	P14211 [74-80]	0	799.435	1.819	0.01	0.821284		58.76		2.80368e+07		1.61199e+07	1.18		59.87		High	High	High	High	Not Found	Not Found	High	High	High	High	High	0.00209	1.9	Mus musculus	35.04	R.FYALSAK.F	[74-80]		Used
FALSE	[K].FYGDLEK.[D]			Mus musculus	0.0520916	0.00398862	1	1	4	P14211	P14211 [56-62]	0	871.42	4.837	0.01	0.241235		76.92		2.69102e+06		843083	81.77		36.5		Peak Found	Peak Found	High	High	Not Found	Not Found	Peak Found	High	Peak Found	High	High	0.002277	1.84	Mus musculus	34.89	K.FYGDLEK.D	[56-62]		Used
High	Q9JM76	Actin-related protein 2/3 complex subunit 3 [OS=Mus musculus]	0	Mus musculus	15.689	20	3	6	3	1	178	20.5	8.59	16.05	3	0.01	0.01	5.00906e-17						2.25519e+06			7.95	Not Found	Not Found	High	Not Found	Not Found	Not Found	High	High	High	Peak Found
Checked	Annotated Sequence	Modifications	Modifications in Master Proteins	Species Map	Qvality PEP	Qvality q-value	# Protein Groups	# Proteins	# PSMs	Master Protein Accessions	Positions in Master Proteins	# Missed Cleavages	Theo. MH+ [Da]	Abundance Ratio: (normoxia) / (hypoxia)	Abundance Ratio: (blank) / (hypoxia)	Abundance Ratio Adj. P-Value: (normoxia) / (hypoxia)	Abundance Ratio Adj. P-Value: (blank) / (hypoxia)	Abundance Ratio Variability [%]: (normoxia) / (hypoxia)	Abundance Ratio Variability [%]: (blank) / (hypoxia)	Abundances (Grouped): normoxia	Abundances (Grouped): blank	Abundances (Grouped): hypoxia	Abundances (Grouped) CV [%]: normoxia	Abundances (Grouped) CV [%]: blank	Abundances (Grouped) CV [%]: hypoxia	Quan Info	Found in Sample: [S239] F239: Sample, supernatant, Renca, 5, normoxia	Found in Sample: [S240] F240: Sample, supernatant, Renca, 4, normoxia	Found in Sample: [S255] F255: Sample, supernatant, Renca, 5, normoxia	Found in Sample: [S256] F256: Sample, supernatant, Renca, 4, normoxia	Found in Sample: [S238] F238: Sample, blank, Renca, 4, blank	Found in Sample: [S254] F254: Sample, blank, Renca, 4, blank	Found in Sample: [S235] F235: Sample, supernatant, Renca, 4, hypoxia	Found in Sample: [S237] F237: Sample, supernatant, Renca, 5, hypoxia	Found in Sample: [S246] F246: Sample, supernatant, Renca, 4, hypoxia	Found in Sample: [S253] F253: Sample, supernatant, Renca, 5, hypoxia	Confidence (by Search Engine): Sequest HT	Percolator q-Value (by Search Engine): Sequest HT	XCorr (by Search Engine): Sequest HT	Species Names	Top Apex RT [min]	Sequence in Protein	Positions in Protein	Peptide Group Modifications in Protein	Quan Usage
FALSE	[K].LSLEGDHSTPPSAYGSVKPYTNFDAERDALNIETAVK.[T]	1xDeamidated [N]		Mus musculus	6.16324e-05	0	1	1	2	P07356	P07356 [11-47]	1	3993.94													No Quan Values	Not Found	Not Found	Not Found	Not Found	Not Found	Not Found	High	Not Found	Not Found	Not Found	High	0	5.37	Mus musculus		K.LSLEGDHSTPPSAYGSVKPYTNFDAERDALNIETAVK.T	[11-47]		Not Used
FALSE	[K].LSLEGDHSTPPSAYGSVKPYTNFDAER.[D]			Mus musculus	7.08616e-05	0	1	1	3	P07356	P07356 [11-37]	0	2938.39	0.01	0.01	3.09854e-17						1.7791e+06			21.65		Not Found	Not Found	Not Found	Not Found	Not Found	Not Found	High	Not Found	High	Peak Found	High	0	4.73	Mus musculus	49.36	K.LSLEGDHSTPPSAYGSVKPYTNFDAER.D	[11-37]		Used
FALSE	[K].GVDEVTIVNILTNR.[S]			Mus musculus	1.75757e-05	0	1	1	10	P07356	P07356 [50-63]	0	1542.85	0.01	0.01	3.09854e-17						2.98477e+06			78		High	Not Found	High	Not Found	Not Found	Not Found	High	High	High	High	High	0	4.39	Mus musculus	68.84	K.GVDEVTIVNILTNR.S	[50-63]		Used
FALSE	[K].GLGTDEDSLIEIICSR.[T]	1xCarbamidomethyl [C14]		Mus musculus	1.69121e-06	0	1	1	6	P07356	P07356 [120-135]	0	1777.86	0.01	0.01	3.09854e-17						1.91784e+06			28.66		Not Found	Not Found	High	Not Found	Not Found	Not Found	High	High	Peak Found	High	High	0	4.49	Mus musculus	70.36	K.GLGTDEDSLIEIICSR.T	[120-135]		Used
FALSE	[K].TPAQYDASELK.[A]			Mus musculus	5.67579e-05	0	1	1	12	P07356	P07356 [105-115]	0	1222.6	0.415	0.01	0.725926		7.46		6.84399e+06		1.70131e+07	40.62		2.92		High	High	High	High	Not Found	Not Found	High	High	High	High	High	0	3.89	Mus musculus	32.74	K.TPAQYDASELK.A	[105-115]		Used
FALSE	[R].RAEDGSVIDYELIDQDAR.[E]			Mus musculus	4.71248e-06	0	1	1	10	P07356	P07356 [179-196]	1	2064.98	0.226	0.01	0.34857		2.73		1.79074e+06		4.31334e+06	98.45		4.5		High	Peak Found	High	Not Found	Not Found	Not Found	High	High	High	High	High	0	5.88	Mus musculus	52.15	R.RAEDGSVIDYELIDQDAR.E	[179-196]		Used
FALSE	[K].SALSGHLETVILGLLK.[T]			Mus musculus	8.14529e-05	0	1	1	3	P07356	P07356 [89-104]	0	1650.98	0.804	0.01	0.860447		43.05		136467		143429			40.32		High	Not Found	Peak Found	Not Found	Not Found	Not Found	Not Found	High	Peak Found	High	High	0	3.44	Mus musculus	78.43	K.SALSGHLETVILGLLK.T	[89-104]		Used
FALSE	[K].TDLEKDIISDTSGDFRK.[L]			Mus musculus	4.32277e-08	0	1	1	8	P07356	P07356 [153-169]	2	1939.96	0.257	0.01	0.376398		4.74		1.32092e+06		4.5449e+06	7.45		71.5		High	High	High	Peak Found	Not Found	Not Found	High	High	High	High	High	0	6.41	Mus musculus	48.62	K.TDLEKDIISDTSGDFRK.L	[153-169]		Used
FALSE	[K].TDLEKDIISDTSGDFR.[K]			Mus musculus	3.34496e-06	0	1	1	6	P07356	P07356 [153-168]	1	1811.87	0.826	0.01	0.88704		54.39		1.08331e+06		1.26253e+06			37.22		Peak Found	Not Found	High	Not Found	Not Found	Not Found	High	High	High	Peak Found	High	0	4.26	Mus musculus	54.81	K.TDLEKDIISDTSGDFR.K	[153-168]		Used
FALSE	[K].SYSPYDMLESIKK.[E]			Mus musculus	0.000112209	0	1	1	2	P07356	P07356 [234-246]	1	1560.76	0.01	0.01	3.09854e-17						1.86914e+06					Not Found	Not Found	Not Found	Not Found	Not Found	Not Found	High	Not Found	High	Not Found	High	0	3.74	Mus musculus	55.55	K.SYSPYDMLESIKK.E	[234-246]		Used
FALSE	[R].AEDGSVIDYELIDQDAR.[E]			Mus musculus	2.71332e-06	0	1	1	5	P07356	P07356 [180-196]	0	1908.88	0.01	0.01	3.09854e-17						1.3387e+06			72.08		Not Found	Not Found	Not Found	Not Found	Not Found	Not Found	High	High	High	High	High	0	4.88	Mus musculus	58.01	R.AEDGSVIDYELIDQDAR.E	[180-196]		Used
FALSE	[R].TNQELQEINR.[V]			Mus musculus	0.000570031	0.000165791	1	1	6	P07356	P07356 [136-145]	0	1244.62	0.263	0.01	0.500362		5.09		4.18709e+06		1.37024e+07	67.59		4.39		Peak Found	High	Peak Found	Not Found	Not Found	Not Found	High	High	High	High	High	3.521e-05	3.52	Mus musculus	29.91	R.TNQELQEINR.V	[136-145]		Used
FALSE	[K].SLYYYIQQDTK.[G]			Mus musculus	0.000695604	0.000165791	1	1	3	P07356	P07356 [314-324]	0	1421.69	0.121	0.01	0.176394		1.78		1.24179e+06		1.00012e+07	58.47		119.94		Peak Found	High	Peak Found	Peak Found	Not Found	Not Found	High	Peak Found	High	Not Found	High	3.521e-05	2.98	Mus musculus	49.6	K.SLYYYIQQDTK.G	[314-324]		Used
FALSE	[K].TKGVDEVTIVNILTNR.[S]			Mus musculus	0.00110083	0.000577902	1	1	1	P07356	P07356 [48-63]	1	1771.99	0.01	0.01	3.09854e-17						771664					Not Found	Not Found	Not Found	Not Found	Not Found	Not Found	Peak Found	Not Found	High	Not Found	High	0.0001805	2.82	Mus musculus	60.27	K.TKGVDEVTIVNILTNR.S	[48-63]		Used
FALSE	[R].QDIAFAYQR.[R]			Mus musculus	0.00117517	0.000708853	1	1	6	P07356	P07356 [69-77]	0	1111.55	0.436	0.01	0.643357		3.45		2.42612e+06		5.42186e+06	18.11		15.8		High	Peak Found	Peak Found	High	Not Found	Not Found	High	High	High	High	High	0.000429	3.33	Mus musculus	41.53	R.QDIAFAYQR.R	[69-77]		Used
FALSE	[K].SYSPYDMLESIKK.[E]	1xOxidation [M7]		Mus musculus	0.00663326	0.00073604	1	1	1	P07356	P07356 [234-246]	1	1576.76													No Quan Values	Peak Found	Not Found	Peak Found	Not Found	Not Found	Not Found	High	Peak Found	Peak Found	Peak Found	High	0.0004736	2.41	Mus musculus	44.52	K.SYSPYDMLESIKK.E	[234-246]		Not Used
FALSE	[K].SYSPYDMLESIK.[K]	1xOxidation [M7]		Mus musculus	0.00128168	0.00073604	1	1	2	P07356	P07356 [234-245]	0	1448.66	1.118	0.01	0.996519		30.61		1.60547e+06		1.78263e+06			50.94		Peak Found	Not Found	Peak Found	Not Found	Not Found	Not Found	Peak Found	High	Peak Found	High	High	0.0002584	3.18	Mus musculus	50.97	K.SYSPYDMLESIK.K	[234-245]		Used
FALSE	[K].DIISDTSGDFRK.[L]			Mus musculus	0.00991838	0.000791672	1	1	1	P07356	P07356 [158-169]	1	1353.66	0.01	0.01	3.09854e-17						500973			67.71		Not Found	Not Found	Not Found	Not Found	Not Found	Not Found	Not Found	Peak Found	High	Not Found	High	0.0004923	2.7	Mus musculus	43.7	K.DIISDTSGDFRK.L	[158-169]		Used
FALSE	[R].ELYDAGVKR.[K]			Mus musculus	0.00869747	0.000791672	1	1	1	P07356	P07356 [197-205]	1	1050.56	0.01	0.01	3.09854e-17						850253					Not Found	Not Found	Not Found	Not Found	Not Found	Not Found	Peak Found	Not Found	High	Not Found	High	0.0004923	2.34	Mus musculus	25.95	R.ELYDAGVKR.K	[197-205]		Used
FALSE	[R].ELYDAGVK.[R]			Mus musculus	0.0163672	0.00114896	1	1	3	P07356	P07356 [197-204]	0	894.457	0.371	0.01	0.6617		8.06		2.77976e+06		7.80213e+06	42.14		15.88		Peak Found	Peak Found	Peak Found	Not Found	Not Found	Not Found	High	High	High	Peak Found	High	0.0005887	2.16	Mus musculus	30.91	R.ELYDAGVK.R	[197-204]		Used
FALSE	[K].GDLENAFLNLVQCIQNKPLYFADR.[L]	1xCarbamidomethyl [C13]		Mus musculus	0.0208488	0.00159588	1	1	1	P07356	P07356 [250-273]	0	2838.42	0.01	0.01	3.09854e-17						2.21961e+06					Not Found	Not Found	Not Found	Not Found	Not Found	Not Found	Peak Found	Not Found	High	Not Found	High	0.0006732	1.36	Mus musculus	86.06	K.GDLENAFLNLVQCIQNKPLYFADR.L	[250-273]		Used
FALSE	[K].LMVALAK.[G]	1xOxidation [M2]		Mus musculus	0.0507688	0.00384215	1	1	4	P07356	P07356 [170-176]	0	761.459	0.578	0.01	0.800597		31.93		1.27592e+06		3.73107e+06	101.29		2.95		High	Peak Found	Peak Found	Not Found	Not Found	Not Found	High	High	High	Peak Found	High	0.003599	2.3	Mus musculus	31.37	K.LMVALAK.G	[170-176]		Used
FALSE	[R].SEVDMLK.[I]			Mus musculus	0.0746887	0.00548612	1	1	4	P07356	P07356 [296-302]	0	821.407	0.01	0.01	3.09854e-17						3.92312e+06			54.4		Not Found	Not Found	Not Found	Not Found	Not Found	Not Found	High	High	High	High	High	0.002249	2.35	Mus musculus	32.55	R.SEVDMLK.I	[296-302]		Used
FALSE	[R].SEVDMLK.[I]	1xOxidation [M5]		Mus musculus	0.0772857	0.00564076	1	1	6	P07356	P07356 [296-302]	0	837.402	0.667	0.01	0.910031		35.5		4.30405e+06		6.48944e+06	74.02		35.23		Peak Found	High	Peak Found	High	Not Found	Not Found	High	High	High	High	High	0.003463	2.23	Mus musculus	24.21	R.SEVDMLK.I	[296-302]		Used
FALSE	[R].SVCHLQK.[V]	1xCarbamidomethyl [C3]		Mus musculus	0.0786163	0.0057078	1	1	1	P07356	P07356 [221-227]	0	871.445	0.01	0.01	3.09854e-17						2.05559e+06			53.82		Not Found	Not Found	Not Found	Not Found	Not Found	Not Found	Peak Found	Peak Found	Peak Found	High	High	0.001974	1.95	Mus musculus	15.15	R.SVCHLQK.V	[221-227]		Used
FALSE	[R].LYDSMK.[G]			Mus musculus	0.104793	0.00730207	1	1	1	P07356	P07356 [274-279]	0	756.36													No Quan Values	Not Found	Not Found	Not Found	Not Found	Not Found	Not Found	Not Found	Not Found	Not Found	High	High	0.002818	1.77	Mus musculus		R.LYDSMK.G	[274-279]		Not Used
High	P29391	Ferritin light chain 1 [OS=Mus musculus]	0	Mus musculus	13.523	28	3	4	3	1	183	20.8	6	8.5	3	0.01	0.01	5.00906e-17						1.29747e+06			54.99	Not Found	Not Found	High	Not Found	Not Found	Not Found	Peak Found	Peak Found	High	Peak Found
Checked	Annotated Sequence	Modifications	Modifications in Master Proteins	Species Map	Qvality PEP	Qvality q-value	# Protein Groups	# Proteins	# PSMs	Master Protein Accessions	Positions in Master Proteins	# Missed Cleavages	Theo. MH+ [Da]	Abundance Ratio: (normoxia) / (hypoxia)	Abundance Ratio: (blank) / (hypoxia)	Abundance Ratio Adj. P-Value: (normoxia) / (hypoxia)	Abundance Ratio Adj. P-Value: (blank) / (hypoxia)	Abundance Ratio Variability [%]: (normoxia) / (hypoxia)	Abundance Ratio Variability [%]: (blank) / (hypoxia)	Abundances (Grouped): normoxia	Abundances (Grouped): blank	Abundances (Grouped): hypoxia	Abundances (Grouped) CV [%]: normoxia	Abundances (Grouped) CV [%]: blank	Abundances (Grouped) CV [%]: hypoxia	Quan Info	Found in Sample: [S239] F239: Sample, supernatant, Renca, 5, normoxia	Found in Sample: [S240] F240: Sample, supernatant, Renca, 4, normoxia	Found in Sample: [S255] F255: Sample, supernatant, Renca, 5, normoxia	Found in Sample: [S256] F256: Sample, supernatant, Renca, 4, normoxia	Found in Sample: [S238] F238: Sample, blank, Renca, 4, blank	Found in Sample: [S254] F254: Sample, blank, Renca, 4, blank	Found in Sample: [S235] F235: Sample, supernatant, Renca, 4, hypoxia	Found in Sample: [S237] F237: Sample, supernatant, Renca, 5, hypoxia	Found in Sample: [S246] F246: Sample, supernatant, Renca, 4, hypoxia	Found in Sample: [S253] F253: Sample, supernatant, Renca, 5, hypoxia	Confidence (by Search Engine): Sequest HT	Percolator q-Value (by Search Engine): Sequest HT	XCorr (by Search Engine): Sequest HT	Species Names	Top Apex RT [min]	Sequence in Protein	Positions in Protein	Peptide Group Modifications in Protein	Quan Usage
FALSE	[R].LNEAAAGLNQAATELVQASR.[G]			Mus musculus	0.000170783	0	1	1	1	P26039	P26039 [1242-1261]	0	2027.05													No Quan Values	Not Found	Not Found	High	Not Found	Not Found	Not Found	Not Found	Not Found	Not Found	Not Found	High	0	3.03	Mus musculus		R.LNEAAAGLNQAATELVQASR.G	[1242-1261]		Not Used
FALSE	[K].LLGEIAQGNENYAGIAAR.[D]			Mus musculus	1.83758e-06	0	1	1	2	P26039	P26039 [1105-1122]	0	1859.96													No Quan Values	Not Found	Not Found	Not Found	Not Found	Not Found	Not Found	High	Not Found	High	Not Found	High	0	3.58	Mus musculus	52.65	K.LLGEIAQGNENYAGIAAR.D	[1105-1122]		Not Used
FALSE	[R].MATNAAAQNAIK.[K]	1xOxidation [M1]		Mus musculus	0.000145793	0	1	1	5	P26039	P26039 [899-910]	0	1219.61	2.158	0.01	0.722774		60.76		1.09845e+06		465369	43.17		41.44		Peak Found	Peak Found	High	Not Found	Not Found	Not Found	High	High	High	High	High	0	2.62	Mus musculus	21.18	R.MATNAAAQNAIK.K	[899-910]		Used
FALSE	[K].GTEWVDPEDPTVIAENELLGAAAAIEAAAK.[K]			Mus musculus	9.76568e-06	0	1	1	3	P26039	P26039 [2292-2321]	0	3051.52	1.922	0.01	0.811095		34.02		227337		82010.7			65.26		Peak Found	Not Found	High	Not Found	Not Found	Not Found	High	Not Found	Peak Found	Peak Found	High	0	3.83	Mus musculus	95.23	K.GTEWVDPEDPTVIAENELLGAAAAIEAAAK.K	[2292-2321]		Used
FALSE	[R].GVAALTSDPAVQAIVLDTASDVLDK.[A]			Mus musculus	3.83651e-06	0	1	1	6	P26039	P26039 [1137-1161]	0	2469.31	1.178	0.01	0.996519		26.96		239723		189768			18.18		High	Not Found	High	Not Found	Not Found	Not Found	High	High	High	High	High	0	5.09	Mus musculus	81.01	R.GVAALTSDPAVQAIVLDTASDVLDK.A	[1137-1161]		Used
FALSE	[K].LAQAAQSSVATITR.[L]			Mus musculus	1.09999e-05	0	1	1	5	P26039	P26039 [2044-2057]	0	1416.78	1.324	0.01	0.945798		41.75		2.06017e+06		1.60206e+06	41.36		37.51		High	High	High	Peak Found	Not Found	Not Found	Not Found	High	Peak Found	High	High	0	4.59	Mus musculus	35.64	K.LAQAAQSSVATITR.L	[2044-2057]		Used
FALSE	[K].VLVQNAAGSQEK.[L]			Mus musculus	7.50315e-05	0	1	1	12	P26039	P26039 [2032-2043]	0	1243.66	2.167	0.01	0.724502		16.76		2.58384e+06		1.23794e+06	3.95		4.6		High	High	High	High	Not Found	Not Found	High	High	High	High	High	0	3.26	Mus musculus	23.63	K.VLVQNAAGSQEK.L	[2032-2043]		Used
FALSE	[K].VVAPTISSPVCQEQLVEAGR.[L]	1xCarbamidomethyl [C11]		Mus musculus	0.000352814	0	1	1	1	P26039	P26039 [722-741]	0	2140.11													No Quan Values	Not Found	Not Found	Not Found	Not Found	Not Found	Not Found	Not Found	Not Found	High	Not Found	High	0	2.72	Mus musculus		K.VVAPTISSPVCQEQLVEAGR.L	[722-741]		Not Used
FALSE	[K].TLAESALQLLYTAK.[E]			Mus musculus	0.000334365	0	1	1	2	P26039	P26039 [1767-1780]	0	1521.85	0.01	0.01	3.09854e-17						386175			13.44		Not Found	Not Found	High	Not Found	Not Found	Not Found	Peak Found	High	Not Found	Peak Found	High	0	3.56	Mus musculus	70.58	K.TLAESALQLLYTAK.E	[1767-1780]		Used
FALSE	[K].EVANSTANLVK.[T]			Mus musculus	0.000444557	0	2	2	3	Q71LX4; P26039	Q71LX4 [1534-1544]; P26039 [1531-1541]	0	1145.62	1.738	0.01	0.861768		22.93		1.17719e+06		657966	1.96		14.61	Shared	High	Peak Found	High	Peak Found	Not Found	Not Found	Peak Found	High	Not Found	Peak Found	High	0	2.4	Mus musculus	29.3	K.EVANSTANLVK.T	[1531-1541]		Not Used
FALSE	[K].GAAAHPDSEEQQQR.[L]			Mus musculus	0.000443114	0	1	1	2	P26039	P26039 [876-889]	0	1523.68	1.675	0.01	0.858481		51.76		1.01668e+06		391252	77.46		20.36		Peak Found	Not Found	Peak Found	Peak Found	Not Found	Not Found	High	Not Found	Peak Found	High	High	0	3.83	Mus musculus	14.52	K.GAAAHPDSEEQQQR.L	[876-889]		Used
FALSE	[K].ADAEGESDLENSR.[K]			Mus musculus	0.000101584	0	1	1	6	P26039	P26039 [842-854]	0	1392.59	0.544	0.01	0.658813		16.36		500978		886983	9.62		55.23		High	High	High	High	Not Found	Not Found	Peak Found	Peak Found	High	High	High	0	3.76	Mus musculus	26.74	K.ADAEGESDLENSR.K	[842-854]		Used
FALSE	[K].VGDDPAVWQLK.[N]			Mus musculus	0.0004667	0.000165791	1	1	1	P26039	P26039 [2105-2115]	0	1227.64													No Quan Values	High	Not Found	Not Found	Not Found	Not Found	Not Found	Not Found	Not Found	Not Found	Not Found	High	3.521e-05	2.77	Mus musculus		K.VGDDPAVWQLK.N	[2105-2115]		Not Used
FALSE	[K].NCGQMSEIEAK.[V]	1xCarbamidomethyl [C2]; 1xOxidation [M5]		Mus musculus	0.000545579	0.000165791	1	1	8	P26039	P26039 [285-295]	0	1282.54	3.023	0.01	0.561381		56.04		683305		245533	48.77				High	High	High	High	Not Found	Not Found	High	Not Found	High	Not Found	High	0	2.17	Mus musculus	19.6	K.NCGQMSEIEAK.V	[285-295]		Used
FALSE	[K].ALDGDFTEENR.[A]			Mus musculus	0.000668839	0.000165791	1	1	2	P26039	P26039 [1545-1555]	0	1266.56	2.129	0.01	0.730507		86.63		1.94188e+06		858569	84.12		14.76		Peak Found	High	Peak Found	High	Not Found	Not Found	Peak Found	Peak Found	Peak Found	Peak Found	High	3.521e-05	2.32	Mus musculus	36.78	K.ALDGDFTEENR.A	[1545-1555]		Used
FALSE	[K].ASAGPQPLLVQSCK.[A]	1xCarbamidomethyl [C13]		Mus musculus	0.000627378	0.000165791	1	1	4	P26039	P26039 [944-957]	0	1455.76	100		3.09854e-17				1.18108e+06			20.84				Peak Found	High	High	High	Not Found	Not Found	Not Found	Not Found	High	Not Found	High	3.521e-05	3.24	Mus musculus	37.89	K.ASAGPQPLLVQSCK.A	[944-957]		Used
FALSE	[R].AAMEPIVISAK.[T]	1xOxidation [M3]		Mus musculus	0.000718926	0.000165791	1	1	2	P26039	P26039 [1594-1604]	0	1145.62	1.997	0.01	0.792857		69.29		1.54697e+06		774488			14.53		Not Found	High	Not Found	High	Not Found	Not Found	Not Found	Peak Found	Peak Found	Not Found	High	6.875e-05	2.79	Mus musculus	36	R.AAMEPIVISAK.T	[1594-1604]		Used
FALSE	[K].CTQDLGNSTK.[A]	1xCarbamidomethyl [C1]		Mus musculus	0.00088263	0.000457322	1	1	2	P26039	P26039 [1087-1096]	0	1123.5	2.246	0.01	0.737694		40.23		288167		128326			46.37		High	Not Found	High	Not Found	Not Found	Not Found	Not Found	Peak Found	Peak Found	Not Found	High	0.0001595	2.46	Mus musculus	15.94	K.CTQDLGNSTK.A	[1087-1096]		Used
FALSE	[R].EGAETFADHR.[E]			Mus musculus	0.0010552	0.000577902	1	1	2	P26039	P26039 [2007-2016]	0	1132.5													No Quan Values	High	Not Found	High	Not Found	Not Found	Not Found	Not Found	Not Found	Not Found	Not Found	High	0.000471	2.65	Mus musculus	22.12	R.EGAETFADHR.E	[2007-2016]		Not Used
FALSE	[K].ALSTDPASPNLK.[S]			Mus musculus	0.00108539	0.000577902	1	1	2	P26039	P26039 [1321-1332]	0	1213.64	4.436	0.01	0.343364		40.02		2.00367e+06		467563	38.91		27.88		Peak Found	High	Peak Found	High	Not Found	Not Found	Not Found	Peak Found	Peak Found	Not Found	High	0.0002584	2.72	Mus musculus	33.42	K.ALSTDPASPNLK.S	[1321-1332]		Used
FALSE	[R].SGASGPENFQVGSMPPAQQQITSGQMHR.[G]	2xOxidation [M14; M26]		Mus musculus	0.00105818	0.000577902	1	1	1	P26039	P26039 [455-482]	0	2959.34													No Quan Values	Not Found	Not Found	Not Found	Not Found	Not Found	Not Found	Not Found	Not Found	High	Not Found	High	0.0001805	2.61	Mus musculus		R.SGASGPENFQVGSMPPAQQQITSGQMHR.G	[455-482]		Not Used
FALSE	[K].NGNLPEFGDAIATASK.[A]	1xDeamidated [N]		Mus musculus	0.0045559	0.00073604	1	1	2	P26039	P26039 [1416-1431]	0	1605.78													No Quan Values	Not Found	Not Found	High	Not Found	Not Found	Not Found	Not Found	Not Found	Not Found	Not Found	High	0.0004736	2.2	Mus musculus		K.NGNLPEFGDAIATASK.A	[1416-1431]		Not Used
FALSE	[R].DKAPGQLECETAIAALNSCLR.[D]	2xCarbamidomethyl [C9; C19]		Mus musculus	0.00663326	0.00073604	1	1	1	P26039	P26039 [1653-1673]	1	2317.13													No Quan Values	Not Found	Not Found	High	Not Found	Not Found	Not Found	Not Found	Not Found	Not Found	Not Found	High	0.0004736	1.66	Mus musculus		R.DKAPGQLECETAIAALNSCLR.D	[1653-1673]		Not Used
FALSE	[R].SAQPASAEPR.[Q]			Mus musculus	0.00262081	0.00073604	1	1	1	P26039	P26039 [625-634]	0	1013.5													No Quan Values	Peak Found	Not Found	Peak Found	High	Not Found	Not Found	Peak Found	Peak Found	Peak Found	Peak Found	High	0.000471	2.3	Mus musculus	16.55	R.SAQPASAEPR.Q	[625-634]		Not Used
FALSE	[K].ASSLIEEAK.[K]			Mus musculus	0.0029246	0.00073604	1	1	1	P26039	P26039 [1162-1170]	0	947.504	1.121	10.017	0.998733		61.78	45.02	748630	5.93376e+06	645215	0.84		42.44		Not Found	Peak Found	High	Peak Found	Peak Found	Peak Found	Not Found	Peak Found	Peak Found	Peak Found	High	0.000471	2.56	Mus musculus	28.63	K.ASSLIEEAK.K	[1162-1170]		Used
FALSE	[K].AGALQCSPSDVYTK.[K]	1xCarbamidomethyl [C6]		Mus musculus	0.0012742	0.00073604	1	1	2	P26039	P26039 [1934-1947]	0	1496.7													No Quan Values	Not Found	Not Found	High	Not Found	Not Found	Not Found	Not Found	Not Found	High	Not Found	High	0.0002584	2.97	Mus musculus		K.AGALQCSPSDVYTK.K	[1934-1947]		Not Used
FALSE	[R].VQELGHGCSALVTK.[A]	1xCarbamidomethyl [C8]		Mus musculus	0.00164703	0.00073604	1	1	1	P26039	P26039 [1920-1933]	0	1498.77													No Quan Values	High	Not Found	Not Found	Not Found	Not Found	Not Found	Not Found	Not Found	Not Found	Not Found	High	0.000429	2.6	Mus musculus		R.VQELGHGCSALVTK.A	[1920-1933]		Not Used
FALSE	[R].YDQATDTILTVTENIFSSMGDAGEMVR.[Q]	2xOxidation [M19; M25]		Mus musculus	0.00195328	0.00073604	1	1	1	P26039	P26039 [798-824]	0	2996.35													No Quan Values	High	Not Found	Not Found	Not Found	Not Found	Not Found	Not Found	Not Found	Not Found	Not Found	High	0	4.73	Mus musculus		R.YDQATDTILTVTENIFSSMGDAGEMVR.Q	[798-824]		Not Used
FALSE	[K].ILADATAK.[M]			Mus musculus	0.0104483	0.000791672	1	1	2	P26039	P26039 [862-869]	0	802.467													No Quan Values	Not Found	High	Not Found	High	Not Found	Not Found	Not Found	Not Found	Not Found	Not Found	High	0.0004923	1.88	Mus musculus	21.14	K.ILADATAK.M	[862-869]		Not Used
FALSE	[K].AVEDEATK.[G]			Mus musculus	0.0124399	0.000962949	1	1	3	P26039	P26039 [2134-2141]	0	862.415	3.294	0.01	0.50624		73.66		1.92064e+06		599134	4.84		72.56		Peak Found	Peak Found	High	High	Not Found	Not Found	Peak Found	Peak Found	Peak Found	High	High	0.0009447	1.75	Mus musculus	16.31	K.AVEDEATK.G	[2134-2141]		Used
FALSE	[K].AVAEQIPLLVQGVR.[G]			Mus musculus	0.0260369	0.0017583	1	1	1	P26039	P26039 [958-971]	0	1492.88	100		3.09854e-17				1.15713e+06							Not Found	Peak Found	Not Found	High	Not Found	Not Found	Not Found	Not Found	Not Found	Not Found	High	0.0007368	1.44	Mus musculus	62.2	K.AVAEQIPLLVQGVR.G	[958-971]		Used
FALSE	[K].ALGDLISATK.[A]			Mus musculus	0.104793	0.00730207	1	1	1	P26039	P26039 [2090-2099]	0	988.567													No Quan Values	High	Not Found	Not Found	Not Found	Not Found	Not Found	Not Found	Not Found	Not Found	Not Found	High	0.002866	1.47	Mus musculus		K.ALGDLISATK.A	[2090-2099]		Not Used
FALSE	[R].QFVQSAK.[E]			Mus musculus	0.123658	0.00837225	1	1	1	P26039	P26039 [1524-1530]	0	807.436	0.239	0.01	0.333812		3.01		1.93856e+06		7.25987e+06	62.71		25.27		Peak Found	High	Peak Found	Peak Found	Not Found	Not Found	Peak Found	Peak Found	Peak Found	Peak Found	High	0.00345	1.47	Mus musculus	17.57	R.QFVQSAK.E	[1524-1530]		Used
High	O35737	Heterogeneous nuclear ribonucleoprotein H [OS=Mus musculus]	0	Mus musculus	12.021	10	3	11	1	1	449	49.2	6.3	28.28	3	0.01	0.01	5.00906e-17						1.16127e+06			35.23	Not Found	Not Found	High	Not Found	Not Found	Not Found	High	Peak Found	High	High
Checked	Annotated Sequence	Modifications	Modifications in Master Proteins	Species Map	Qvality PEP	Qvality q-value	# Protein Groups	# Proteins	# PSMs	Master Protein Accessions	Positions in Master Proteins	# Missed Cleavages	Theo. MH+ [Da]	Abundance Ratio: (normoxia) / (hypoxia)	Abundance Ratio: (blank) / (hypoxia)	Abundance Ratio Adj. P-Value: (normoxia) / (hypoxia)	Abundance Ratio Adj. P-Value: (blank) / (hypoxia)	Abundance Ratio Variability [%]: (normoxia) / (hypoxia)	Abundance Ratio Variability [%]: (blank) / (hypoxia)	Abundances (Grouped): normoxia	Abundances (Grouped): blank	Abundances (Grouped): hypoxia	Abundances (Grouped) CV [%]: normoxia	Abundances (Grouped) CV [%]: blank	Abundances (Grouped) CV [%]: hypoxia	Quan Info	Found in Sample: [S239] F239: Sample, supernatant, Renca, 5, normoxia	Found in Sample: [S240] F240: Sample, supernatant, Renca, 4, normoxia	Found in Sample: [S255] F255: Sample, supernatant, Renca, 5, normoxia	Found in Sample: [S256] F256: Sample, supernatant, Renca, 4, normoxia	Found in Sample: [S238] F238: Sample, blank, Renca, 4, blank	Found in Sample: [S254] F254: Sample, blank, Renca, 4, blank	Found in Sample: [S235] F235: Sample, supernatant, Renca, 4, hypoxia	Found in Sample: [S237] F237: Sample, supernatant, Renca, 5, hypoxia	Found in Sample: [S246] F246: Sample, supernatant, Renca, 4, hypoxia	Found in Sample: [S253] F253: Sample, supernatant, Renca, 5, hypoxia	Confidence (by Search Engine): Sequest HT	Percolator q-Value (by Search Engine): Sequest HT	XCorr (by Search Engine): Sequest HT	Species Names	Top Apex RT [min]	Sequence in Protein	Positions in Protein	Peptide Group Modifications in Protein	Quan Usage
FALSE	[R].LSSVVTQHDAK.[K]			Mus musculus	0.000254646	0	1	1	3	Q91WQ3	Q91WQ3 [136-146]	0	1184.63	0.242	0.01	0.26557		2.86		524956		2.60315e+06	53.27		34.86		Peak Found	Peak Found	Peak Found	Not Found	Not Found	Not Found	High	Peak Found	High	High	High	0	3.35	Mus musculus	19.92	R.LSSVVTQHDAK.K	[136-146]		Used
FALSE	[K].MSSSEEESKIDLLDRK.[E]	1xOxidation [M1]		Mus musculus	1.55489e-05	0	1	1	1	Q91WQ3	Q91WQ3 [223-238]	2	1882.91	0.01	13.25	3.09854e-17			64.12		6.64826e+06	819841			97.76		Not Found	Not Found	Not Found	Not Found	Peak Found	Not Found	High	Peak Found	Peak Found	Not Found	High	0	4.53	Mus musculus	35.93	K.MSSSEEESKIDLLDRK.E	[223-238]		Used
FALSE	[R].GVDSQGMLLCASVEGVSR.[Q]	1xCarbamidomethyl [C10]; 1xOxidation [M7]		Mus musculus	2.67858e-05	0	1	1	5	Q91WQ3	Q91WQ3 [433-450]	0	1880.88	0.01	0.01	3.09854e-17						702545			11.97		High	Not Found	High	Not Found	Not Found	Not Found	High	High	High	Not Found	High	0	4.08	Mus musculus	50.85	R.GVDSQGMLLCASVEGVSR.Q	[433-450]		Used
FALSE	[K].HPDADSLYVEK.[I]			Mus musculus	8.59297e-05	0	1	1	5	Q91WQ3	Q91WQ3 [381-391]	0	1273.61	0.01	0.01	3.09854e-17						2.91675e+06			10.07		High	Not Found	Not Found	Not Found	Not Found	Not Found	High	Peak Found	High	High	High	0	3.32	Mus musculus	30.68	K.HPDADSLYVEK.I	[381-391]		Used
FALSE	[K].LASAAYPDPSK.[Q]			Mus musculus	0.000353997	0	1	1	7	Q91WQ3	Q91WQ3 [336-346]	0	1119.57	0.364	0.01	0.57548		6.69		1.21494e+06		3.93956e+06	22.9		14.51		High	High	Peak Found	High	Not Found	Not Found	High	High	High	Peak Found	High	0	3.56	Mus musculus	30.35	K.LASAAYPDPSK.Q	[336-346]		Used
FALSE	[K].VDAQFGGVDQR.[K]			Mus musculus	0.000126581	0	1	1	7	Q91WQ3	Q91WQ3 [179-189]	0	1191.58	0.425	0.622	0.689849		12.79	10.65	2.5242e+06	4.6875e+06	7.51808e+06	32.77		9.06		High	High	High	High	Peak Found	Peak Found	Peak Found	High	High	High	High	0	3.84	Mus musculus	34.21	K.VDAQFGGVDQR.K	[179-189]		Used
FALSE	[R].TVVSGLVQFVPK.[E]			Mus musculus	0.000400313	0	1	1	2	Q91WQ3	Q91WQ3 [401-412]	0	1273.75	0.437	0.01	0.562577		10.65		1.0061e+06		2.76293e+06			42.16		Peak Found	Not Found	Peak Found	Not Found	Not Found	Not Found	Peak Found	High	High	Peak Found	High	0	2.79	Mus musculus	59.26	R.TVVSGLVQFVPK.E	[401-412]		Used
FALSE	[R].QVEPLDPPAGSAPGER.[V]			Mus musculus	7.39668e-05	0	1	1	9	Q91WQ3	Q91WQ3 [451-466]	0	1619.8	0.655	0.01	0.810483		44.86		1.29403e+06		2.41965e+06	23.85		6.65		High	High	Peak Found	High	Not Found	Not Found	High	High	High	High	High	0	3.5	Mus musculus	38.53	R.QVEPLDPPAGSAPGER.V	[451-466]		Used
FALSE	[K].QVEHPLLSGLLYPGLQALDEEYLK.[V]			Mus musculus	5.58327e-06	0	1	1	4	Q91WQ3	Q91WQ3 [155-178]	0	2725.44	2.874	0.01	0.577171		55.17		600559		217235			5.48		High	Not Found	High	Not Found	Not Found	Not Found	High	Peak Found	Peak Found	High	High	0	6.04	Mus musculus	81.29	K.QVEHPLLSGLLYPGLQALDEEYLK.V	[155-178]		Used
FALSE	[K].AFCEPGNVENNGVLSFIK.[H]	1xCarbamidomethyl [C3]; 1xDeamidated [N11]		Mus musculus	0.000167227	0	1	1	2	Q91WQ3	Q91WQ3 [248-265]	0	1995.95													No Quan Values	Not Found	Not Found	Not Found	Not Found	Not Found	Not Found	Not Found	Not Found	High	High	High	0	2.74	Mus musculus	65.27	K.AFCEPGNVENNGVLSFIK.H	[248-265]		Not Used
FALSE	[K].AFCEPGNVENNGVLSFIK.[H]	1xCarbamidomethyl [C3]		Mus musculus	4.02075e-06	0	1	1	1	Q91WQ3	Q91WQ3 [248-265]	0	1994.96	0.01	0.01	3.09854e-17						762705			4.98		Not Found	Not Found	Not Found	Not Found	Not Found	Not Found	Peak Found	Not Found	High	Peak Found	High	0	4.3	Mus musculus	63.35	K.AFCEPGNVENNGVLSFIK.H	[248-265]		Used
FALSE	[K].AMLESIGVPLEK.[L]	1xOxidation [M2]		Mus musculus	0.000345791	0	1	1	5	Q91WQ3	Q91WQ3 [103-114]	0	1302.7	0.48	0.01	0.767003		12.82		3.43977e+06		7.06552e+06	47.32		49.13		Peak Found	High	Peak Found	High	Not Found	Not Found	Peak Found	High	High	High	High	0	3.17	Mus musculus	48.51	K.AMLESIGVPLEK.L	[103-114]		Used
FALSE	[K].NSEPEEVIPSR.[L]			Mus musculus	0.000571811	0.000165791	1	1	5	Q91WQ3	Q91WQ3 [357-367]	0	1256.61	1.101	0.01	0.981975		49.03		2.84448e+06		2.72422e+06	37.03		19.2		Peak Found	High	Peak Found	High	Not Found	Not Found	High	High	Peak Found	High	High	3.521e-05	2.97	Mus musculus	33.88	K.NSEPEEVIPSR.L	[357-367]		Used
FALSE	[K].DFAAEVVHPGDLK.[N]			Mus musculus	0.000825829	0.000317551	1	1	3	Q91WQ3	Q91WQ3 [298-310]	0	1397.71	0.01	0.01	3.09854e-17						918968			50.81		Not Found	Not Found	Not Found	Not Found	Not Found	Not Found	Not Found	High	Peak Found	High	High	0.0001595	2.76	Mus musculus	47.65	K.DFAAEVVHPGDLK.N	[298-310]		Used
FALSE	[K].APWELLELR.[T]			Mus musculus	0.000823428	0.000317551	1	1	4	Q91WQ3	Q91WQ3 [85-93]	0	1126.63	0.406	0.01	0.537393		8.34		1.01732e+06		2.46022e+06			44.22		Peak Found	Not Found	Peak Found	Not Found	Not Found	Not Found	High	High	High	High	High	0	2.86	Mus musculus	65.39	K.APWELLELR.T	[85-93]		Used
FALSE	[K].ISEECIAQWK.[Q]	1xCarbamidomethyl [C5]		Mus musculus	0.00112605	0.000577902	1	1	2	Q91WQ3	Q91WQ3 [497-506]	0	1263.6	0.01	0.01	3.09854e-17						1.59566e+06			64.43		Not Found	Not Found	Not Found	Not Found	Not Found	Not Found	Peak Found	High	High	Peak Found	High	0.0001805	2.82	Mus musculus	44.89	K.ISEECIAQWK.Q	[497-506]		Used
FALSE	[R].NLQEVLGEEK.[L]			Mus musculus	0.00123406	0.000708853	1	1	2	Q91WQ3	Q91WQ3 [17-26]	0	1158.6	0.784	0.01	0.937801		40.83		6.45577e+06		1.20713e+07	75.8		7.91		Peak Found	Peak Found	Peak Found	Not Found	Not Found	Not Found	Not Found	High	Peak Found	High	High	0.0002353	2.79	Mus musculus	42.45	R.NLQEVLGEEK.L	[17-26]		Used
FALSE	[K].NSVEVALNK.[L]			Mus musculus	0.00241468	0.00073604	1	1	5	Q91WQ3	Q91WQ3 [311-319]	0	973.531	0.01	0.01	3.09854e-17						7.30363e+06			0.68		High	Not Found	Not Found	Not Found	Not Found	Not Found	High	High	High	High	High	0.0004736	2.72	Mus musculus	29.35	K.NSVEVALNK.L	[311-319]		Used
FALSE	[R].KIFTFAEK.[Y]			Mus musculus	0.00604908	0.00073604	1	1	4	Q91WQ3	Q91WQ3 [190-197]	1	983.556	0.344	0.01	0.494732		2.69		1.26763e+06		3.25026e+06			22.49		High	Not Found	High	Not Found	Not Found	Not Found	High	High	Peak Found	Peak Found	High	0.0004736	2.7	Mus musculus	35.94	R.KIFTFAEK.Y	[190-197]		Used
FALSE	[K].IDVGEAEPR.[T]			Mus musculus	0.00165249	0.00073604	1	1	3	Q91WQ3	Q91WQ3 [392-400]	0	985.495	0.331	0.01	0.615712		7.74		1.88204e+06		1.01457e+07	81.27		7.31		High	Peak Found	Peak Found	Peak Found	Not Found	Not Found	High	High	Peak Found	Peak Found	High	0.000429	3.05	Mus musculus	30.69	K.IDVGEAEPR.T	[392-400]		Used
FALSE	[K].YLPALGYSK.[R]			Mus musculus	0.0051664	0.00073604	1	1	2	Q91WQ3	Q91WQ3 [198-206]	0	1011.55	0.01	0.01	3.09854e-17						4.72398e+06			22.92		Not Found	Not Found	Not Found	Not Found	Not Found	Not Found	Peak Found	High	Peak Found	High	High	0.0004736	1.9	Mus musculus	42.97	K.YLPALGYSK.R	[198-206]		Used
FALSE	[K].GQPDEELKPK.[K]			Mus musculus	0.00196771	0.00073604	1	1	7	Q91WQ3	Q91WQ3 [475-484]	0	1140.59	0.113	0.01	0.034487		0.38		350904		3.22665e+06	20.46		14.68		Not Found	Not Found	Peak Found	Peak Found	Not Found	Not Found	High	High	High	High	High	0.0006893	2.53	Mus musculus	20.74	K.GQPDEELKPK.K	[475-484]		Used
FALSE	[R].VFVQGYEK.[G]			Mus musculus	0.00458263	0.00073604	1	1	4	Q91WQ3	Q91WQ3 [467-474]	0	969.504	0.51	0.01	0.809758		6.95		3.93168e+06		7.93876e+06	24.74		7.39		Peak Found	High	Peak Found	High	Not Found	Not Found	High	High	Peak Found	Peak Found	High	0.0004736	2.38	Mus musculus	31.65	R.VFVQGYEK.G	[467-474]		Used
FALSE	[R].TSYYENVIK.[A]			Mus musculus	0.00183079	0.00073604	1	1	3	Q91WQ3	Q91WQ3 [94-102]	0	1116.56	0.232	0.01	0.339257		4.62		1.78794e+06		7.36174e+06	86.15		6.51		Not Found	High	High	High	Not Found	Not Found	Peak Found	Peak Found	Peak Found	Peak Found	High	0.001087	2.18	Mus musculus	39.66	R.TSYYENVIK.A	[94-102]		Used
FALSE	[K].MSSSEEESK.[I]	1xOxidation [M1]		Mus musculus	0.00226989	0.00073604	1	1	1	Q91WQ3	Q91WQ3 [223-231]	0	1029.4	0.01	0.01	3.09854e-17						760124					Not Found	Not Found	Not Found	Not Found	Not Found	Not Found	Not Found	Peak Found	Not Found	High	High	0.000471	1.71	Mus musculus	9.97	K.MSSSEEESK.I	[223-231]		Used
FALSE	[K].AMLESIGVPLEK.[L]			Mus musculus	0.0019041	0.00073604	1	1	1	Q91WQ3	Q91WQ3 [103-114]	0	1286.7	8.193	0.01	0.109231		52.84		7.88354e+06		962194					Not Found	Peak Found	Not Found	Peak Found	Not Found	Not Found	Peak Found	Not Found	High	Not Found	High	0.000471	2.52	Mus musculus	54.28	K.AMLESIGVPLEK.L	[103-114]		Used
FALSE	[K].TYTVYLELEKDFAAEVVHPGDLK.[N]			Mus musculus	0.00466415	0.00073604	1	1	1	Q91WQ3	Q91WQ3 [288-310]	1	2637.34													No Quan Values	Not Found	Not Found	Not Found	Not Found	Not Found	Not Found	High	Not Found	Not Found	Not Found	High	0.0004736	1.79	Mus musculus	70.86	K.TYTVYLELEKDFAAEVVHPGDLK.N	[288-310]		Not Used
FALSE	[K].SEFVILR.[D]			Mus musculus	0.0337477	0.00280518	1	1	6	Q91WQ3	Q91WQ3 [273-279]	0	863.499	0.301	0.01	0.496052		7.57		1.35369e+06		4.328e+06	83.49		70.72		High	Peak Found	High	Peak Found	Not Found	Not Found	High	High	High	High	High	0.0009759	2.33	Mus musculus	46.67	K.SEFVILR.D	[273-279]		Used
FALSE	[K].SEFVILRDEK.[W]			Mus musculus	0.037989	0.00305103	1	1	1	Q91WQ3	Q91WQ3 [273-282]	1	1235.66													No Quan Values	Not Found	Not Found	Not Found	Not Found	Not Found	Not Found	High	Not Found	Not Found	Not Found	High	0.001027	2.54	Mus musculus		K.SEFVILRDEK.W	[273-282]		Not Used
FALSE	[K].GTDYQLSK.[E]			Mus musculus	0.0399741	0.00320858	1	1	4	Q91WQ3	Q91WQ3 [120-127]	0	911.447	0.779	0.01	0.909883		37.27		3.90455e+06		4.47415e+06	46.53		19.85		Peak Found	High	Peak Found	Not Found	Not Found	Not Found	High	Peak Found	High	High	High	0.002576	2.35	Mus musculus	23.82	K.GTDYQLSK.E	[120-127]		Used
FALSE	[K].LGFVSCK.[S]	1xCarbamidomethyl [C6]		Mus musculus	0.041007	0.00326722	1	1	3	Q91WQ3	Q91WQ3 [514-520]	0	810.418	0.01	0.01	3.09854e-17						3.19139e+06			2.13		Not Found	Not Found	Not Found	Not Found	Not Found	Not Found	High	High	High	Peak Found	High	0.001075	2.05	Mus musculus	32.3	K.LGFVSCK.S	[514-520]		Used
FALSE	[K].IFTFAEK.[Y]			Mus musculus	0.0715604	0.00542241	1	1	2	Q91WQ3	Q91WQ3 [191-197]	0	855.461	0.306	0.01	0.47766		4.34		1.10668e+06		3.85825e+06	44.43		8.94		Not Found	Not Found	Peak Found	Peak Found	Not Found	Not Found	Peak Found	Peak Found	High	High	High	0.002277	1.73	Mus musculus	42.01	K.IFTFAEK.Y	[191-197]		Used
FALSE	[K].IDLLDRK.[E]			Mus musculus	0.146557	0.00948875	1	1	2	Q91WQ3	Q91WQ3 [232-238]	1	872.52	0.01	0.01	3.09854e-17						845876			46.48		Not Found	Not Found	Not Found	Not Found	Not Found	Not Found	High	High	Peak Found	Peak Found	High	0.003916	1.94	Mus musculus	32.27	K.IDLLDRK.E	[232-238]		Used
High	P31786	acyl-CoA-binding protein [OS=Mus musculus]	0	Mus musculus	10.731	51	3	3	3	1	87	10	8.82	7.54	3	0.01	0.01	5.00906e-17						1.9627e+06			0.38	Not Found	Not Found	Not Found	Not Found	Not Found	Not Found	Peak Found	Peak Found	High	Not Found
Checked	Annotated Sequence	Modifications	Modifications in Master Proteins	Species Map	Qvality PEP	Qvality q-value	# Protein Groups	# Proteins	# PSMs	Master Protein Accessions	Positions in Master Proteins	# Missed Cleavages	Theo. MH+ [Da]	Abundance Ratio: (normoxia) / (hypoxia)	Abundance Ratio: (blank) / (hypoxia)	Abundance Ratio Adj. P-Value: (normoxia) / (hypoxia)	Abundance Ratio Adj. P-Value: (blank) / (hypoxia)	Abundance Ratio Variability [%]: (normoxia) / (hypoxia)	Abundance Ratio Variability [%]: (blank) / (hypoxia)	Abundances (Grouped): normoxia	Abundances (Grouped): blank	Abundances (Grouped): hypoxia	Abundances (Grouped) CV [%]: normoxia	Abundances (Grouped) CV [%]: blank	Abundances (Grouped) CV [%]: hypoxia	Quan Info	Found in Sample: [S239] F239: Sample, supernatant, Renca, 5, normoxia	Found in Sample: [S240] F240: Sample, supernatant, Renca, 4, normoxia	Found in Sample: [S255] F255: Sample, supernatant, Renca, 5, normoxia	Found in Sample: [S256] F256: Sample, supernatant, Renca, 4, normoxia	Found in Sample: [S238] F238: Sample, blank, Renca, 4, blank	Found in Sample: [S254] F254: Sample, blank, Renca, 4, blank	Found in Sample: [S235] F235: Sample, supernatant, Renca, 4, hypoxia	Found in Sample: [S237] F237: Sample, supernatant, Renca, 5, hypoxia	Found in Sample: [S246] F246: Sample, supernatant, Renca, 4, hypoxia	Found in Sample: [S253] F253: Sample, supernatant, Renca, 5, hypoxia	Confidence (by Search Engine): Sequest HT	Percolator q-Value (by Search Engine): Sequest HT	XCorr (by Search Engine): Sequest HT	Species Names	Top Apex RT [min]	Sequence in Protein	Positions in Protein	Peptide Group Modifications in Protein	Quan Usage
FALSE	[K].HILANFNNYQFFIGENMNPDGMVALLDYR.[E]	1xDeamidated [N]; 2xOxidation [M17; M22]		Mus musculus	3.87961e-05	0	1	1	2	P63028	P63028 [124-152]	0	3449.59													No Quan Values	Not Found	Not Found	Not Found	Not Found	Not Found	Not Found	Not Found	Not Found	High	Not Found	High	0	4.07	Mus musculus		K.HILANFNNYQFFIGENMNPDGMVALLDYR.E	[124-152]		Not Used
FALSE	[K].GKLEEQKPER.[V]			Mus musculus	0.000268099	0	1	1	24	P63028	P63028 [101-110]	1	1213.65	0.103	0.01	0.163094		0.27		2.66213e+06		2.75292e+07	19.39		14		High	Peak Found	High	Not Found	Not Found	Not Found	High	High	High	High	High	3.521e-05	3.52	Mus musculus	16.06	K.GKLEEQKPER.V	[101-110]		Used
FALSE	[R].VKPFMTGAAEQIK.[H]	1xOxidation [M5]		Mus musculus	8.90479e-05	0	1	1	26	P63028	P63028 [111-123]	0	1435.76	0.335	0.01	0.635089		2.81		1.25154e+07		3.85125e+07	16.75		16.76		High	High	High	High	Not Found	Not Found	High	High	High	High	High	0	4.46	Mus musculus	33.27	R.VKPFMTGAAEQIK.H	[111-123]		Used
FALSE	[R].VKPFMTGAAEQIK.[H]			Mus musculus	2.87847e-05	0	1	1	4	P63028	P63028 [111-123]	0	1419.77	0.184	0.01	0.25072		4.24		890215		4.69373e+06			104.81		Peak Found	Not Found	Peak Found	Not Found	Not Found	Not Found	High	Peak Found	High	Peak Found	High	0	4.23	Mus musculus	38.22	R.VKPFMTGAAEQIK.H	[111-123]		Used
FALSE	[R].TEGAIDDSLIGGNASAEGPEGEGTESTVVTGVDIVMNHHLQETSFTK.[E]	2xDeamidated [N13; N37]; 1xOxidation [M36]		Mus musculus	2.11968e-05	0	1	1	3	P63028	P63028 [39-85]	0	4818.21	0.898	0.01	0.908259		78.13		473557		596719			38		Peak Found	Not Found	Peak Found	Not Found	Not Found	Not Found	Peak Found	High	High	Not Found	High	0	4.78	Mus musculus	64.03	R.TEGAIDDSLIGGNASAEGPEGEGTESTVVTGVDIVMNHHLQETSFTK.E	[39-85]		Used
FALSE	[R].TEGAIDDSLIGGNASAEGPEGEGTESTVVTGVDIVMNHHLQETSFTK.[E]	1xDeamidated [N/Q]; 1xOxidation [M36]		Mus musculus	2.11528e-06	0	1	1	4	P63028	P63028 [39-85]	0	4817.22													No Quan Values	Not Found	Not Found	Not Found	Not Found	Not Found	Not Found	High	Not Found	High	Not Found	High	0	9.21	Mus musculus		R.TEGAIDDSLIGGNASAEGPEGEGTESTVVTGVDIVMNHHLQETSFTK.E	[39-85]		Not Used
FALSE	[R].TEGAIDDSLIGGNASAEGPEGEGTESTVVTGVDIVMNHHLQETSFTK.[E]	1xOxidation [M36]		Mus musculus	6.02532e-09	0	1	1	6	P63028	P63028 [39-85]	0	4816.24	0.355	0.01	0.65121		2.98		5.26546e+06		1.54519e+07			26.45		High	Not Found	Peak Found	Not Found	Not Found	Not Found	High	High	High	High	High	0	11.16	Mus musculus	63.31	R.TEGAIDDSLIGGNASAEGPEGEGTESTVVTGVDIVMNHHLQETSFTK.E	[39-85]		Used
FALSE	[R].TEGAIDDSLIGGNASAEGPEGEGTESTVVTGVDIVMNHHLQETSFTK.[E]	2xDeamidated [N13; N37]		Mus musculus	4.29168e-08	0	1	1	1	P63028	P63028 [39-85]	0	4802.21													No Quan Values	Not Found	Not Found	Not Found	Not Found	Not Found	Not Found	Not Found	Not Found	Not Found	High	High	0	8.02	Mus musculus		R.TEGAIDDSLIGGNASAEGPEGEGTESTVVTGVDIVMNHHLQETSFTK.E	[39-85]		Not Used
FALSE	[R].TEGAIDDSLIGGNASAEGPEGEGTESTVVTGVDIVMNHHLQETSFTK.[E]	1xDeamidated [N/Q]		Mus musculus	4.38442e-06	0	1	1	6	P63028	P63028 [39-85]	0	4801.23													No Quan Values	High	Not Found	High	Not Found	Not Found	Not Found	Not Found	High	Not Found	Not Found	High	0	8.01	Mus musculus		R.TEGAIDDSLIGGNASAEGPEGEGTESTVVTGVDIVMNHHLQETSFTK.E	[39-85]		Not Used
FALSE	[R].TEGAIDDSLIGGNASAEGPEGEGTESTVVTGVDIVMNHHLQETSFTK.[E]			Mus musculus	3.48129e-09	0	1	1	4	P63028	P63028 [39-85]	0	4800.24	0.01	0.01	3.09854e-17						3.1091e+06			22.83		Not Found	Not Found	Not Found	Not Found	Not Found	Not Found	High	High	High	High	High	0	11.31	Mus musculus	68.92	R.TEGAIDDSLIGGNASAEGPEGEGTESTVVTGVDIVMNHHLQETSFTK.E	[39-85]		Used
FALSE	[R].EIADGLCLEVEGK.[M]	1xCarbamidomethyl [C7]		Mus musculus	0.000238515	0	1	1	3	P63028	P63028 [22-34]	0	1432.7	0.134	0.01	0.13453		0.89		669227		4.83032e+06			5.15		Peak Found	Not Found	Peak Found	Not Found	Not Found	Not Found	High	Peak Found	High	High	High	0	3.51	Mus musculus	52.64	R.EIADGLCLEVEGK.M	[22-34]		Used
FALSE	[R].DLISHDELFSDIYK.[I]			Mus musculus	2.1306e-06	0	1	1	26	P63028	P63028 [6-19]	0	1694.83	0.355	0.076	0.661611		8.8	0.32	2.04501e+07	5.08022e+06	5.71557e+07	44.02		43.42		High	High	High	High	Not Found	Peak Found	High	High	High	High	High	0	5.6	Mus musculus	62.21	R.DLISHDELFSDIYK.I	[6-19]		Used
FALSE	[R].EDGVTPFMIFFK.[D]	1xOxidation [M8]		Mus musculus	0.000264448	0	1	1	7	P63028	P63028 [153-164]	0	1446.7	0.301	0.01	0.451946		4.61		1.87395e+06		5.72767e+06			58.1		Peak Found	Not Found	High	Not Found	Not Found	Not Found	High	High	High	High	High	0	2.47	Mus musculus	72.22	R.EDGVTPFMIFFK.D	[153-164]		Used
FALSE	[R].TEGAIDDSLIGGNASAEGPEGEGTESTVVTGVDIVMNHHLQETSFTK.[E]	3xDeamidated [N13; N37; Q41]; 1xOxidation [M36]		Mus musculus	0.000905694	0.000457322	1	1	1	P63028	P63028 [39-85]	0	4819.19													No Quan Values	Not Found	Not Found	Not Found	Not Found	Not Found	Not Found	Not Found	High	Not Found	Not Found	High	0.0001595	3.5	Mus musculus		R.TEGAIDDSLIGGNASAEGPEGEGTESTVVTGVDIVMNHHLQETSFTK.E	[39-85]		Not Used
FALSE	[K].IREIADGLCLEVEGK.[M]	1xCarbamidomethyl [C9]		Mus musculus	0.000975108	0.000457322	1	1	2	P63028	P63028 [20-34]	1	1701.88													No Quan Values	Not Found	Not Found	Not Found	Not Found	Not Found	Not Found	Not Found	Not Found	High	Not Found	High	0.0001805	2.81	Mus musculus		K.IREIADGLCLEVEGK.M	[20-34]		Not Used
FALSE	[R].EDGVTPFMIFFK.[D]			Mus musculus	0.000872532	0.000457322	1	1	1	P63028	P63028 [153-164]	0	1430.7	0.01	0.01	3.09854e-17						375954					Not Found	Not Found	Not Found	Not Found	Not Found	Not Found	Peak Found	Not Found	High	Not Found	High	0.0001595	2.33	Mus musculus	78.2	R.EDGVTPFMIFFK.D	[153-164]		Used
FALSE	[K].DGLEMEKC.[-]	1xCarbamidomethyl [C8]; 1xOxidation [M5]		Mus musculus	0.00498096	0.00073604	1	1	7	P63028	P63028 [165-172]	1	997.397	1.201	0.01	0.978884		74.31		4.21259e+06		3.01752e+06	74.85		50.46		High	High	High	High	Not Found	Not Found	High	High	Peak Found	High	High	0.0004736	2.87	Mus musculus	21.47	K.DGLEMEKC.-	[165-172]		Used
FALSE	[K].LEEQKPER.[V]			Mus musculus	0.00183726	0.00073604	1	1	10	P63028	P63028 [103-110]	0	1028.54	100		3.09854e-17				3.1802e+06			57.8				High	High	High	Peak Found	Not Found	Not Found	High	High	High	High	High	0.000471	2.77	Mus musculus	15.66	K.LEEQKPER.V	[103-110]		Used
FALSE	[K].DGLEMEK.[C]			Mus musculus	0.0266939	0.00194124	1	1	7	P63028	P63028 [165-171]	0	821.371	0.29	0.01	0.566276		4.84		3.34522e+06		1.18392e+07	54.92		7.73		Peak Found	Peak Found	High	High	Not Found	Not Found	High	High	High	High	High	0.0009288	2.43	Mus musculus	27.3	K.DGLEMEK.C	[165-171]		Used
FALSE	[K].DGLEMEK.[C]	1xOxidation [M5]		Mus musculus	0.0478148	0.00368204	1	1	9	P63028	P63028 [165-171]	0	837.366	1.013	0.01	0.995513		62.68		1.35619e+08		1.42901e+08	15		50.06		High	High	High	High	Not Found	Not Found	High	High	High	High	High	0.002945	2.34	Mus musculus	18.89	K.DGLEMEK.C	[165-171]		Used
FALSE	[K].YIKDYMK.[S]			Mus musculus	0.0577433	0.0042352	1	1	1	P63028	P63028 [91-97]	1	960.486	0.01	0.01	3.09854e-17						1.60626e+06					Not Found	Not Found	Not Found	Not Found	Not Found	Not Found	Peak Found	Not Found	High	Not Found	High	0.001405	2.48	Mus musculus	26.45	K.YIKDYMK.S	[91-97]		Used
High	P63073	Eukaryotic translation initiation factor 4E [OS=Mus musculus]	0	Mus musculus	9.549	13	3	6	3	1	217	25	6.15	15.15	3	0.01	0.01	5.00906e-17						5.98578e+06			4.37	Not Found	Not Found	Not Found	Not Found	Not Found	Not Found	High	High	High	High
Checked	Annotated Sequence	Modifications	Modifications in Master Proteins	Species Map	Qvality PEP	Qvality q-value	# Protein Groups	# Proteins	# PSMs	Master Protein Accessions	Positions in Master Proteins	# Missed Cleavages	Theo. MH+ [Da]	Abundance Ratio: (normoxia) / (hypoxia)	Abundance Ratio: (blank) / (hypoxia)	Abundance Ratio Adj. P-Value: (normoxia) / (hypoxia)	Abundance Ratio Adj. P-Value: (blank) / (hypoxia)	Abundance Ratio Variability [%]: (normoxia) / (hypoxia)	Abundance Ratio Variability [%]: (blank) / (hypoxia)	Abundances (Grouped): normoxia	Abundances (Grouped): blank	Abundances (Grouped): hypoxia	Abundances (Grouped) CV [%]: normoxia	Abundances (Grouped) CV [%]: blank	Abundances (Grouped) CV [%]: hypoxia	Quan Info	Found in Sample: [S239] F239: Sample, supernatant, Renca, 5, normoxia	Found in Sample: [S240] F240: Sample, supernatant, Renca, 4, normoxia	Found in Sample: [S255] F255: Sample, supernatant, Renca, 5, normoxia	Found in Sample: [S256] F256: Sample, supernatant, Renca, 4, normoxia	Found in Sample: [S238] F238: Sample, blank, Renca, 4, blank	Found in Sample: [S254] F254: Sample, blank, Renca, 4, blank	Found in Sample: [S235] F235: Sample, supernatant, Renca, 4, hypoxia	Found in Sample: [S237] F237: Sample, supernatant, Renca, 5, hypoxia	Found in Sample: [S246] F246: Sample, supernatant, Renca, 4, hypoxia	Found in Sample: [S253] F253: Sample, supernatant, Renca, 5, hypoxia	Confidence (by Search Engine): Sequest HT	Percolator q-Value (by Search Engine): Sequest HT	XCorr (by Search Engine): Sequest HT	Species Names	Top Apex RT [min]	Sequence in Protein	Positions in Protein	Peptide Group Modifications in Protein	Quan Usage
FALSE	[R].ILGLLDTHLK.[T]			Mus musculus	0.000181892	0	1	1	7	Q9D8N0	Q9D8N0 [138-147]	0	1122.69	0.01	0.01	3.09854e-17						1.40817e+06					High	Not Found	Not Found	High	Not Found	Not Found	High	High	High	Peak Found	High	0	3.43	Mus musculus	53.57	R.ILGLLDTHLK.T	[138-147]		Used
FALSE	[K].KAAAPAPEEEMDECEQALAAEPK.[A]	1xCarbamidomethyl [C14]; 1xDeamidated [Q16]; 1xOxidation [M11]		Mus musculus	0.000177492	0	1	1	4	Q9D8N0	Q9D8N0 [253-275]	1	2502.1	1.273	0.01	0.971166		105.8		1.02273e+06		664810	99.88		79.14		Not Found	High	Peak Found	High	Not Found	Not Found	High	High	Peak Found	Peak Found	High	0	3.6	Mus musculus	46.81	K.KAAAPAPEEEMDECEQALAAEPK.A	[253-275]		Used
FALSE	[K].KAAAPAPEEEMDECEQALAAEPK.[A]	1xCarbamidomethyl [C14]; 1xOxidation [M11]		Mus musculus	1.18742e-06	0	1	1	9	Q9D8N0	Q9D8N0 [253-275]	1	2501.12	1.238	0.01	0.975559		84.45		1.65618e+06		1.25898e+06	77.11		17.1		High	High	High	High	Not Found	Not Found	High	High	High	High	High	0	5.4	Mus musculus	38.08	K.KAAAPAPEEEMDECEQALAAEPK.A	[253-275]		Used
FALSE	[K].KAAAPAPEEEMDECEQALAAEPK.[A]	1xCarbamidomethyl [C14]; 1xDeamidated [Q16]		Mus musculus	0.000275544	0	1	1	1	Q9D8N0	Q9D8N0 [253-275]	1	2486.11	0.455	0.01	0.611721		5.69		1.07151e+06		2.29885e+06	18.17				Peak Found	Not Found	High	Peak Found	Not Found	Not Found	Peak Found	Not Found	Peak Found	Not Found	High	0	3.55	Mus musculus	48.15	K.KAAAPAPEEEMDECEQALAAEPK.A	[253-275]		Used
FALSE	[R].GQELAFPLSPDWQVDYESYTWR.[K]			Mus musculus	3.39642e-05	0	1	1	1	Q9D8N0	Q9D8N0 [379-400]	0	2687.24	1.446	0.01	0.942973		69.13		196303		150034			63.17		Peak Found	Not Found	Peak Found	Not Found	Not Found	Not Found	High	Not Found	Peak Found	Peak Found	High	0	3.18	Mus musculus	78.96	R.GQELAFPLSPDWQVDYESYTWR.K	[379-400]		Used
FALSE	[K].LDPGSEETQTLVR.[E]			Mus musculus	0.000119607	0	1	1	7	Q9D8N0	Q9D8N0 [402-414]	0	1444.73	1.708	0.01	0.825372		46.4		8.04533e+06		4.4383e+06	15.03		3.9		Peak Found	High	High	High	Not Found	Not Found	High	High	High	High	High	0	3.52	Mus musculus	40.35	K.LDPGSEETQTLVR.E	[402-414]		Used
FALSE	[R].KLDPGSEETQTLVR.[E]			Mus musculus	7.66924e-06	0	1	1	13	Q9D8N0	Q9D8N0 [401-414]	1	1572.82	0.949	0.413	0.996363		36.09	6.19	1.08918e+07	4.45619e+06	1.06221e+07	10.53		37.83		High	High	High	High	Peak Found	Not Found	High	High	High	High	High	0	4.58	Mus musculus	35.46	R.KLDPGSEETQTLVR.E	[401-414]		Used
FALSE	[K].VPAFEGDDGFCVFESNAIAYYVSNEELR.[G]	1xCarbamidomethyl [C11]		Mus musculus	4.15373e-05	0	1	1	3	Q9D8N0	Q9D8N0 [58-85]	0	3198.44													No Quan Values	Not Found	Not Found	High	Not Found	Not Found	Not Found	High	Not Found	High	Not Found	High	0	4.32	Mus musculus	84.06	K.VPAFEGDDGFCVFESNAIAYYVSNEELR.G	[58-85]		Not Used
FALSE	[R].WFLTCINQPQFR.[A]	1xCarbamidomethyl [C5]		Mus musculus	0.000358764	0	1	1	1	Q9D8N0	Q9D8N0 [190-201]	0	1609.79	0.01	0.01	3.09854e-17						1.24838e+06					Not Found	Not Found	Not Found	Not Found	Not Found	Not Found	Peak Found	Not Found	High	Not Found	High	0	3.37	Mus musculus	63.86	R.WFLTCINQPQFR.A	[190-201]		Used
FALSE	[K].QATENAKEEVKR.[I]			Mus musculus	0.000378408	0	1	1	2	Q9D8N0	Q9D8N0 [126-137]	2	1402.73	0.01	0.01	3.09854e-17						555279					Not Found	Not Found	Not Found	Not Found	Not Found	Not Found	High	Not Found	High	Not Found	High	0	3.34	Mus musculus	15.08	K.QATENAKEEVKR.I	[126-137]		Used
FALSE	[K].STFVLDEFKR.[K]			Mus musculus	0.000234433	0	1	1	13	Q9D8N0	Q9D8N0 [286-295]	1	1241.65	0.515	0.01	0.792857		8.39		6.09762e+06		1.08438e+07	31.94		22.74		High	High	High	High	Not Found	Not Found	High	High	High	High	High	0.0001805	3.09	Mus musculus	47.11	K.STFVLDEFKR.K	[286-295]		Used
FALSE	[K].ALIAAQYSGAQVR.[V]			Mus musculus	6.48e-05	0	1	1	11	Q9D8N0	Q9D8N0 [18-30]	0	1347.74	0.937	0.01	0.994462		71.53		4.68091e+06		5.39543e+06	69.88		20.8		High	High	High	High	Not Found	Not Found	High	High	High	High	High	0	3.94	Mus musculus	40.71	K.ALIAAQYSGAQVR.V	[18-30]		Used
FALSE	[R].EYFSWEGTFQHVGK.[A]			Mus musculus	4.33669e-05	0	1	1	5	Q9D8N0	Q9D8N0 [415-428]	0	1714.79	0.758	1.198	0.92163		42.06	48.99	1.75058e+06	2.72428e+06	3.63971e+06	24.68		77.22		Peak Found	Peak Found	High	Not Found	Peak Found	Peak Found	High	High	High	Peak Found	High	0	3.74	Mus musculus	55.4	R.EYFSWEGTFQHVGK.A	[415-428]		Used
FALSE	[K].AAAPAPEEEMDECEQALAAEPK.[A]	1xCarbamidomethyl [C13]; 1xOxidation [M10]		Mus musculus	2.83339e-06	0	1	1	7	Q9D8N0	Q9D8N0 [254-275]	0	2373.02													No Quan Values	High	Not Found	Not Found	High	Not Found	Not Found	Not Found	High	High	High	High	0	3.74	Mus musculus	43.09	K.AAAPAPEEEMDECEQALAAEPK.A	[254-275]		Not Used
FALSE	[K].AAAPAPEEEMDECEQALAAEPK.[A]	1xCarbamidomethyl [C13]		Mus musculus	2.11528e-06	0	1	1	2	Q9D8N0	Q9D8N0 [254-275]	0	2357.03													No Quan Values	Not Found	Not Found	Not Found	High	Not Found	Not Found	Not Found	Not Found	High	Not Found	High	0	3.63	Mus musculus		K.AAAPAPEEEMDECEQALAAEPK.A	[254-275]		Not Used
FALSE	[K].AKDPFAHLPK.[S]			Mus musculus	0.000456253	0.000165791	1	1	2	Q9D8N0	Q9D8N0 [276-285]	1	1123.63	0.518	0.01	0.641042		19.91		787079		1.47894e+06			5.44		Peak Found	Not Found	Peak Found	Not Found	Not Found	Not Found	Peak Found	Peak Found	High	High	High	3.521e-05	3.84	Mus musculus	30.87	K.AKDPFAHLPK.S	[276-285]		Used
FALSE	[K].DGWSLWYAEYR.[F]			Mus musculus	0.000785773	0.000317551	1	1	1	Q9D8N0	Q9D8N0 [317-327]	0	1445.65													No Quan Values	Not Found	Not Found	Not Found	Not Found	Not Found	Not Found	Not Found	Not Found	High	Not Found	High	0.0001019	2.88	Mus musculus	68.13	K.DGWSLWYAEYR.F	[317-327]		Not Used
FALSE	[K].QVLEPSFR.[Q]			Mus musculus	0.00620876	0.00073604	1	1	5	Q9D8N0	Q9D8N0 [174-181]	0	975.526	1.048	0.01	0.980457		22.56		8.28105e+06		5.1708e+06	67.67		7.73		High	Peak Found	Peak Found	Not Found	Not Found	Not Found	High	High	High	High	High	0.0004736	2.51	Mus musculus	38.82	K.QVLEPSFR.Q	[174-181]		Used
FALSE	[R].QAFPNTNR.[W]			Mus musculus	0.00380541	0.00073604	1	1	10	Q9D8N0	Q9D8N0 [182-189]	0	947.469	1.466	0.01	0.880684		80.01		8.06931e+06		4.09192e+06	31.53		78.71		High	High	High	High	Not Found	Not Found	High	High	High	High	High	0.003992	2.3	Mus musculus	24.14	R.QAFPNTNR.W	[182-189]		Used
FALSE	[K].KAAAPAPEEEMDECEQALAAEPK.[A]	1xCarbamidomethyl [C14]		Mus musculus	0.00125941	0.00073604	1	1	1	Q9D8N0	Q9D8N0 [253-275]	1	2485.12	100		3.09854e-17				1.24231e+06							Not Found	Peak Found	Not Found	High	Not Found	Not Found	Not Found	Not Found	Not Found	Not Found	High	0.0002584	2.61	Mus musculus	57.01	K.KAAAPAPEEEMDECEQALAAEPK.A	[253-275]		Used
FALSE	[K].MAQFDAK.[K]	1xOxidation [M1]		Mus musculus	0.00685993	0.000791672	1	1	10	Q9D8N0	Q9D8N0 [213-219]	0	826.376	2.355	0.01	0.731779		93.1		1.27085e+07		5.59304e+06	89.4		6.08		High	High	High	High	Not Found	Not Found	High	High	High	High	High	0.002277	2.04	Mus musculus	19.08	K.MAQFDAK.K	[213-219]		Used
FALSE	[R].TFLVGER.[V]			Mus musculus	0.037989	0.00305103	1	1	6	Q9D8N0	Q9D8N0 [150-156]	0	821.452	1.468	0.01	0.899108		61.48		2.66249e+06		6.7267e+06	127.56		15.39		Peak Found	High	Not Found	High	Not Found	Not Found	High	High	High	High	High	0.001154	1.96	Mus musculus	36.01	R.TFLVGER.V	[150-156]		Used
FALSE	[K].FAESQPK.[K]			Mus musculus	0.0393006	0.00312841	1	1	10	Q9D8N0	Q9D8N0 [221-227]	0	806.404	1.955	0.01	0.811605		31.62		1.17997e+07		5.31127e+06	27.11		11.96		High	High	High	High	Not Found	Not Found	High	High	High	High	High	0.004194	1.89	Mus musculus	17.63	K.FAESQPK.K	[221-227]		Used
FALSE	[K].MAQFDAK.[K]			Mus musculus	0.0629215	0.00478756	1	1	2	Q9D8N0	Q9D8N0 [213-219]	0	810.381	40.631	0.01	0.00638229		57.43		3.02171e+07		1.89729e+06	117.46		10.45		High	Peak Found	Peak Found	Peak Found	Not Found	Not Found	Peak Found	Peak Found	High	Peak Found	High	0.001514	1.74	Mus musculus	24.51	K.MAQFDAK.K	[213-219]		Used
FALSE	[R].TPEFLR.[K]			Mus musculus	0.115781	0.00798436	1	1	5	Q9D8N0	Q9D8N0 [46-51]	0	762.414	1.299	0.01	0.93008		10.67		1.29404e+07		9.54735e+06			16.69		Peak Found	High	Peak Found	High	Not Found	Not Found	High	Peak Found	Peak Found	Peak Found	High	0.006176	1.83	Mus musculus	35.23	R.TPEFLR.K	[46-51]		Used
High	Q8BPB0	mob kinase activator 1b [OS=Mus musculus]	0	Mus musculus	9.268	14	3	5	3	1	216	25.1	6.73	10.41	3	0.01	0.01	5.00906e-17						3.35248e+06			61.33	Not Found	Not Found	Not Found	Not Found	Not Found	Not Found	High	High	High	High
Checked	Annotated Sequence	Modifications	Modifications in Master Proteins	Species Map	Qvality PEP	Qvality q-value	# Protein Groups	# Proteins	# PSMs	Master Protein Accessions	Positions in Master Proteins	# Missed Cleavages	Theo. MH+ [Da]	Abundance Ratio: (normoxia) / (hypoxia)	Abundance Ratio: (blank) / (hypoxia)	Abundance Ratio Adj. P-Value: (normoxia) / (hypoxia)	Abundance Ratio Adj. P-Value: (blank) / (hypoxia)	Abundance Ratio Variability [%]: (normoxia) / (hypoxia)	Abundance Ratio Variability [%]: (blank) / (hypoxia)	Abundances (Grouped): normoxia	Abundances (Grouped): blank	Abundances (Grouped): hypoxia	Abundances (Grouped) CV [%]: normoxia	Abundances (Grouped) CV [%]: blank	Abundances (Grouped) CV [%]: hypoxia	Quan Info	Found in Sample: [S239] F239: Sample, supernatant, Renca, 5, normoxia	Found in Sample: [S240] F240: Sample, supernatant, Renca, 4, normoxia	Found in Sample: [S255] F255: Sample, supernatant, Renca, 5, normoxia	Found in Sample: [S256] F256: Sample, supernatant, Renca, 4, normoxia	Found in Sample: [S238] F238: Sample, blank, Renca, 4, blank	Found in Sample: [S254] F254: Sample, blank, Renca, 4, blank	Found in Sample: [S235] F235: Sample, supernatant, Renca, 4, hypoxia	Found in Sample: [S237] F237: Sample, supernatant, Renca, 5, hypoxia	Found in Sample: [S246] F246: Sample, supernatant, Renca, 4, hypoxia	Found in Sample: [S253] F253: Sample, supernatant, Renca, 5, hypoxia	Confidence (by Search Engine): Sequest HT	Percolator q-Value (by Search Engine): Sequest HT	XCorr (by Search Engine): Sequest HT	Species Names	Top Apex RT [min]	Sequence in Protein	Positions in Protein	Peptide Group Modifications in Protein	Quan Usage
FALSE	[K].ILLANFLAQTEALMK.[G]	1xOxidation [M14]		Mus musculus	3.67598e-05	0	1	1	4	P06745	P06745 [424-438]	0	1691.94	0.409	0.01	0.503248		11.22		790634		1.9318e+06	50.51		16.6		Peak Found	Peak Found	Peak Found	High	Not Found	Not Found	Peak Found	High	Peak Found	High	High	0	3.16	Mus musculus	72.1	K.ILLANFLAQTEALMK.G	[424-438]		Used
FALSE	[K].ILLANFLAQTEALMK.[G]			Mus musculus	0.000201259	0	1	1	3	P06745	P06745 [424-438]	0	1675.95													No Quan Values	Not Found	Not Found	High	Not Found	Not Found	Not Found	High	Not Found	High	Not Found	High	0	3.83	Mus musculus	82.87	K.ILLANFLAQTEALMK.G	[424-438]		Not Used
FALSE	[K].MIPCDFLIPVQTQHPIR.[K]	1xCarbamidomethyl [C4]; 1xOxidation [M1]		Mus musculus	1.56051e-05	0	1	1	2	P06745	P06745 [401-417]	0	2081.07	1.53	0.01	0.916443		80.44		790635		462278	15.73		73.74		Peak Found	Peak Found	High	Peak Found	Not Found	Not Found	Not Found	Not Found	High	Peak Found	High	0	3.88	Mus musculus	56.17	K.MIPCDFLIPVQTQHPIR.K	[401-417]		Used
FALSE	[K].HFVALSTNTAK.[V]			Mus musculus	5.49561e-05	0	1	1	10	P06745	P06745 [242-252]	0	1188.64	2.567	0.01	0.642383		54.32		6.98107e+06		2.74177e+06			1.17		High	High	High	High	Not Found	Not Found	High	High	High	High	High	0	3.59	Mus musculus	28.21	K.HFVALSTNTAK.V	[242-252]		Used
FALSE	[K].KIEPELEGSSAVTSHDSSTNGLISFIK.[Q]	1xDeamidated [N20]		Mus musculus	5.85135e-06	0	1	1	2	P06745	P06745 [524-550]	1	2847.43													No Quan Values	Not Found	Not Found	Not Found	High	Not Found	Not Found	Not Found	High	Not Found	Not Found	High	0	4.18	Mus musculus	57.64	K.KIEPELEGSSAVTSHDSSTNGLISFIK.Q	[524-550]		Not Used
FALSE	[K].KIEPELEGSSAVTSHDSSTNGLISFIK.[Q]			Mus musculus	2.00407e-08	0	1	1	1	P06745	P06745 [524-550]	1	2846.44													No Quan Values	High	Not Found	Not Found	Not Found	Not Found	Not Found	Not Found	Not Found	Not Found	Not Found	High	0	7.74	Mus musculus		K.KIEPELEGSSAVTSHDSSTNGLISFIK.Q	[524-550]		Not Used
FALSE	[R].VWFVSNIDGTHIAK.[T]			Mus musculus	8.09561e-06	0	1	1	2	P06745	P06745 [181-194]	0	1586.83	1.509	0.01	0.916443		106.27		2.7472e+06		1.59055e+06			58.53		Peak Found	Not Found	High	Not Found	Not Found	Not Found	Peak Found	Not Found	High	Peak Found	High	0	4.33	Mus musculus	53.77	R.VWFVSNIDGTHIAK.T	[181-194]		Used
FALSE	[K].TLASLSPETSLFIIASK.[T]			Mus musculus	8.08737e-05	0	1	1	7	P06745	P06745 [195-211]	0	1777.99	3.768	0.01	0.350602		79.86		2.09648e+06		556351			82.39		High	High	High	High	Not Found	Not Found	High	High	High	Not Found	High	0	3.13	Mus musculus	69.34	K.TLASLSPETSLFIIASK.T	[195-211]		Used
FALSE	[K].TFTTQETITNAETAK.[E]			Mus musculus	4.22901e-05	0	1	1	8	P06745	P06745 [212-226]	0	1655.81	0.704	0.01	0.870614		40.99		3.52071e+06		4.43105e+06	85.08		2.15		High	High	High	High	Not Found	Not Found	High	High	High	High	High	0	4.24	Mus musculus	39.57	K.TFTTQETITNAETAK.E	[212-226]		Used
FALSE	[R].FAAYFQQGDMESNGK.[Y]	1xOxidation [M10]		Mus musculus	1.19942e-05	0	1	1	2	P06745	P06745 [348-362]	0	1708.73	100		3.09854e-17				1.83901e+06							High	Not Found	Peak Found	Not Found	Not Found	Not Found	Not Found	Not Found	Not Found	High	High	0	3.22	Mus musculus	40.75	R.FAAYFQQGDMESNGK.Y	[348-362]		Used
FALSE	[R].FAAYFQQGDMESNGK.[Y]	1xDeamidated [N13]; 1xOxidation [M10]		Mus musculus	1.72619e-05	0	1	1	5	P06745	P06745 [348-362]	0	1709.71	1.766	0.01	0.848432		8.2		2.88067e+06		1.45354e+06			24.13		Peak Found	Not Found	High	Not Found	Not Found	Not Found	High	High	High	Not Found	High	0	4.07	Mus musculus	43.5	R.FAAYFQQGDMESNGK.Y	[348-362]		Used
FALSE	[K].EVMQMLVELAK.[S]	2xOxidation [M3; M5]		Mus musculus	0.000830648	0.000317551	1	1	14	P06745	P06745 [63-73]	0	1322.67	1.315	0.01	0.92385		87.32		6.55073e+06		6.18471e+06	87.16		5.56		High	Peak Found	High	High	Not Found	Not Found	High	High	High	High	High	0.0001805	2.94	Mus musculus	44.88	K.EVMQMLVELAK.S	[63-73]		Used
FALSE	[K].EFGIDPQNMFEFWDWVGGR.[Y]			Mus musculus	0.000923966	0.000457322	1	1	1	P06745	P06745 [255-273]	0	2330.03													No Quan Values	Not Found	Not Found	Not Found	Not Found	Not Found	Not Found	Not Found	Not Found	High	Not Found	High	0.0001595	1.32	Mus musculus		K.EFGIDPQNMFEFWDWVGGR.Y	[255-273]		Not Used
FALSE	[K].VDGKDVMPEVNR.[V]	1xOxidation [M7]		Mus musculus	0.000926601	0.000457322	1	1	2	P06745	P06745 [113-124]	1	1374.67	100	100	3.09854e-17				885807	1.26219e+07						High	Not Found	High	Not Found	Not Found	Peak Found	Not Found	Not Found	Not Found	Not Found	High	0.0001595	2.67	Mus musculus	24.34	K.VDGKDVMPEVNR.V	[113-124]		Used
FALSE	[R].SNTPIKVDGK.[D]			Mus musculus	0.00202723	0.00073604	1	1	4	P06745	P06745 [107-116]	1	1058.58	1.348	0.01	0.944737		45.67		2.54088e+06		1.70658e+06	27.64		35.61		High	Peak Found	High	Peak Found	Not Found	Not Found	Not Found	Peak Found	High	High	High	0.000471	2.54	Mus musculus	20.24	R.SNTPIKVDGK.D	[107-116]		Used
FALSE	[K].EVMQMLVELAK.[S]	1xOxidation [M5]		Mus musculus	0.00188363	0.00073604	1	1	1	P06745	P06745 [63-73]	0	1306.67	0.01	0.01	3.09854e-17						1.63924e+06					Not Found	Not Found	Not Found	Not Found	Not Found	Not Found	Peak Found	Not Found	High	Not Found	High	0.000471	2.5	Mus musculus	58.24	K.EVMQMLVELAK.S	[63-73]		Used
FALSE	[K].LRELFEADPER.[F]			Mus musculus	0.00193195	0.00073604	1	1	6	P06745	P06745 [26-36]	1	1374.7	1.228	0.01	0.979526		89.79		1.44967e+06		1.43411e+06	85.44		76.36		High	Peak Found	High	Not Found	Not Found	Not Found	High	High	High	Peak Found	High	0.000471	3.38	Mus musculus	40.62	K.LRELFEADPER.F	[26-36]		Used
FALSE	[K].VFEGNRPTNSIVFTK.[L]			Mus musculus	0.00155838	0.00073604	1	1	4	P06745	P06745 [467-481]	0	1708.9	100		3.09854e-17				3.86035e+06			59.77				High	Peak Found	Peak Found	High	Not Found	Not Found	Not Found	Not Found	High	Not Found	High	0.000429	3.63	Mus musculus	40.86	K.VFEGNRPTNSIVFTK.L	[467-481]		Used
FALSE	[R].ELFEADPER.[F]			Mus musculus	0.00567323	0.00073604	1	1	4	P06745	P06745 [28-36]	0	1105.52	2.05	0.01	0.751124		39.4		5.62329e+06		2.31352e+06	29.93		29.38		Not Found	High	High	High	Not Found	Not Found	Peak Found	Peak Found	High	Peak Found	High	0.0004923	2.03	Mus musculus	40.37	R.ELFEADPER.F	[28-36]		Used
FALSE	[K].EWFLEAAK.[D]			Mus musculus	0.00695343	0.000791672	1	1	4	P06745	P06745 [227-234]	0	993.504	0.91	0.01	0.936092		135.57		1.65473e+06		1.77485e+06	121.85		7.62		High	Not Found	High	Peak Found	Not Found	Not Found	Peak Found	High	High	Peak Found	High	0.0004851	1.84	Mus musculus	53.26	K.EWFLEAAK.D	[227-234]		Used
FALSE	[K].IEPELEGSSAVTSHDSSTNGLISFIK.[Q]	1xDeamidated [N19]		Mus musculus	0.00765625	0.000791672	1	1	1	P06745	P06745 [525-550]	0	2719.33													No Quan Values	Not Found	Not Found	Not Found	Not Found	Not Found	Not Found	Not Found	Not Found	High	Not Found	High	0.0004851	1.9	Mus musculus		K.IEPELEGSSAVTSHDSSTNGLISFIK.Q	[525-550]		Not Used
FALSE	[K].SPEDLEK.[L]			Mus musculus	0.0163672	0.00114896	1	1	9	P06745	P06745 [455-461]	0	817.394	1.45	0.01	0.910341		54.29		1.50131e+07		9.75907e+06	28.42		23.48		High	High	Peak Found	High	Not Found	Not Found	High	High	High	Peak Found	High	0.002249	2.27	Mus musculus	20.32	K.SPEDLEK.L	[455-461]		Used
FALSE	[R].DNMFSGSK.[I]	1xOxidation [M3]		Mus musculus	0.0166305	0.00114896	1	1	8	P06745	P06745 [82-89]	0	901.372	2.201	0.01	0.704171		48.85		7.45698e+06		2.74842e+06	38.86		2.04		High	High	High	High	Not Found	Not Found	Peak Found	High	Peak Found	High	High	0.002073	2.16	Mus musculus	18.22	R.DNMFSGSK.I	[82-89]		Used
FALSE	[K].IEPELEGSSAVTSHDSSTNGLISFIK.[Q]			Mus musculus	0.0218969	0.00168299	1	1	1	P06745	P06745 [525-550]	0	2718.35													No Quan Values	Not Found	Not Found	High	Not Found	Not Found	Not Found	Not Found	Not Found	Not Found	Not Found	High	0.0006755	3.87	Mus musculus		K.IEPELEGSSAVTSHDSSTNGLISFIK.Q	[525-550]		Not Used
FALSE	[K].DVMPEVNR.[V]	1xOxidation [M3]		Mus musculus	0.060277	0.00456077	1	1	4	P06745	P06745 [117-124]	0	975.456	1.452	0.01	0.89984		31.63		4.66304e+06		4.19034e+06	38.66		18.08		High	Peak Found	Peak Found	Peak Found	Not Found	Not Found	Peak Found	High	High	High	High	0.0039	1.99	Mus musculus	23.23	K.DVMPEVNR.V	[117-124]		Used
FALSE	[K].GKLPEEAR.[K]			Mus musculus	0.0878092	0.00631062	1	1	5	P06745	P06745 [439-446]	1	899.495	1.823	0.01	0.806339		60.83		4.26405e+06		2.40963e+06	43.56		47.29		High	High	High	Peak Found	Not Found	Not Found	Peak Found	Peak Found	High	High	High	0.00573	2.41	Mus musculus	17.32	K.GKLPEEAR.K	[439-446]		Used
FALSE	[R].NPQFQK.[L]			Mus musculus	0.0916058	0.00645056	1	1	2	P06745	P06745 [7-12]	0	761.394	100		3.09854e-17				2.5655e+07			31.84				Peak Found	High	High	Peak Found	Not Found	Not Found	Not Found	Not Found	Not Found	Not Found	High	0.002338	1.33	Mus musculus	16.62	R.NPQFQK.L	[7-12]		Used
High	Q99KC8	von Willebrand factor A domain-containing protein 5A [OS=Mus musculus]	0	Mus musculus	9.154	6	3	4	3	1	793	87.1	6.58	7.99	3	0.01	0.01	5.00906e-17						367024			8.66	Not Found	High	High	Not Found	Not Found	Not Found	Peak Found	Not Found	High	Peak Found
Checked	Annotated Sequence	Modifications	Modifications in Master Proteins	Species Map	Qvality PEP	Qvality q-value	# Protein Groups	# Proteins	# PSMs	Master Protein Accessions	Positions in Master Proteins	# Missed Cleavages	Theo. MH+ [Da]	Abundance Ratio: (normoxia) / (hypoxia)	Abundance Ratio: (blank) / (hypoxia)	Abundance Ratio Adj. P-Value: (normoxia) / (hypoxia)	Abundance Ratio Adj. P-Value: (blank) / (hypoxia)	Abundance Ratio Variability [%]: (normoxia) / (hypoxia)	Abundance Ratio Variability [%]: (blank) / (hypoxia)	Abundances (Grouped): normoxia	Abundances (Grouped): blank	Abundances (Grouped): hypoxia	Abundances (Grouped) CV [%]: normoxia	Abundances (Grouped) CV [%]: blank	Abundances (Grouped) CV [%]: hypoxia	Quan Info	Found in Sample: [S239] F239: Sample, supernatant, Renca, 5, normoxia	Found in Sample: [S240] F240: Sample, supernatant, Renca, 4, normoxia	Found in Sample: [S255] F255: Sample, supernatant, Renca, 5, normoxia	Found in Sample: [S256] F256: Sample, supernatant, Renca, 4, normoxia	Found in Sample: [S238] F238: Sample, blank, Renca, 4, blank	Found in Sample: [S254] F254: Sample, blank, Renca, 4, blank	Found in Sample: [S235] F235: Sample, supernatant, Renca, 4, hypoxia	Found in Sample: [S237] F237: Sample, supernatant, Renca, 5, hypoxia	Found in Sample: [S246] F246: Sample, supernatant, Renca, 4, hypoxia	Found in Sample: [S253] F253: Sample, supernatant, Renca, 5, hypoxia	Confidence (by Search Engine): Sequest HT	Percolator q-Value (by Search Engine): Sequest HT	XCorr (by Search Engine): Sequest HT	Species Names	Top Apex RT [min]	Sequence in Protein	Positions in Protein	Peptide Group Modifications in Protein	Quan Usage
FALSE	[R].MAGSAFDFENMK.[R]	2xOxidation [M1; M11]		Mus musculus	0.000171985	0	1	1	3	P50396	P50396 [424-435]	0	1379.56	0.714	0.01	0.831581		17.23		1.03415e+06		1.48201e+06	32.37		5.36		Not Found	Not Found	High	Peak Found	Not Found	Not Found	Peak Found	High	High	Peak Found	High	0	3.7	Mus musculus	40.57	R.MAGSAFDFENMK.R	[424-435]		Used
FALSE	[R].MAGSAFDFENMK.[R]	1xOxidation [M1]		Mus musculus	0.000180625	0	1	1	1	P50396	P50396 [424-435]	0	1363.57	0.01	0.01	3.09854e-17						838921			8.03		Not Found	Not Found	Not Found	Not Found	Not Found	Not Found	Not Found	Peak Found	High	Not Found	High	0	3.64	Mus musculus	49.4	R.MAGSAFDFENMK.R	[424-435]		Used
FALSE	[K].YIAIASTTVETAEPEKEVEPALELLEPIDQK.[F]			Mus musculus	9.56275e-08	0	1	1	4	P50396	P50396 [349-379]	1	3426.78	0.01	0.01	3.09854e-17						1.41487e+06			48.76		High	Not Found	Not Found	Not Found	Not Found	Not Found	Peak Found	High	High	High	High	0	7.89	Mus musculus	71.3	K.YIAIASTTVETAEPEKEVEPALELLEPIDQK.F	[349-379]		Used
FALSE	[K].VPSTETEALASNLMGMFEK.[R]	2xOxidation [M14; M16]		Mus musculus	4.24434e-06	0	1	1	4	P50396	P50396 [119-137]	0	2086.97													No Quan Values	Not Found	Not Found	High	Not Found	Not Found	Not Found	Not Found	High	High	Not Found	High	0	3.9	Mus musculus		K.VPSTETEALASNLMGMFEK.R	[119-137]		Not Used
FALSE	[K].NTNDANSCQIIIPQNQVNR.[K]	1xCarbamidomethyl [C8]; 1xDeamidated [N/Q]		Mus musculus	4.90326e-06	0	2	3	2	P50396; Q61598	P50396 [310-328]; Q61598 [310-328]	0	2200.04													Shared	Not Found	Not Found	Not Found	Not Found	Not Found	Not Found	Not Found	Not Found	High	Not Found	High	0	3.68	Mus musculus		K.NTNDANSCQIIIPQNQVNR.K	[310-328]		Not Used
FALSE	[K].NTNDANSCQIIIPQNQVNR.[K]	1xCarbamidomethyl [C8]		Mus musculus	2.19319e-07	0	2	3	10	P50396; Q61598	P50396 [310-328]; Q61598 [310-328]	0	2199.06	0.762	0.01	0.947304		34.41		5.2407e+06		6.93699e+06	14.33		6.94	Shared	High	High	High	Peak Found	Not Found	Not Found	High	High	High	High	High	0	5.86	Mus musculus	42.74	K.NTNDANSCQIIIPQNQVNR.K	[310-328]		Not Used
FALSE	[R].NPYYGGESSSITPLEELYK.[R]			Mus musculus	1.51777e-07	0	1	1	4	P50396	P50396 [36-54]	0	2147.02	0.259	0.01	0.307285		5.03		651899		2.51612e+06			63.89		Peak Found	Not Found	High	Not Found	Not Found	Not Found	High	Peak Found	High	High	High	0	4.82	Mus musculus	61.73	R.NPYYGGESSSITPLEELYK.R	[36-54]		Used
FALSE	[K].QLICDPSYIPDR.[V]	1xCarbamidomethyl [C4]		Mus musculus	0.000440238	0	1	1	3	P50396	P50396 [279-290]	0	1476.72	0.498	0.01	0.62858		7.28		870667		1.74293e+06	55.8		60.36		Not Found	Peak Found	Peak Found	Peak Found	Not Found	Not Found	High	High	High	Not Found	High	0	3.02	Mus musculus	49.51	K.QLICDPSYIPDR.V	[279-290]		Used
FALSE	[R].TDDYLDQPCLETINR.[I]	1xCarbamidomethyl [C9]		Mus musculus	1.42603e-05	0	1	1	7	P50396	P50396 [194-208]	0	1852.84	0.644	0.01	0.813968		47.79		1.46801e+06		2.22647e+06	51.73		40.2		Peak Found	Peak Found	High	High	Not Found	Not Found	High	High	High	High	High	0	4.85	Mus musculus	53.49	R.TDDYLDQPCLETINR.I	[194-208]		Used
FALSE	[K].TFEGVDPQNTSMR.[D]	1xOxidation [M12]		Mus musculus	0.000233625	0	1	1	5	P50396	P50396 [157-169]	0	1497.66	0.757	0.01	0.89057		21.26		1.87163e+06		2.62924e+06	15.73		26.94		High	Peak Found	Peak Found	High	Not Found	Not Found	Peak Found	High	High	High	High	3.521e-05	3.02	Mus musculus	34.03	K.TFEGVDPQNTSMR.D	[157-169]		Used
FALSE	[K].SPYLYPLYGLGELPQGFAR.[L]			Mus musculus	1.43779e-07	0	2	3	12	P50396; Q61598	P50396 [222-240]; Q61598 [222-240]	0	2141.11	0.064	0.588	0.025567		0.27	4.52	567477	4.15013e+06	8.96025e+06	44.95		38.64	Shared	Peak Found	High	High	Peak Found	Not Found	Peak Found	High	High	High	High	High	0	5.75	Mus musculus	75.05	K.SPYLYPLYGLGELPQGFAR.L	[222-240]		Not Used
FALSE	[K].FDLGQDVIDFTGHALALYR.[T]			Mus musculus	1.2856e-07	0	1	1	1	P50396	P50396 [175-193]	0	2151.09	0.01	0.01	3.09854e-17						248953			23.07		Not Found	Not Found	Not Found	Not Found	Not Found	Not Found	Peak Found	Peak Found	High	Peak Found	High	0	5.21	Mus musculus	81.88	K.FDLGQDVIDFTGHALALYR.T	[175-193]		Used
FALSE	[K].FLVFVANFDENDPK.[T]			Mus musculus	0.000192345	0	1	1	3	P50396	P50396 [143-156]	0	1654.81	3.604	0.01	0.39967		69.41		2.80386e+06		676213			29.74		Peak Found	Not Found	Peak Found	Not Found	Not Found	Not Found	High	Not Found	High	High	High	0	3.94	Mus musculus	65.83	K.FLVFVANFDENDPK.T	[143-156]		Used
FALSE	[K].FLMANGQLVK.[M]	1xDeamidated [N5]; 1xOxidation [M3]		Mus musculus	0.00116183	0.000708853	2	3	8	P50396; Q61598	P50396 [80-89]; Q61598 [80-89]	0	1137.6	0.614	0.01	0.877116		23.13		9.12173e+06		1.4532e+07	25.62		34.02	Shared	Peak Found	High	Not Found	High	Not Found	Not Found	High	High	High	High	High	0.0002073	2.6	Mus musculus	42.97	K.FLMANGQLVK.M	[80-89]		Not Used
FALSE	[K].VVEGSFVYK.[G]			Mus musculus	0.0037444	0.00073604	1	1	4	P50396	P50396 [104-112]	0	1027.55	0.347	0.01	0.510261		5.89		1.97377e+06		5.79339e+06	58.01		18.08		Peak Found	Peak Found	High	Not Found	Not Found	Not Found	Peak Found	High	High	High	High	0.0004736	2.15	Mus musculus	37.42	K.VVEGSFVYK.G	[104-112]		Used
FALSE	[K].FLMANGQLVK.[M]	1xDeamidated [N5]		Mus musculus	0.0015192	0.00073604	2	3	2	P50396; Q61598	P50396 [80-89]; Q61598 [80-89]	0	1121.6	0.094	0.01	0.0619815		0.8		446925		4.74062e+06	87			Shared	Peak Found	Peak Found	Not Found	Not Found	Not Found	Not Found	High	Not Found	High	Not Found	High	0.0003859	2.39	Mus musculus	50.93	K.FLMANGQLVK.M	[80-89]		Not Used
FALSE	[K].YIAIASTTVETAEPEKEVEPALELLEPIDQK.[F]	1xDeamidated [Q30]		Mus musculus	0.00327135	0.00073604	1	1	1	P50396	P50396 [349-379]	1	3427.76													Not Reliable	Not Found	Not Found	Not Found	Not Found	Not Found	Not Found	Not Found	High	Not Found	Not Found	High	0	4.92	Mus musculus		K.YIAIASTTVETAEPEKEVEPALELLEPIDQK.F	[349-379]		Not Used
FALSE	[K].MLLYTEVTR.[Y]			Mus musculus	0.00309799	0.00073604	1	1	2	P50396	P50396 [90-98]	0	1125.6	0.01	0.01	3.09854e-17						1.03926e+06			62.79		Not Found	Not Found	Not Found	Not Found	Not Found	Not Found	High	Peak Found	High	Not Found	High	0.000471	2.15	Mus musculus	47.18	K.MLLYTEVTR.Y	[90-98]		Used
FALSE	[K].MLLYTEVTR.[Y]	1xOxidation [M1]		Mus musculus	0.00333808	0.00073604	1	1	2	P50396	P50396 [90-98]	0	1141.59	0.317	0.01	0.461381		2.25		1.88741e+06		5.53336e+06			10.38		Peak Found	Not Found	Peak Found	Not Found	Not Found	Not Found	Peak Found	High	Peak Found	High	High	0.0004736	2.15	Mus musculus	41.95	K.MLLYTEVTR.Y	[90-98]		Used
FALSE	[R].DWNVDLIPK.[F]			Mus musculus	0.00202723	0.00073604	2	3	5	P50396; Q61598	P50396 [71-79]; Q61598 [71-79]	0	1099.58	0.427	0.01	0.603182		8.36		1.36863e+06		3.08625e+06			11.01	Shared	Peak Found	Not Found	High	Not Found	Not Found	Not Found	High	High	High	High	High	0.000471	2.63	Mus musculus	61.32	R.DWNVDLIPK.F	[71-79]		Not Used
FALSE	[R].IICILSHPIK.[N]	1xCarbamidomethyl [C3]		Mus musculus	0.00287018	0.00073604	1	1	1	P50396	P50396 [300-309]	0	1193.71													No Quan Values	Not Found	Not Found	Not Found	Not Found	Not Found	Not Found	High	Not Found	Not Found	Not Found	High	0.000471	2.26	Mus musculus		R.IICILSHPIK.N	[300-309]		Not Used
FALSE	[R].GRDWNVDLIPK.[F]			Mus musculus	0.0144206	0.000962949	2	3	2	P50396; Q61598	P50396 [69-79]; Q61598 [69-79]	1	1312.7	0.439	0.01	0.586596		10.24		1.19587e+06		2.32563e+06	23.83		64.29	Shared	Peak Found	Peak Found	Peak Found	Peak Found	Not Found	Not Found	Peak Found	High	High	Not Found	High	0.0005531	2.92	Mus musculus	48.7	R.GRDWNVDLIPK.F	[69-79]		Not Used
FALSE	[K].LYSESLAR.[Y]			Mus musculus	0.0125361	0.000962949	2	3	8	P50396; Q61598	P50396 [211-218]; Q61598 [211-218]	0	938.494	0.523	0.01	0.821284		8.35		1.4655e+07		2.94435e+07	16.72		16.56	Shared	High	High	Peak Found	High	Not Found	Not Found	High	High	High	High	High	0.0006408	2.3	Mus musculus	30.94	K.LYSESLAR.Y	[211-218]		Not Used
High	P56376	Acylphosphatase-1 [OS=Mus musculus]	0	Mus musculus	7.9	34	3	3	3	1	99	11.2	9.04	4.26	3	0.01	0.01	5.00906e-17						2.38575e+06			81.83	Not Found	Not Found	Not Found	Not Found	Not Found	Not Found	High	High	Peak Found	High
Checked	Annotated Sequence	Modifications	Modifications in Master Proteins	Species Map	Qvality PEP	Qvality q-value	# Protein Groups	# Proteins	# PSMs	Master Protein Accessions	Positions in Master Proteins	# Missed Cleavages	Theo. MH+ [Da]	Abundance Ratio: (normoxia) / (hypoxia)	Abundance Ratio: (blank) / (hypoxia)	Abundance Ratio Adj. P-Value: (normoxia) / (hypoxia)	Abundance Ratio Adj. P-Value: (blank) / (hypoxia)	Abundance Ratio Variability [%]: (normoxia) / (hypoxia)	Abundance Ratio Variability [%]: (blank) / (hypoxia)	Abundances (Grouped): normoxia	Abundances (Grouped): blank	Abundances (Grouped): hypoxia	Abundances (Grouped) CV [%]: normoxia	Abundances (Grouped) CV [%]: blank	Abundances (Grouped) CV [%]: hypoxia	Quan Info	Found in Sample: [S239] F239: Sample, supernatant, Renca, 5, normoxia	Found in Sample: [S240] F240: Sample, supernatant, Renca, 4, normoxia	Found in Sample: [S255] F255: Sample, supernatant, Renca, 5, normoxia	Found in Sample: [S256] F256: Sample, supernatant, Renca, 4, normoxia	Found in Sample: [S238] F238: Sample, blank, Renca, 4, blank	Found in Sample: [S254] F254: Sample, blank, Renca, 4, blank	Found in Sample: [S235] F235: Sample, supernatant, Renca, 4, hypoxia	Found in Sample: [S237] F237: Sample, supernatant, Renca, 5, hypoxia	Found in Sample: [S246] F246: Sample, supernatant, Renca, 4, hypoxia	Found in Sample: [S253] F253: Sample, supernatant, Renca, 5, hypoxia	Confidence (by Search Engine): Sequest HT	Percolator q-Value (by Search Engine): Sequest HT	XCorr (by Search Engine): Sequest HT	Species Names	Top Apex RT [min]	Sequence in Protein	Positions in Protein	Peptide Group Modifications in Protein	Quan Usage
FALSE	[K].HVVPNEVVVQR.[L]			Mus musculus	0.000158646	0	2	3	15	sp; P13020-1	sp [178-188]; P13020-1 [176-186]	0	1275.72	0.619	0.01	0.888835		9.16		6.11005e+06		9.14691e+06	28.87		11.38	Shared	High	High	Peak Found	High	Not Found	Not Found	High	High	High	High	High	3.521e-05	3.92	Mus musculus	30.15	K.HVVPNEVVVQR.L	[176-186]		Not Used
FALSE	[K].TPSAAYLWVGAGASEAEK.[T]			Mus musculus	1.09678e-06	0	1	2	5	P13020-1	P13020-1 [596-613]	0	1807.89	0.01	0.01	3.09854e-17						3.15407e+06			19.08		High	Not Found	High	Not Found	Not Found	Not Found	High	High	High	Peak Found	High	0	5.74	Mus musculus	55.42	K.TPSAAYLWVGAGASEAEK.T	[596-613]		Used
FALSE	[R].VPFDAATLHTSTAMAAQHGMDDDGTGQK.[Q]	1xDeamidated [Q17]; 2xOxidation [M14; M20]		Mus musculus	6.95753e-06	0	2	3	2	sp; P13020-1	sp [420-447]; P13020-1 [418-445]	0	2906.26													Shared	High	Not Found	Not Found	Not Found	Not Found	Not Found	Not Found	Not Found	High	Not Found	High	0	4.28	Mus musculus	38.89	R.VPFDAATLHTSTAMAAQHGMDDDGTGQK.Q	[418-445]		Not Used
FALSE	[R].VPFDAATLHTSTAMAAQHGMDDDGTGQK.[Q]	2xOxidation [M14; M20]		Mus musculus	1.78309e-05	0	2	3	9	sp; P13020-1	sp [420-447]; P13020-1 [418-445]	0	2905.27	0.01	0.01	3.09854e-17						4.30371e+06			24.48	Shared	High	Not Found	Not Found	Not Found	Not Found	Not Found	High	High	High	High	High	0	5.43	Mus musculus	39.1	R.VPFDAATLHTSTAMAAQHGMDDDGTGQK.Q	[418-445]		Not Used
FALSE	[R].VPFDAATLHTSTAMAAQHGMDDDGTGQK.[Q]	1xOxidation [M14]		Mus musculus	0.000266268	0	2	3	1	sp; P13020-1	sp [420-447]; P13020-1 [418-445]	0	2889.28	0.01	0.01	3.09854e-17						1.14536e+06			33.22	Shared	Not Found	Not Found	Not Found	Not Found	Not Found	Not Found	Peak Found	Peak Found	High	Not Found	High	0	4.49	Mus musculus	43.26	R.VPFDAATLHTSTAMAAQHGMDDDGTGQK.Q	[418-445]		Not Used
FALSE	[K].VSNGAGSMSVSLVADENPFAQGALR.[S]	1xDeamidated [N3]; 1xOxidation [M8]		Mus musculus	0.00010868	0	1	2	3	P13020-1	P13020-1 [301-325]	0	2494.19	0.659	0.01	0.765718		25.13		550095		910278			55.26		Peak Found	Not Found	High	Not Found	Not Found	Not Found	Peak Found	High	High	Peak Found	High	0	4.04	Mus musculus	63.35	K.VSNGAGSMSVSLVADENPFAQGALR.S	[301-325]		Used
FALSE	[KR].QTQVSVLPEGGETPLFK.[Q]	1xDeamidated [Q3]		Mus musculus	0.000175024	0	2	3	1	sp; P13020-1	sp [374-390]; P13020-1 [372-388]	0	1830.95													Shared	Not Found	Not Found	Not Found	High	Not Found	Not Found	Not Found	Not Found	Not Found	Not Found	High	0	3.64	Mus musculus		R.QTQVSVLPEGGETPLFK.Q	[372-388]		Not Used
FALSE	[KR].QTQVSVLPEGGETPLFK.[Q]			Mus musculus	3.41817e-06	0	2	3	7	sp; P13020-1	sp [374-390]; P13020-1 [372-388]	0	1829.96	0.429	0.01	0.653904		13.03		2.4264e+06		6.31053e+06	65.91		59.83	Shared	Peak Found	High	High	High	Not Found	Not Found	High	High	High	High	High	0	4.66	Mus musculus	57.06	R.QTQVSVLPEGGETPLFK.Q	[372-388]		Not Used
[truncated: 8,443 more rows]
